# Supplementary material for: Cytotoxic NK Cells Impede Response to Checkpoint Immunotherapy in Melanoma with an Immune-Excluded Phenotype
Source: Cancer Discov. 2025 Jun 18;15(9):1819–34. doi: 10.1158/2159-8290.CD-24-1208 (PMC12409281; doi:10.1158/2159-8290.CD-24-1208)
Supplement: Supplemental Table S1 — Characteristics of patients for (A) scRNA-seq, (B) MILAN mIF samples, (C) FLOW cytometry of peripheral NK cells. [file cd-24-1208_supplemental_table_s1_suppst1.xlsx]

## Sheet: A scRNA-seq
Sample ID	Patient ID	Timepoint	Responder?	Criterion	Biopsy type	Tissue	Fresh/frozen	Library type	Age range at inclusion	Male?	UICC 8th ed. stage at inclusion	Genetic subtype	Treatment	Abbreviations
scrCMA036	14	BT	0	no pCR	Core needle biopsy	Subcutis	Fresh	3' GEX	40-50	0	IV	NRAS	Nivolumab	1 = YES
scrCMA046	14	OT	0	no pCR	Excision biopsy	Subcutis	Frozen	3' GEX	40-50	0	IV	NRAS	Nivolumab	0 = NO
scrCMA038	15	BT	1	BOR PR	Core needle biopsy	Lymph node	Fresh	3' GEX	60-70	0	IV	BRAF	Nivolumab	BT = before treatment
scrCMA044	15	OT	1	BOR PR	Excision biopsy	Subcutis	Fresh	3' GEX	60-70	0	IV	BRAF	Nivolumab	OT = on treatment
scrCMA040	16	BT	0	BOR PD	Punch biopsy	Skin	Fresh	3' GEX	50-60	1	IV	BRAF	Nivolumab	AT = after treatment
scrCMA041	16	BT	0	BOR PD	Punch biopsy	Skin	Fresh	3' GEX	50-60	1	IV	BRAF	Nivolumab	BOR = best overall response
scrCMA048	16	OT	0	BOR PD	Punch biopsy	Skin	Fresh	3' GEX	50-60	1	IV	BRAF	Nivolumab	CR = complete remission
scrCMA049	16	OT	0	BOR PD	Punch biopsy	Skin	Fresh	3' GEX	50-60	1	IV	BRAF	Nivolumab	PR = partial remission
scrCMA050	16	OT	0	BOR PD	Punch biopsy	Skin	Fresh	3' GEX	50-60	1	IV	BRAF	Nivolumab	PD = progressive disease
scrCMA054	17	BT	0	BOR PD	Core needle biopsy	Lymph node	Fresh	3' GEX	70-80	0	IV	NRAS	Nivolumab	pCR = pathological complete remission
scrCMA063	17	OT	0	BOR PD	Excision biopsy	Lymph node	Fresh	3' GEX	70-80	0	IV	NRAS	Nivolumab
scrCMA055	18	BT	0	BOR PD	Core needle biopsy	Lymph node	Fresh	3' GEX	50-60	0	IIIC	BRAF	Nivolumab
scrCMA064	18	OT	0	BOR PD	Excision biopsy	Lymph node	Fresh	3' GEX	50-60	0	IIIC	BRAF	Nivolumab
sc5rCMA061	19	BT	0	BOR PD	Core needle biopsy	Lymph node	Fresh	5' GEX	70-80	1	IV	BRAF	Pembrolizumab
sc5rCMA066	19	OT	0	BOR PD	Core needle biopsy	Lymph node	Fresh	5' GEX	70-80	1	IV	BRAF	Pembrolizumab
scrCMA068	20	BT	1	BOR CR	Core needle biopsy	Subcutis	Fresh	3' GEX	70-80	1	IV	N/A	Nivolumab
scrCMA072	20	OT	1	BOR CR	Core needle biopsy	Subcutis	Frozen	3' v3. GEX	70-80	1	IV	N/A	Nivolumab
sc5rCMA070	21	BT	1	BOR PR	Punch biopsy	Subcutis	Fresh	5' GEX	50-60	0	IV	N/A	Nivolumab
sc5rCMA074	21	OT	1	BOR PR	Punch biopsy	Skin	Fresh	5' GEX	50-60	0	IV	N/A	Nivolumab
scrCMA076	22	BT	0	BOR SD	Core needle biopsy	Lymph node	Fresh	3' GEX	50-60	0	IV	BRAF	Pembrolizumab
scrCMA088	22	OT	0	BOR SD	Core needle biopsy	Lymph node	Fresh	3' GEX	50-60	0	IV	BRAF	Pembrolizumab
scrCMA077	23	BT	0	BOR PD	Excision biopsy	Skin	Fresh	3' GEX	80-90	0	IV	NRAS	Pembrolizumab
scrCMA089	23	OT	0	BOR PD	Core needle biopsy	Lymph node	Fresh	3' GEX	80-90	0	IV	NRAS	Pembrolizumab
scrCMA087	25	BT	0	BOR PD	Core needle biopsy	Lymph node	Fresh	3' GEX	60-70	1	IV	BRAF	Pembrolizumab
scrCMA090	26	BT	0	BOR PD	Core needle biopsy	Subcutis	Fresh	3' GEX	70-80	0	IV	BRAF	Pembrolizumab
scrCMA091	26	OT	0	BOR PD	Excision biopsy	Subcutis	Fresh	3' GEX	70-80	0	IV	BRAF	Pembrolizumab
scrCMA093	28	BT	1	pCR	Core needle biopsy	Lymph node	Fresh	3' GEX	30-40	1	IIIC	BRAF	Nivolumab + Ipilimumab
scrCMA112	28	OT	1	pCR	Core needle biopsy	Lymph node	Fresh	3' GEX	30-40	1	IIIC	BRAF	Nivolumab + Ipilimumab
scrCMA094	29	BT	1	BOR PR	Core needle biopsy	Lymph node	Fresh	3' GEX	50-60	0	IV	BRAF	Nivolumab
scrCMA109	30	BT	1	BOR PR	Punch biopsy	Skin	Fresh	3' GEX	70-80	0	IIIC	BRAF	Pembrolizumab
scrCMA118	30	OT	1	BOR PR	Punch biopsy	Skin	Fresh	3' GEX	70-80	0	IIIC	BRAF	Pembrolizumab
scrCMA119	32	BT	1	pCR	Core needle biopsy	Lymph node	Frozen	3' GEX	50-60	0	IIID	NRAS	Nivolumab + Ipilimumab
scrCMA129	32	OT	1	pCR	Core needle biopsy	Lymph node	Fresh	3' GEX	50-60	0	IIID	NRAS	Nivolumab + Ipilimumab
scrCMA120	33	BT	0	BOR PD	Punch biopsy	Skin	Fresh	3' GEX	70-80	0	IV	WT	Pembrolizumab
scrCMA130	33	OT	0	BOR PD	Punch biopsy	Skin	Fresh	3' GEX	70-80	0	IV	WT	Pembrolizumab
scrCMA121	34	BT	0	BOR PD	Core needle biopsy	Lymph node	Fresh	3' GEX	60-70	1	IIIC	BRAF	Nivolumab + Ipilimumab
scrCMA131	34	OT	0	BOR PD	Core needle biopsy	Lymph node	Fresh	3' GEX	60-70	1	IIIC	BRAF	Nivolumab + Ipilimumab
sc5rCMA136	36	BT	0	BOR PD	Core needle biopsy	Lymph node	Fresh	5' GEX	70-80	1	IV	NRAS	Pembrolizumab
sc5rCMA149	36	OT	0	BOR PD	Core needle biopsy	Lymph node	Fresh	5' GEX	70-80	1	IV	NRAS	Pembrolizumab
sc5rCMA141	37	BT	1	pCR	Core needle biopsy	Lymph node	Fresh	5' GEX	50-60	1	IIIB	N/A	Nivolumab + Ipilimumab
sc5rCMA152	37	OT	1	pCR	Core needle biopsy	Lymph node	Fresh	5' GEX	50-60	1	IIIB	N/A	Nivolumab + Ipilimumab
sc5rCMA144	38	BT	1	pCR	Core needle biopsy	Lymph node	Fresh	5' GEX	50-60	1	IV	BRAF	Nivolumab + Ipilimumab
sc5rCMA155	38	OT	1	pCR	Core needle biopsy	Lymph node	Fresh	5' GEX	50-60	1	IV	BRAF	Nivolumab + Ipilimumab
sc5rCMA188	39	OT	1	BOR PR	Punch biopsy	Skin	Fresh	5' GEX	60-70	0	IV	NRAS	Pembrolizumab
sc5rCMA192	41	BT	1	BOR PR	Core needle biopsy	Lymph node	Fresh	5' GEX	60-70	0	IIIC	BRAF	Nivolumab + Ipilimumab
sc5rCMA196	41	OT	1	BOR PR	Core needle biopsy	Lymph node	Fresh	5' GEX	60-70	0	IIIC	BRAF	Nivolumab + Ipilimumab

## Sheet: B MILAN
Patient ID	Timepoint	Responder?	Criterion	Biopsy type	Tissue	Biopsy site	Age range at inclusion	Male?	UICC 8th ed. stage at inclusion	Genetic subtype	Treatment
15	BT	1	BOR PR	Core needle biopsy	Lymph node	Inferior scapular angle	60-70	0	IV	BRAF	Nivolumab
15	OT	1	BOR PR	Excision biopsy	Lymph node	Inferior scapular angle	60-70	0	IV	BRAF	Nivolumab
16	BT	0	BOR PD	Punch biopsy	Skin	Lower arm	50-60	1	IV	BRAF	Nivolumab
16	OT	0	BOR PD	Punch biopsy	Skin	Lower arm	50-60	1	IV	BRAF	Nivolumab
17	BT	0	BOR PD	Core needle biopsy	Lymph node	Axillary	70-80	0	IV	NRAS	Nivolumab
17	OT	0	BOR PD	Excision biopsy	Lymph node	Axillary	70-80	0	IV	NRAS	Nivolumab
18	OT	0	BOR PD	Core needle biopsy	Lymph node	Axillary	50-60	0	IIIC	BRAF	Nivolumab
19	BT	0	BOR SD	Core needle biopsy	Lymph node	Inguinal	70-80	1	IV	BRAF	Pembrolizumab
19	OT	0	BOR SD	Core needle biopsy	Lymph node	Inguinal	70-80	1	IV	BRAF	Pembrolizumab
20	BT	1	BOR CR	Core needle biopsy	Subcutis	Frons	70-80	1	IV	N/A	Nivolumab
22	OT	0	BOR SD	Core needle biopsy	Lymph node	Inguinal	50-60	0	IV	BRAF	Pembrolizumab
21	BT	1	BOR PR	Punch biopsy	Subcutis	Medial upper leg	50-60	0	IV	N/A	Nivolumab
26	BT	0	BOR PD	Core needle biopsy	Subcutis	Thoracic Wall	70-80	0	IV	BRAF	Pembrolizumab
26	OT	0	BOR PD	Excision biopsy	Subcutis	Thoracic wall	70-80	0	IV	BRAF	Pembrolizumab
28	OT	1	pCR	Core needle biopsy	Lymph node	Axillary	30-40	1	IIIC	BRAF	Nivolumab + Ipilimumab
32	BT	1	pCR	Core needle biopsy	Lymph node	Axillary	50-60	0	IIID	NRAS	Nivolumab + Ipilimumab
33	BT	0	BOR PD	Punch biopsy	Skin	Lower leg	70-80	0	IV	WT	Pembrolizumab
33	OT	0	BOR PD	Punch biopsy	Skin	Lower leg	70-80	0	IV	WT	Pembrolizumab
36	BT	0	BOR PD	Core needle biopsy	Lymph node	Cervical	70-80	1	IV	NRAS	Pembrolizumab
36	OT	0	BOR PD	Core needle biopsy	Lymph node	Cervical	70-80	1	IV	NRAS	Pembrolizumab
38	OT	1	pCR	Core needle biopsy	Lymph node	Axillary	50-60	1	IV	BRAF	Nivolumab + Ipilimumab
39	BT	1	BOR CR	Punch biopsy	Skin	Dorsum Foot	60-70	0	IV	NRAS	Pembrolizumab
39	OT	1	BOR CR	Punch biopsy	Skin	Lower leg	60-70	0	IV	NRAS	Pembrolizumab
41	BT	1	pCR	Core needle biopsy	Lymph node	Inguinal	60-70	0	IIIC	BRAF	Nivolumab + Ipilimumab
41	OT	1	pCR	Core needle biopsy	Lymph node	Inguinal	60-70	0	IIIC	BRAF	Nivolumab + Ipilimumab
44	OT	0	No pCR	Excision biopsy	Lymph node	Axillary	70-80	0	IIIC	NRAS	Pembrolizumab
49	OT	0	No pCR	Excision biopsy	Lymph node	Axillary	50-60	1	IIIC	BRAF	Pembrolizumab

## Sheet: C Flow cytometry human PBNKs
Patient ID	Timepoint	Responder?	Criterion	Biopsy type	Tissue	Fresh/frozen	Age range at inclusion	Male?	UICC 8th ed. stage at inclusion	Genetic subtype	Treatment
1	HC	N/A	N/A	Blood	PBMC	Frozen	50-60	1	N/A	N/A	N/A
2	HC	N/A	N/A	Blood	PBMC	Frozen	60-70	0	N/A	N/A	N/A
3	HC	N/A	N/A	Blood	PBMC	Frozen	50-60	1	N/A	N/A	N/A
4	HC	N/A	N/A	Blood	PBMC	Frozen	40-50	0	N/A	N/A	N/A
5	HC	N/A	N/A	Blood	PBMC	Frozen	50-60	1	N/A	N/A	N/A
6	HC	N/A	N/A	Blood	PBMC	Frozen	60-70	1	N/A	N/A	N/A
7	HC	N/A	N/A	Blood	PBMC	Frozen	50-60	1	N/A	N/A	N/A
8	HC	N/A	N/A	Blood	PBMC	Frozen	50-60	1	N/A	N/A	N/A
9	HC	N/A	N/A	Blood	PBMC	Frozen	60-70	0	N/A	N/A	N/A
10	HC	N/A	N/A	Blood	PBMC	Frozen	50-60	1	N/A	N/A	N/A
11	HC	N/A	N/A	Blood	PBMC	Frozen	60-70	0	N/A	N/A	N/A
12	HC	N/A	N/A	Blood	PBMC	Frozen	50-60	1	N/A	N/A	N/A
18	BT	0	BOR PD	Blood	PBMC	Frozen	50-60	0	IIIC	BRAF	Nivolumab
18	OT	0	BOR PD	Blood	PBMC	Frozen	50-60	0	IIIC	BRAF	Nivolumab
20	BT	1	BOR CR	Blood	PBMC	Frozen	70-80	1	IV	N/A	Nivolumab
20	OT	1	BOR CR	Blood	PBMC	Frozen	70-80	1	IV	N/A	Nivolumab
21	BT	1	BOR PR	Blood	PBMC	Frozen	50-60	0	IV	N/A	Nivolumab
21	OT	1	BOR PR	Blood	PBMC	Frozen	50-60	0	IV	N/A	Nivolumab
22	BT	0	BOR SD	Blood	PBMC	Frozen	50-60	0	IV	BRAF	Pembrolizumab
22	OT	0	BOR SD	Blood	PBMC	Frozen	50-60	0	IV	BRAF	Pembrolizumab
23	BT	0	BOR PD	Blood	PBMC	Frozen	80-90	0	IV	NRAS	Pembrolizumab
23	OT	0	BOR PD	Blood	PBMC	Frozen	80-90	0	IV	NRAS	Pembrolizumab
25	BT	0	BOR PD	Blood	PBMC	Frozen	60-70	1	IV	BRAF	Pembrolizumab
25	OT	0	BOR PD	Blood	PBMC	Frozen	60-70	1	IV	BRAF	Pembrolizumab
26	BT	0	BOR PD	Blood	PBMC	Frozen	70-80	0	IV	BRAF	Pembrolizumab
26	OT	0	BOR PD	Blood	PBMC	Frozen	70-80	0	IV	BRAF	Pembrolizumab
28	BT	1	pCR	Blood	PBMC	Frozen	30-40	1	IIIC	BRAF	Nivolumab + Ipilimumab
28	OT	1	pCR	Blood	PBMC	Frozen	30-40	1	IIIC	BRAF	Nivolumab + Ipilimumab
30	BT	1	BOR PR	Blood	PBMC	Frozen	70-80	0	IIIC	BRAF	Pembrolizumab
30	OT	1	BOR PR	Blood	PBMC	Frozen	70-80	0	IIIC	BRAF	Pembrolizumab
33	BT	0	BOR PD	Blood	PBMC	Frozen	70-80	0	IV	WT	Pembrolizumab
33	OT	0	BOR PD	Blood	PBMC	Frozen	70-80	0	IV	WT	Pembrolizumab
36	BT	0	BOR PD	Blood	PBMC	Frozen	70-80	1	IV	NRAS	Pembrolizumab
36	OT	0	BOR PD	Blood	PBMC	Frozen	70-80	1	IV	NRAS	Pembrolizumab
37	BT	1	pCR	Blood	PBMC	Frozen	50-60	1	IIIB	N/A	Nivolumab + Ipilimumab
37	OT	1	pCR	Blood	PBMC	Frozen	50-60	1	IIIB	N/A	Nivolumab + Ipilimumab
38	BT	1	pCR	Blood	PBMC	Frozen	50-60	1	IV	BRAF	Nivolumab + Ipilimumab
38	OT	1	pCR	Blood	PBMC	Frozen	50-60	1	IV	BRAF	Nivolumab + Ipilimumab
39	BT	1	BOR PR	Blood	PBMC	Frozen	60-70	0	IV	NRAS	Pembrolizumab
39	OT	1	BOR PR	Blood	PBMC	Frozen	60-70	0	IV	NRAS	Pembrolizumab
40	BT	1	BOR CR	Blood	PBMC	Frozen	50-60	1	IV	BRAF	Nivolumab + Ipilimumab
40	OT	1	BOR CR	Blood	PBMC	Frozen	50-60	1	IV	BRAF	Nivolumab + Ipilimumab
41	BT	1	pCR	Blood	PBMC	Frozen	60-70	0	IIIC	BRAF	Nivolumab + Ipilimumab
41	OT	1	pCR	Blood	PBMC	Frozen	60-70	0	IIIC	BRAF	Nivolumab + Ipilimumab
44	BT	0	No pCR	Blood	PBMC	Frozen	70-80	0	IIIC	NRAS	Pembrolizumab
44	OT	0	No pCR	Blood	PBMC	Frozen	70-80	0	IIIC	NRAS	Pembrolizumab
47	BT	0	No pCR	Blood	PBMC	Frozen	80-90	1	IIIB	N/A	Pembrolizumab
47	OT	0	No pCR	Blood	PBMC	Frozen	80-90	1	IIIB	N/A	Pembrolizumab
48	BT	0	No pCR	Blood	PBMC	Frozen	60-70	0	IIIC	BRAF	Pembrolizumab
48	OT	0	No pCR	Blood	PBMC	Frozen	60-70	0	IIIC	BRAF	Pembrolizumab
49	BT	0	No pCR	Blood	PBMC	Frozen	50-60	1	IIIB	BRAF	Pembrolizumab
49	OT	0	No pCR	Blood	PBMC	Frozen	50-60	1	IIIB	BRAF	Pembrolizumab
