# Supplementary material for: Cytotoxic NK Cells Impede Response to Checkpoint Immunotherapy in Melanoma with an Immune-Excluded Phenotype
Source: Cancer Discov. 2025 Jun 18;15(9):1819–34. doi: 10.1158/2159-8290.CD-24-1208 (PMC12409281; doi:10.1158/2159-8290.CD-24-1208)
Supplement: Supplemental Table S2 — Discriminatory marker genes of initial immune cells clusters. [file cd-24-1208_supplemental_table_s2_suppst2.xlsx]

## Sheet: GC_all_immune_markers
p_val	avg_logFC	pct.1	pct.2	p_val_adj	cluster	gene	Cell Annotation
0	1.24672	0.836	0.17	0	0	IL7R	CD4_Tcells
0	0.653891	0.869	0.549	0	0	LDHB	CD4_Tcells
0	0.619974	1	0.994	0	0	RPS12	CD4_Tcells
0	0.590135	0.573	0.311	0	0	IFITM1	CD4_Tcells
0	0.587693	0.999	0.99	0	0	RPL30	CD4_Tcells
0	0.581118	0.603	0.208	0	0	NOSIP	CD4_Tcells
0	0.577595	0.996	0.989	0	0	RPS3A	CD4_Tcells
0	0.548992	0.998	0.984	0	0	RPS3	CD4_Tcells
0	0.548297	0.889	0.464	0	0	LTB	CD4_Tcells
0	0.544496	0.596	0.139	0	0	TCF7	CD4_Tcells
0	0.539939	0.791	0.376	0	0	GIMAP7	CD4_Tcells
0	0.536762	0.998	0.993	0	0	RPL32	CD4_Tcells
0	0.536221	0.994	0.978	0	0	RPS13	CD4_Tcells
0	0.526202	0.881	0.677	0	0	SARAF	CD4_Tcells
0	0.512377	0.999	0.988	0	0	RPS27A	CD4_Tcells
0	0.497846	0.996	0.975	0	0	RPL14	CD4_Tcells
0	0.492752	0.994	0.972	0	0	RPS25	CD4_Tcells
0	0.491543	0.999	0.994	0	0	RPS14	CD4_Tcells
0	0.488471	0.999	0.995	0	0	RPL34	CD4_Tcells
0	0.487731	0.992	0.968	0	0	RPL5	CD4_Tcells
0	0.486665	0.998	0.99	0	0	RPS4X	CD4_Tcells
0	0.484134	0.997	0.985	0	0	RPS6	CD4_Tcells
0	0.479157	0.901	0.75	0	0	JUNB	CD4_Tcells
0	0.478977	0.993	0.979	0	0	RPL9	CD4_Tcells
0	0.478479	1	0.995	0	0	RPL11	CD4_Tcells
0	0.469797	0.999	0.999	0	0	RPL13	CD4_Tcells
0	0.468582	1	0.999	0	0	RPL10	CD4_Tcells
0	0.468435	1	1	0	0	EEF1A1	CD4_Tcells
0	0.463705	0.525	0.148	0	0	CCR7	CD4_Tcells
0	0.455497	0.997	0.973	0	0	RPL35A	CD4_Tcells
0	0.452202	0.893	0.456	0	0	CD3E	CD4_Tcells
0	0.450744	0.915	0.821	0	0	RPL31	CD4_Tcells
0	0.44714	0.741	0.521	0	0	EIF3L	CD4_Tcells
0	0.440421	0.999	0.994	0	0	RPL19	CD4_Tcells
0	0.436533	0.996	0.977	0	0	RPS29	CD4_Tcells
0	0.434644	0.999	0.995	0	0	RPS18	CD4_Tcells
0	0.434523	0.999	0.998	0	0	TPT1	CD4_Tcells
0	0.428409	0.982	0.954	0	0	RPL22	CD4_Tcells
0	0.42177	0.996	0.987	0	0	RPL21	CD4_Tcells
0	0.41872	0.997	0.987	0	0	RPL6	CD4_Tcells
0	0.416467	0.991	0.952	0	0	RPS21	CD4_Tcells
0	0.404785	0.998	0.984	0	0	RPL3	CD4_Tcells
8.77359410126555e-302	0.459488	0.954	0.913	1.68628478626324e-297	0	RPL27A	CD4_Tcells
7.50413974464187e-257	0.479418	0.516	0.289	1.44229565892017e-252	0	RNF168	CD4_Tcells
0	1.78422	0.972	0.049	0	1	MS4A1	B_cells
0	1.53004	0.952	0.06	0	1	CD79A	B_cells
0	1.22684	0.864	0.03	0	1	BANK1	B_cells
0	1.09776	0.679	0.079	0	1	IGHM	B_cells
0	1.07943	0.765	0.023	0	1	VPREB3	B_cells
0	1.0433	0.984	0.629	0	1	CD37	B_cells
0	0.975509	0.795	0.05	0	1	RALGPS2	B_cells
0	0.907229	0.785	0.102	0	1	CD79B	B_cells
0	0.896376	0.804	0.164	0	1	MEF2C	B_cells
0	0.872664	0.714	0.104	0	1	SMIM14	B_cells
0	0.846535	1	0.801	0	1	CD74	B_cells
0	0.826033	0.941	0.462	0	1	LTB	B_cells
0	0.74862	0.672	0.05	0	1	BCL11A	B_cells
0	0.683469	0.589	0.024	0	1	TNFRSF13C	B_cells
0	0.67197	1	0.991	0	1	RPS23	B_cells
0	0.668472	0.556	0.021	0	1	CD22	B_cells
0	0.665917	0.607	0.089	0	1	HVCN1	B_cells
0	0.644005	1	0.993	0	1	RPS8	B_cells
0	0.641325	0.658	0.113	0	1	SWAP70	B_cells
0	0.63311	0.764	0.273	0	1	NCF1	B_cells
0	0.624599	0.997	0.94	0	1	RPS5	B_cells
0	0.617808	0.531	0.019	0	1	LINC00926	B_cells
0	0.615422	0.584	0.047	0	1	ARHGAP24	B_cells
0	0.607123	0.999	0.559	0	1	HLA-DRA	B_cells
0	0.593031	0.521	0.019	0	1	CD19	B_cells
0	0.591269	0.798	0.513	0	1	EIF3L	B_cells
0	0.586974	0.697	0.245	0	1	POU2F2	B_cells
0	0.579429	0.436	0.022	0	1	LINC01857	B_cells
0	0.561999	0.718	0.308	0	1	IGKC	B_cells
0	0.555789	0.671	0.21	0	1	CD83	B_cells
0	0.549621	0.929	0.359	0	1	HLA-DQA1	B_cells
0	0.545457	0.645	0.195	0	1	SYPL1	B_cells
0	0.541168	0.41	0.02	0	1	FCER2	B_cells
0	0.531935	0.6	0.117	0	1	TCF4	B_cells
0	0.521391	0.532	0.087	0	1	ADAM28	B_cells
0	0.517488	0.439	0.018	0	1	CD24	B_cells
0	0.509077	0.98	0.859	0	1	EEF1B2	B_cells
0	0.501293	1	0.995	0	1	RPS18	B_cells
0	0.497801	0.468	0.016	0	1	PAX5	B_cells
0	0.496424	0.998	0.983	0	1	RPL7A	B_cells
0	0.492127	0.97	0.854	0	1	MTRNR2L12	B_cells
0	0.489985	0.999	0.989	0	1	RPL18A	B_cells
0	0.482389	0.997	0.979	0	1	RPL8	B_cells
0	0.482366	0.427	0.014	0	1	LINC02397	B_cells
0	0.477513	0.999	0.995	0	1	RPL11	B_cells
0	0.477444	0.918	0.39	0	1	HLA-DQB1	B_cells
0	0.474317	0.998	0.989	0	1	FAU	B_cells
0	0.469401	0.438	0.023	0	1	FCRLA	B_cells
0	0.467203	0.999	0.994	0	1	RPL19	B_cells
0	0.465353	0.531	0.125	0	1	BASP1	B_cells
0	0.46029	0.998	0.987	0	1	RPL12	B_cells
0	0.458932	0.998	0.99	0	1	RPL18	B_cells
0	0.456933	0.404	0.028	0	1	FAM129C	B_cells
0	0.451646	0.426	0.019	0	1	TLR10	B_cells
0	0.45149	0.999	0.989	0	1	RPS3A	B_cells
0	0.450174	0.994	0.952	0	1	RPS21	B_cells
0	0.447328	1	0.99	0	1	RPL30	B_cells
0	0.440812	0.507	0.107	0	1	LY86	B_cells
0	0.439216	0.998	0.982	0	1	RPL29	B_cells
0	0.437435	0.499	0.088	0	1	CD40	B_cells
0	0.437102	1	0.999	0	1	RPL10	B_cells
0	0.435977	0.999	0.993	0	1	RPL32	B_cells
0	0.435512	1	0.997	0	1	RPL41	B_cells
0	0.433065	0.621	0.251	0	1	SNX2	B_cells
0	0.431161	0.999	0.995	0	1	RPL39	B_cells
0	0.430003	0.982	0.778	0	1	CD52	B_cells
0	0.426475	0.55	0.192	0	1	STX7	B_cells
0	0.422751	0.999	0.984	0	1	RPL3	B_cells
0	0.418068	0.451	0.05	0	1	BLNK	B_cells
0	0.41796	0.98	0.598	0	1	HLA-DPB1	B_cells
0	0.410429	0.585	0.269	0	1	FCMR	B_cells
0	0.408828	0.419	0.043	0	1	GAPT	B_cells
0	0.405498	0.998	0.977	0	1	RPS13	B_cells
0	0.403165	0.407	0.022	0	1	BLK	B_cells
0	0.402493	0.994	0.963	0	1	RACK1	B_cells
5.11223884659644e-280	0.607305	0.527	0.292	9.82572306315836e-276	1	RNF168	B_cells
3.94488652816197e-176	0.582714	0.854	0.74	7.5820719071273e-172	1	MT-ND4L	B_cells
7.81183229961107e-130	0.572794	0.622	0.49	1.50143416798525e-125	1	MT-ATP8	B_cells
0	1.54385	0.953	0.291	0	2	CCL5	CD8_Tcells
0	1.2506	0.815	0.179	0	2	GZMK	CD8_Tcells
0	1.16713	0.889	0.228	0	2	NKG7	CD8_Tcells
0	1.07204	0.885	0.223	0	2	GZMA	CD8_Tcells
0	0.877937	0.857	0.25	0	2	CST7	CD8_Tcells
0	0.816999	0.764	0.189	0	2	CD8A	CD8_Tcells
0	0.722143	0.977	0.518	0	2	IL32	CD8_Tcells
0	0.672884	0.684	0.406	0	2	RGS1	CD8_Tcells
0	0.668507	0.914	0.465	0	2	CD2	CD8_Tcells
0	0.636766	0.658	0.163	0	2	CD8B	CD8_Tcells
0	0.602745	0.848	0.487	0	2	RARRES3	CD8_Tcells
0	0.597925	0.466	0.104	0	2	GZMH	CD8_Tcells
0	0.59455	0.953	0.488	0	2	CD3D	CD8_Tcells
0	0.574023	0.596	0.176	0	2	PRF1	CD8_Tcells
0	0.547918	0.92	0.617	0	2	HCST	CD8_Tcells
0	0.542398	0.75	0.413	0	2	PPP2R5C	CD8_Tcells
0	0.539851	0.853	0.434	0	2	CD3G	CD8_Tcells
0	0.537532	0.828	0.445	0	2	TRAC	CD8_Tcells
0	0.517775	0.875	0.659	0	2	RNF213	CD8_Tcells
0	0.514537	0.546	0.163	0	2	LAG3	CD8_Tcells
0	0.508403	0.8	0.505	0	2	TRBC2	CD8_Tcells
0	0.500579	0.65	0.296	0	2	LYST	CD8_Tcells
0	0.499002	0.735	0.416	0	2	IKZF3	CD8_Tcells
0	0.484829	0.9	0.478	0	2	CD3E	CD8_Tcells
0	0.480206	0.652	0.31	0	2	RUNX3	CD8_Tcells
0	0.47704	0.447	0.138	0	2	KLRD1	CD8_Tcells
0	0.467391	0.698	0.374	0	2	SYNE2	CD8_Tcells
0	0.461804	0.71	0.342	0	2	FYN	CD8_Tcells
0	0.436809	0.706	0.426	0	2	CLEC2D	CD8_Tcells
0	0.435557	0.741	0.426	0	2	CD27	CD8_Tcells
0	0.432924	0.58	0.189	0	2	CTSW	CD8_Tcells
0	0.430816	0.839	0.578	0	2	EVL	CD8_Tcells
0	0.421489	0.784	0.473	0	2	GIMAP4	CD8_Tcells
0	0.41244	0.472	0.194	0	2	DUSP4	CD8_Tcells
0	0.408617	0.737	0.409	0	2	GIMAP7	CD8_Tcells
0	0.408309	0.588	0.28	0	2	APOBEC3G	CD8_Tcells
5.47045088148392e-297	0.508465	0.585	0.298	1.05142065942121e-292	2	TRBC1	CD8_Tcells
1.66241595015252e-279	0.434471	0.532	0.271	3.19516345619314e-275	2	PTMS	CD8_Tcells
2.05743957369104e-252	0.401835	0.676	0.421	3.95439886063417e-248	2	DUSP2	CD8_Tcells
3.71905378243806e-228	0.414028	0.539	0.301	7.14802136984595e-224	2	ID2	CD8_Tcells
4.6817563124836e-95	0.425656	0.6	0.486	8.99833563259348e-91	2	AKAP9	CD8_Tcells
2.3484493147952e-94	0.432248	0.652	0.566	4.51371958303637e-90	2	RBM25	CD8_Tcells
2.25658213344716e-57	0.422307	0.506	0.425	4.33715086048545e-53	2	KIF5B	CD8_Tcells
1.96258660020597e-55	0.434651	0.452	0.366	3.77209144559587e-51	2	ILF3	CD8_Tcells
0	3.41236	0.846	0.15	0	3	APOE	Myeloid_cells
0	3.09013	0.937	0.067	0	3	C1QB	Myeloid_cells
0	3.01056	0.954	0.073	0	3	C1QA	Myeloid_cells
0	2.83455	0.45	0.098	0	3	SPP1	Myeloid_cells
0	2.74426	0.995	0.967	0	3	FTL	Myeloid_cells
0	2.50878	0.806	0.066	0	3	APOC1	Myeloid_cells
0	2.49899	0.942	0.041	0	3	C1QC	Myeloid_cells
0	2.46803	0.977	0.293	0	3	CTSB	Myeloid_cells
0	2.27314	0.977	0.365	0	3	PSAP	Myeloid_cells
0	2.1041	0.604	0.039	0	3	RNASE1	Myeloid_cells
0	2.07099	0.945	0.255	0	3	CTSD	Myeloid_cells
0	1.93088	0.971	0.131	0	3	TYROBP	Myeloid_cells
0	1.90708	0.966	0.285	0	3	CTSZ	Myeloid_cells
0	1.8243	0.904	0.061	0	3	CD14	Myeloid_cells
0	1.78486	0.835	0.07	0	3	GPNMB	Myeloid_cells
0	1.75579	0.971	0.129	0	3	FCER1G	Myeloid_cells
0	1.74068	0.506	0.016	0	3	SELENOP	Myeloid_cells
0	1.73763	0.945	0.123	0	3	GLUL	Myeloid_cells
0	1.67419	0.949	0.092	0	3	CD68	Myeloid_cells
0	1.67097	0.897	0.081	0	3	FCGR3A	Myeloid_cells
0	1.66879	0.962	0.205	0	3	GRN	Myeloid_cells
0	1.64983	0.854	0.069	0	3	CTSL	Myeloid_cells
0	1.64883	0.938	0.161	0	3	MARCKS	Myeloid_cells
0	1.61226	0.819	0.046	0	3	LGMN	Myeloid_cells
0	1.6046	0.972	0.289	0	3	NPC2	Myeloid_cells
0	1.58548	0.913	0.108	0	3	LYZ	Myeloid_cells
0	1.57669	0.976	0.17	0	3	CST3	Myeloid_cells
0	1.57001	0.957	0.155	0	3	AIF1	Myeloid_cells
0	1.52376	0.999	0.974	0	3	FTH1	Myeloid_cells
0	1.51263	0.844	0.036	0	3	CD163	Myeloid_cells
0	1.49942	0.887	0.096	0	3	MS4A6A	Myeloid_cells
0	1.49453	0.84	0.041	0	3	DAB2	Myeloid_cells
0	1.47486	0.965	0.443	0	3	CTSS	Myeloid_cells
0	1.4689	0.876	0.087	0	3	MS4A7	Myeloid_cells
0	1.45406	0.989	0.607	0	3	HLA-DRA	Myeloid_cells
0	1.44211	0.93	0.136	0	3	FCGRT	Myeloid_cells
0	1.42176	0.686	0.08	0	3	HMOX1	Myeloid_cells
0	1.38426	0.98	0.579	0	3	SAT1	Myeloid_cells
0	1.38146	0.87	0.109	0	3	PLD3	Myeloid_cells
0	1.35258	0.887	0.05	0	3	MAFB	Myeloid_cells
0	1.35059	0.447	0.065	0	3	IFI27	Myeloid_cells
0	1.33335	0.917	0.387	0	3	CTSC	Myeloid_cells
0	1.3103	0.783	0.105	0	3	IER3	Myeloid_cells
0	1.30701	0.974	0.489	0	3	CD63	Myeloid_cells
0	1.29837	0.816	0.444	0	3	HLA-DRB5	Myeloid_cells
0	1.29768	0.492	0.028	0	3	CCL2	Myeloid_cells
0	1.29698	0.974	0.629	0	3	HLA-DPA1	Myeloid_cells
0	1.28612	0.98	0.61	0	3	HLA-DRB1	Myeloid_cells
0	1.28429	0.702	0.036	0	3	MRC1	Myeloid_cells
0	1.28275	0.729	0.021	0	3	PLTP	Myeloid_cells
0	1.2695	0.904	0.18	0	3	CYBB	Myeloid_cells
0	1.25875	0.995	0.823	0	3	CD74	Myeloid_cells
0	1.23446	0.788	0.048	0	3	TMEM176B	Myeloid_cells
0	1.22068	0.834	0.174	0	3	SOD2	Myeloid_cells
0	1.21541	0.729	0.186	0	3	CCL3	Myeloid_cells
0	1.21497	0.98	0.552	0	3	S100A11	Myeloid_cells
0	1.20659	0.725	0.045	0	3	SERPING1	Myeloid_cells
0	1.20282	0.919	0.447	0	3	HLA-DQB1	Myeloid_cells
0	1.20192	0.813	0.03	0	3	MSR1	Myeloid_cells
0	1.19766	0.425	0.096	0	3	FN1	Myeloid_cells
0	1.19053	0.764	0.104	0	3	LIPA	Myeloid_cells
0	1.18122	0.925	0.53	0	3	PRDX1	Myeloid_cells
0	1.17978	0.836	0.068	0	3	FCGR2A	Myeloid_cells
0	1.17337	0.48	0.034	0	3	CXCL3	Myeloid_cells
0	1.13964	0.843	0.049	0	3	ADAP2	Myeloid_cells
0	1.13244	0.886	0.425	0	3	HLA-DQA1	Myeloid_cells
0	1.13082	0.823	0.22	0	3	LGALS3	Myeloid_cells
0	1.12238	0.696	0.025	0	3	STAB1	Myeloid_cells
0	1.12217	0.895	0.207	0	3	ASAH1	Myeloid_cells
0	1.10698	0.757	0.07	0	3	IGSF6	Myeloid_cells
0	1.09802	0.901	0.202	0	3	APLP2	Myeloid_cells
0	1.09173	0.475	0.046	0	3	SLC40A1	Myeloid_cells
0	1.08559	0.962	0.641	0	3	HLA-DPB1	Myeloid_cells
0	1.08426	0.815	0.112	0	3	FGL2	Myeloid_cells
0	1.08159	0.502	0.04	0	3	CXCL2	Myeloid_cells
0	1.07696	0.832	0.07	0	3	KCTD12	Myeloid_cells
0	1.07371	0.716	0.029	0	3	VSIG4	Myeloid_cells
0	1.07318	0.928	0.457	0	3	CD81	Myeloid_cells
0	1.07094	0.424	0.021	0	3	F13A1	Myeloid_cells
0	1.062	0.903	0.323	0	3	TYMP	Myeloid_cells
0	1.04044	0.862	0.387	0	3	LGALS1	Myeloid_cells
0	1.03875	0.42	0.045	0	3	CXCL8	Myeloid_cells
0	1.03816	0.784	0.017	0	3	SLCO2B1	Myeloid_cells
0	1.03329	0.859	0.085	0	3	TIMP2	Myeloid_cells
0	1.03006	0.504	0.089	0	3	CCL3L1	Myeloid_cells
0	1.02303	0.885	0.239	0	3	BRI3	Myeloid_cells
0	1.02175	0.782	0.068	0	3	TGFBI	Myeloid_cells
0	1.01692	0.824	0.049	0	3	CSF1R	Myeloid_cells
0	1.00666	0.684	0.219	0	3	HSPA1A	Myeloid_cells
0	0.997791	0.979	0.728	0	3	NEAT1	Myeloid_cells
0	0.993947	0.449	0.02	0	3	NUPR1	Myeloid_cells
0	0.993275	0.627	0.137	0	3	EGR1	Myeloid_cells
0	0.991492	0.689	0.015	0	3	C2	Myeloid_cells
0	0.990759	0.987	0.769	0	3	ITM2B	Myeloid_cells
0	0.981145	0.713	0.022	0	3	MS4A4A	Myeloid_cells
0	0.972445	0.65	0.051	0	3	CFD	Myeloid_cells
0	0.968796	0.738	0.138	0	3	A2M	Myeloid_cells
0	0.966157	0.522	0.017	0	3	FOLR2	Myeloid_cells
0	0.950243	0.757	0.054	0	3	PLXDC2	Myeloid_cells
0	0.915992	0.786	0.061	0	3	CREG1	Myeloid_cells
0	0.915829	0.731	0.197	0	3	CAPG	Myeloid_cells
0	0.907558	0.65	0.02	0	3	SDC3	Myeloid_cells
0	0.903385	0.718	0.119	0	3	SGK1	Myeloid_cells
0	0.90336	0.672	0.035	0	3	TMEM176A	Myeloid_cells
0	0.886831	0.838	0.532	0	3	JUN	Myeloid_cells
0	0.881653	0.53	0.159	0	3	PLIN2	Myeloid_cells
0	0.880214	0.858	0.319	0	3	ANXA2	Myeloid_cells
0	0.879225	0.759	0.099	0	3	TNFSF13B	Myeloid_cells
0	0.878842	0.714	0.044	0	3	LILRB4	Myeloid_cells
0	0.87761	0.795	0.233	0	3	NAMPT	Myeloid_cells
0	0.874253	0.973	0.711	0	3	LAPTM5	Myeloid_cells
0	0.86953	0.715	0.089	0	3	CEBPD	Myeloid_cells
0	0.868521	0.721	0.092	0	3	BLVRB	Myeloid_cells
0	0.861615	0.964	0.475	0	3	RAC1	Myeloid_cells
0	0.861136	0.804	0.455	0	3	CSTB	Myeloid_cells
0	0.859091	0.766	0.205	0	3	IFITM3	Myeloid_cells
0	0.858284	0.835	0.106	0	3	RNF130	Myeloid_cells
0	0.85814	0.584	0.025	0	3	NRP1	Myeloid_cells
0	0.855751	0.704	0.043	0	3	FCGR1A	Myeloid_cells
0	0.84318	0.719	0.059	0	3	RASSF4	Myeloid_cells
0	0.841629	0.897	0.333	0	3	ZEB2	Myeloid_cells
0	0.841612	0.825	0.26	0	3	HLA-DMB	Myeloid_cells
0	0.837551	0.826	0.202	0	3	CTSH	Myeloid_cells
0	0.834969	0.575	0.011	0	3	TREM2	Myeloid_cells
0	0.827181	0.765	0.239	0	3	LAP3	Myeloid_cells
0	0.825471	0.806	0.168	0	3	ARHGAP18	Myeloid_cells
0	0.822491	0.718	0.063	0	3	CPVL	Myeloid_cells
0	0.821188	0.7	0.055	0	3	ABCA1	Myeloid_cells
0	0.818461	0.786	0.13	0	3	MFSD1	Myeloid_cells
0	0.817215	0.835	0.129	0	3	SPI1	Myeloid_cells
0	0.80775	0.736	0.04	0	3	LRP1	Myeloid_cells
0	0.803334	0.669	0.101	0	3	GM2A	Myeloid_cells
0	0.801115	0.592	0.083	0	3	ATF3	Myeloid_cells
0	0.797077	0.731	0.293	0	3	GADD45B	Myeloid_cells
0	0.795515	0.89	0.387	0	3	HLA-DMA	Myeloid_cells
0	0.788742	0.963	0.839	0	3	VIM	Myeloid_cells
0	0.786771	0.729	0.065	0	3	CLEC7A	Myeloid_cells
0	0.786333	0.85	0.214	0	3	TPP1	Myeloid_cells
0	0.784204	0.934	0.503	0	3	ITGB2	Myeloid_cells
0	0.77593	0.691	0.056	0	3	TNFAIP2	Myeloid_cells
0	0.765934	0.762	0.097	0	3	RAB31	Myeloid_cells
0	0.763834	0.889	0.323	0	3	SAMHD1	Myeloid_cells
0	0.756575	0.652	0.078	0	3	LGALS3BP	Myeloid_cells
0	0.756465	0.535	0.046	0	3	FUCA1	Myeloid_cells
0	0.752547	0.622	0.193	0	3	SNX10	Myeloid_cells
0	0.751874	0.703	0.104	0	3	BMP2K	Myeloid_cells
0	0.747575	0.78	0.229	0	3	PLEK	Myeloid_cells
0	0.743767	0.607	0.034	0	3	LHFPL2	Myeloid_cells
0	0.741692	0.997	0.998	0	3	MT-ND4	Myeloid_cells
0	0.741283	0.655	0.074	0	3	PLAUR	Myeloid_cells
0	0.741191	0.634	0.066	0	3	SERPINA1	Myeloid_cells
0	0.727908	0.869	0.355	0	3	SDCBP	Myeloid_cells
0	0.727633	0.723	0.102	0	3	GSN	Myeloid_cells
0	0.727262	0.806	0.194	0	3	QKI	Myeloid_cells
0	0.724419	0.715	0.218	0	3	ATOX1	Myeloid_cells
0	0.722922	0.898	0.469	0	3	TUBA1B	Myeloid_cells
0	0.719309	0.532	0.045	0	3	CPM	Myeloid_cells
0	0.719265	0.716	0.091	0	3	SCARB2	Myeloid_cells
0	0.718576	0.576	0.22	0	3	ACP5	Myeloid_cells
0	0.712282	0.788	0.472	0	3	NFKBIA	Myeloid_cells
0	0.711019	0.467	0.04	0	3	IL4I1	Myeloid_cells
0	0.708689	0.667	0.053	0	3	CXCL16	Myeloid_cells
0	0.707893	0.765	0.137	0	3	CCDC88A	Myeloid_cells
0	0.703834	0.694	0.053	0	3	CYFIP1	Myeloid_cells
0	0.70228	0.683	0.043	0	3	C3AR1	Myeloid_cells
0	0.701249	0.765	0.216	0	3	CTSA	Myeloid_cells
0	0.701196	0.99	0.998	0	3	MT-ND1	Myeloid_cells
0	0.700483	0.762	0.12	0	3	LST1	Myeloid_cells
0	0.698653	0.852	0.382	0	3	ATP6V1F	Myeloid_cells
0	0.696697	0.453	0.063	0	3	IL1B	Myeloid_cells
0	0.694944	0.875	0.361	0	3	ATP6V0B	Myeloid_cells
0	0.6943	0.619	0.158	0	3	MAF	Myeloid_cells
0	0.693322	0.645	0.034	0	3	FPR3	Myeloid_cells
0	0.691483	0.73	0.107	0	3	LAIR1	Myeloid_cells
0	0.689639	0.587	0.039	0	3	C5AR1	Myeloid_cells
0	0.686809	0.682	0.197	0	3	CEBPB	Myeloid_cells
0	0.686456	0.68	0.082	0	3	GNS	Myeloid_cells
0	0.685227	0.637	0.029	0	3	NRP2	Myeloid_cells
0	0.673177	0.629	0.287	0	3	VAMP5	Myeloid_cells
0	0.672211	0.723	0.269	0	3	YWHAH	Myeloid_cells
0	0.671516	0.993	0.988	0	3	MT-ND2	Myeloid_cells
0	0.670722	0.947	0.554	0	3	GNAI2	Myeloid_cells
0	0.670155	0.695	0.11	0	3	NINJ1	Myeloid_cells
0	0.670072	0.753	0.236	0	3	LAMP1	Myeloid_cells
0	0.667968	0.664	0.034	0	3	HNMT	Myeloid_cells
0	0.667927	0.849	0.448	0	3	RNASET2	Myeloid_cells
0	0.66619	0.76	0.156	0	3	CD4	Myeloid_cells
0	0.664842	0.8	0.444	0	3	FOSB	Myeloid_cells
0	0.662728	0.673	0.06	0	3	RBM47	Myeloid_cells
0	0.660808	0.998	0.993	0	3	TMSB10	Myeloid_cells
0	0.656243	0.637	0.115	0	3	SLC16A3	Myeloid_cells
0	0.650481	0.565	0.038	0	3	IL18	Myeloid_cells
0	0.649995	0.612	0.06	0	3	CCR1	Myeloid_cells
0	0.648798	0.725	0.216	0	3	C1orf162	Myeloid_cells
0	0.648352	0.628	0.043	0	3	DMXL2	Myeloid_cells
0	0.64795	0.763	0.181	0	3	MARCH1	Myeloid_cells
0	0.6429	0.876	0.486	0	3	VAMP8	Myeloid_cells
0	0.64183	0.905	0.427	0	3	ANXA5	Myeloid_cells
0	0.631738	0.642	0.163	0	3	ADA2	Myeloid_cells
0	0.628905	0.664	0.103	0	3	MNDA	Myeloid_cells
0	0.628589	0.517	0.076	0	3	ATF5	Myeloid_cells
0	0.626302	0.544	0.029	0	3	SPRED1	Myeloid_cells
0	0.625667	0.579	0.061	0	3	S100A9	Myeloid_cells
0	0.624308	0.71	0.257	0	3	PLEKHO1	Myeloid_cells
0	0.619229	0.705	0.153	0	3	LAMP2	Myeloid_cells
0	0.619162	0.616	0.051	0	3	SLC8A1	Myeloid_cells
0	0.618151	0.522	0.014	0	3	KCNMA1	Myeloid_cells
0	0.614519	0.584	0.024	0	3	NPL	Myeloid_cells
0	0.613768	0.994	0.898	0	3	HSP90AA1	Myeloid_cells
0	0.613491	0.542	0.106	0	3	SCPEP1	Myeloid_cells
0	0.606906	0.692	0.184	0	3	NAGK	Myeloid_cells
0	0.606808	0.725	0.226	0	3	AKR1A1	Myeloid_cells
0	0.603719	0.632	0.077	0	3	FRMD4B	Myeloid_cells
0	0.603423	0.566	0.023	0	3	FMNL2	Myeloid_cells
0	0.602282	0.57	0.032	0	3	TSPAN4	Myeloid_cells
0	0.601663	0.869	0.556	0	3	CALR	Myeloid_cells
0	0.600148	0.626	0.094	0	3	MPEG1	Myeloid_cells
0	0.598676	0.67	0.133	0	3	HEXA	Myeloid_cells
0	0.598453	0.64	0.094	0	3	GNB4	Myeloid_cells
0	0.59767	0.718	0.204	0	3	LYN	Myeloid_cells
0	0.597162	0.468	0.022	0	3	ALDH1A1	Myeloid_cells
0	0.596377	0.728	0.183	0	3	PPT1	Myeloid_cells
0	0.596059	0.852	0.352	0	3	RTN4	Myeloid_cells
0	0.59346	0.679	0.141	0	3	LGALS9	Myeloid_cells
0	0.592976	0.567	0.045	0	3	LILRB2	Myeloid_cells
0	0.592954	0.862	0.386	0	3	CANX	Myeloid_cells
0	0.592076	0.616	0.037	0	3	GAA	Myeloid_cells
0	0.589939	0.967	0.704	0	3	SRGN	Myeloid_cells
0	0.588847	0.601	0.092	0	3	DSE	Myeloid_cells
0	0.587761	0.602	0.046	0	3	SLC15A3	Myeloid_cells
0	0.587006	0.714	0.306	0	3	HSPB1	Myeloid_cells
0	0.586746	0.484	0.03	0	3	PMP22	Myeloid_cells
0	0.582123	0.686	0.286	0	3	ZFAND5	Myeloid_cells
0	0.579245	0.613	0.044	0	3	SIRPA	Myeloid_cells
0	0.575777	0.519	0.016	0	3	SIGLEC1	Myeloid_cells
0	0.575717	0.711	0.208	0	3	MGAT1	Myeloid_cells
0	0.574791	0.553	0.061	0	3	ENG	Myeloid_cells
0	0.573756	0.603	0.049	0	3	MPP1	Myeloid_cells
0	0.572059	0.549	0.027	0	3	TLR4	Myeloid_cells
0	0.570888	0.614	0.104	0	3	RNASE6	Myeloid_cells
0	0.570425	0.649	0.127	0	3	ATP6V1B2	Myeloid_cells
0	0.567059	0.849	0.46	0	3	GRB2	Myeloid_cells
0	0.565732	0.555	0.058	0	3	IDH1	Myeloid_cells
0	0.562359	0.652	0.086	0	3	CD86	Myeloid_cells
0	0.56216	0.679	0.177	0	3	RAP2B	Myeloid_cells
0	0.56175	0.826	0.423	0	3	SNX6	Myeloid_cells
0	0.560854	0.7	0.186	0	3	RNF13	Myeloid_cells
0	0.558216	0.808	0.319	0	3	H2AFY	Myeloid_cells
0	0.556028	0.758	0.276	0	3	CLTC	Myeloid_cells
0	0.555586	0.655	0.142	0	3	IFNGR2	Myeloid_cells
0	0.554648	0.503	0.047	0	3	DST	Myeloid_cells
0	0.554292	0.572	0.057	0	3	TFEC	Myeloid_cells
0	0.554034	0.541	0.066	0	3	ALDH2	Myeloid_cells
0	0.552589	0.528	0.023	0	3	FCHO2	Myeloid_cells
0	0.552341	0.523	0.018	0	3	CMKLR1	Myeloid_cells
0	0.54985	0.559	0.043	0	3	PTAFR	Myeloid_cells
0	0.549487	0.876	0.588	0	3	HSP90B1	Myeloid_cells
0	0.548496	0.621	0.11	0	3	NAIP	Myeloid_cells
0	0.548121	0.71	0.291	0	3	C6orf62	Myeloid_cells
0	0.545986	0.544	0.041	0	3	SLAMF8	Myeloid_cells
0	0.537358	0.578	0.042	0	3	SLC7A7	Myeloid_cells
0	0.534566	0.785	0.344	0	3	CD84	Myeloid_cells
0	0.534291	0.581	0.041	0	3	EPB41L3	Myeloid_cells
0	0.532551	0.699	0.257	0	3	CD83	Myeloid_cells
0	0.530724	0.439	0.012	0	3	SLC1A3	Myeloid_cells
0	0.529338	0.728	0.3	0	3	GSTO1	Myeloid_cells
0	0.528536	0.51	0.044	0	3	TTYH3	Myeloid_cells
0	0.527222	0.813	0.441	0	3	TSPO	Myeloid_cells
0	0.523812	0.507	0.039	0	3	DRAM1	Myeloid_cells
0	0.519739	0.528	0.096	0	3	ICAM1	Myeloid_cells
0	0.51604	0.598	0.118	0	3	RHOQ	Myeloid_cells
0	0.515678	0.746	0.312	0	3	P4HB	Myeloid_cells
0	0.514173	0.714	0.218	0	3	RAB5C	Myeloid_cells
0	0.51333	0.667	0.164	0	3	GRINA	Myeloid_cells
0	0.509096	0.65	0.17	0	3	PTTG1IP	Myeloid_cells
0	0.508618	0.489	0.164	0	3	WARS	Myeloid_cells
0	0.508201	0.65	0.215	0	3	TIMP1	Myeloid_cells
0	0.504503	0.981	0.883	0	3	CYBA	Myeloid_cells
0	0.504439	0.593	0.112	0	3	HEXB	Myeloid_cells
0	0.504215	0.609	0.195	0	3	ITPR2	Myeloid_cells
0	0.503421	0.521	0.033	0	3	PLXND1	Myeloid_cells
0	0.502702	0.955	0.771	0	3	YBX1	Myeloid_cells
0	0.502044	0.811	0.464	0	3	WSB1	Myeloid_cells
0	0.498933	0.848	0.497	0	3	GPX4	Myeloid_cells
0	0.49806	0.417	0.013	0	3	GPR34	Myeloid_cells
0	0.496851	0.559	0.071	0	3	NCF2	Myeloid_cells
0	0.495171	0.403	0.041	0	3	OLR1	Myeloid_cells
0	0.492617	0.646	0.15	0	3	ATP6AP1	Myeloid_cells
0	0.489983	0.501	0.081	0	3	FNDC3B	Myeloid_cells
0	0.489467	0.61	0.18	0	3	MGAT4A	Myeloid_cells
0	0.489451	0.539	0.093	0	3	HLA-DOA	Myeloid_cells
0	0.489166	0.648	0.199	0	3	NCOA4	Myeloid_cells
0	0.486434	0.442	0.08	0	3	IFI30	Myeloid_cells
0	0.486264	0.521	0.051	0	3	RAB32	Myeloid_cells
0	0.485949	0.557	0.118	0	3	AP1B1	Myeloid_cells
0	0.485077	0.738	0.297	0	3	ATP6AP2	Myeloid_cells
0	0.483255	0.435	0.073	0	3	ALCAM	Myeloid_cells
0	0.4815	0.499	0.045	0	3	ZFHX3	Myeloid_cells
0	0.475543	0.484	0.135	0	3	LMNA	Myeloid_cells
0	0.473438	0.493	0.046	0	3	ACP2	Myeloid_cells
0	0.473292	0.518	0.05	0	3	IL13RA1	Myeloid_cells
0	0.469655	0.659	0.195	0	3	SKAP2	Myeloid_cells
0	0.468041	0.432	0.054	0	3	EPB41L2	Myeloid_cells
0	0.465754	0.736	0.347	0	3	AP2S1	Myeloid_cells
0	0.464755	0.516	0.046	0	3	SHTN1	Myeloid_cells
0	0.464041	0.706	0.311	0	3	LIMS1	Myeloid_cells
0	0.462671	0.562	0.14	0	3	PRNP	Myeloid_cells
0	0.462205	0.551	0.097	0	3	UNC93B1	Myeloid_cells
0	0.460645	0.642	0.211	0	3	BNIP3L	Myeloid_cells
0	0.459985	0.492	0.043	0	3	CD302	Myeloid_cells
0	0.458389	0.509	0.067	0	3	EMILIN2	Myeloid_cells
0	0.457618	0.939	0.666	0	3	TMBIM6	Myeloid_cells
0	0.455804	0.57	0.175	0	3	CIITA	Myeloid_cells
0	0.45355	0.508	0.066	0	3	ITPRIPL2	Myeloid_cells
0	0.453504	0.813	0.471	0	3	POMP	Myeloid_cells
0	0.453128	0.532	0.098	0	3	LY96	Myeloid_cells
0	0.4512	0.731	0.321	0	3	PYCARD	Myeloid_cells
0	0.448884	0.426	0.037	0	3	BCAT1	Myeloid_cells
0	0.44797	0.425	0.016	0	3	TCN2	Myeloid_cells
0	0.447128	0.624	0.184	0	3	RRBP1	Myeloid_cells
0	0.446239	0.47	0.038	0	3	PILRA	Myeloid_cells
0	0.441346	0.535	0.095	0	3	GNAQ	Myeloid_cells
0	0.441257	0.918	0.616	0	3	ARPC5	Myeloid_cells
0	0.440238	0.457	0.08	0	3	CD59	Myeloid_cells
0	0.439776	0.545	0.128	0	3	PDXK	Myeloid_cells
0	0.438521	0.492	0.083	0	3	TNS3	Myeloid_cells
0	0.437534	0.45	0.025	0	3	ADAM9	Myeloid_cells
0	0.437532	0.437	0.025	0	3	C1orf54	Myeloid_cells
0	0.43526	0.53	0.128	0	3	NRIP1	Myeloid_cells
0	0.435177	0.436	0.055	0	3	ATP1B1	Myeloid_cells
0	0.434435	0.448	0.105	0	3	DNASE2	Myeloid_cells
0	0.433733	0.403	0.039	0	3	MYOF	Myeloid_cells
0	0.433298	0.468	0.041	0	3	SLC31A1	Myeloid_cells
0	0.431302	0.772	0.414	0	3	CLTA	Myeloid_cells
0	0.431248	0.632	0.26	0	3	ATP1B3	Myeloid_cells
0	0.426786	0.488	0.049	0	3	TBXAS1	Myeloid_cells
0	0.42645	0.455	0.041	0	3	LPCAT2	Myeloid_cells
0	0.42626	0.437	0.026	0	3	FRMD4A	Myeloid_cells
0	0.422044	0.474	0.066	0	3	PLEKHO2	Myeloid_cells
0	0.421686	0.503	0.115	0	3	AP2A2	Myeloid_cells
0	0.420494	0.465	0.087	0	3	PLXNC1	Myeloid_cells
0	0.418408	0.404	0.022	0	3	RGL1	Myeloid_cells
0	0.418376	0.603	0.164	0	3	SERPINB6	Myeloid_cells
0	0.417825	0.531	0.187	0	3	RASGEF1B	Myeloid_cells
0	0.417088	0.494	0.089	0	3	LILRB1	Myeloid_cells
0	0.416055	0.475	0.052	0	3	COLGALT1	Myeloid_cells
0	0.413916	0.541	0.11	0	3	FKBP15	Myeloid_cells
0	0.412689	0.721	0.332	0	3	NCKAP1L	Myeloid_cells
0	0.408963	0.493	0.07	0	3	ABHD12	Myeloid_cells
0	0.408211	0.44	0.039	0	3	TLR2	Myeloid_cells
0	0.405387	0.514	0.101	0	3	DPYSL2	Myeloid_cells
0	0.403878	0.572	0.186	0	3	CNDP2	Myeloid_cells
0	0.40315	0.506	0.112	0	3	LACTB	Myeloid_cells
0	0.401781	0.447	0.059	0	3	RAB13	Myeloid_cells
0	0.401426	0.423	0.038	0	3	NCEH1	Myeloid_cells
0	0.400451	0.488	0.127	0	3	MYO5A	Myeloid_cells
8.83832495346579e-307	0.774816	0.827	0.534	1.69872605605613e-302	3	KLF6	Myeloid_cells
9.50259189366328e-299	0.439624	0.932	0.686	1.82639816196208e-294	3	GNAS	Myeloid_cells
3.246489666969e-298	0.476609	0.629	0.292	6.23975313991441e-294	3	NABP1	Myeloid_cells
5.80898539817647e-292	0.512981	0.814	0.499	1.11648699352952e-287	3	PKM	Myeloid_cells
2.58159546866924e-286	0.50233	0.46	0.159	4.96182649078228e-282	3	CCL4L2	Myeloid_cells
1.93257495929689e-283	0.449519	0.761	0.433	3.71440907176862e-279	3	SQSTM1	Myeloid_cells
6.14325024397624e-261	0.474846	0.408	0.139	1.18073269689223e-256	3	HSPA1B	Myeloid_cells
9.92766179554088e-258	0.420446	0.779	0.453	1.90809659710296e-253	3	LITAF	Myeloid_cells
2.5629911303217e-256	0.569418	0.899	0.62	4.92606895247831e-252	3	FOS	Myeloid_cells
8.28084446823866e-252	0.406663	0.638	0.319	1.59157830679547e-247	3	HIF1A	Myeloid_cells
7.31503446045734e-250	0.511358	0.847	0.584	1.4059496232999e-245	3	ENO1	Myeloid_cells
1.98031360987093e-249	0.468267	0.994	1	3.80616275817193e-245	3	MT-CO3	Myeloid_cells
1.20185877152813e-248	0.51238	0.704	0.401	2.30997255887707e-244	3	PPP1R15A	Myeloid_cells
8.09398051459494e-243	0.435256	0.994	1	1.55566305490515e-238	3	MT-CO1	Myeloid_cells
1.07148920254598e-241	0.615133	0.558	0.267	2.05940224729337e-237	3	IFI6	Myeloid_cells
2.02395896569911e-230	0.484605	0.995	0.979	3.89004913207368e-226	3	HLA-A	Myeloid_cells
4.13840594548168e-221	0.558669	0.682	0.388	7.95401622721578e-217	3	MTRNR2L8	Myeloid_cells
9.91859791277226e-218	0.451185	0.999	0.997	1.90635451883483e-213	3	ACTB	Myeloid_cells
8.78138912047394e-216	0.416181	0.746	0.448	1.68778298895509e-211	3	TUBB	Myeloid_cells
1.31902603387817e-215	0.525456	0.82	0.582	2.53516803711384e-211	3	DUSP1	Myeloid_cells
8.09537857504901e-215	0.545427	0.864	0.666	1.55593176212442e-210	3	ZFP36L1	Myeloid_cells
2.73683139084118e-210	0.599543	0.751	0.508	5.26018993319675e-206	3	STAT1	Myeloid_cells
2.54099348395648e-209	0.416857	0.746	0.455	4.88378947616436e-205	3	PARP14	Myeloid_cells
1.15990486362296e-207	0.597188	0.781	0.532	2.22933714788332e-203	3	S100A10	Myeloid_cells
5.72862901493263e-204	0.418911	0.563	0.286	1.10104249667005e-199	3	NFKBIZ	Myeloid_cells
5.18348820532006e-196	0.500678	0.992	0.999	9.96266433062516e-192	3	MT-ND3	Myeloid_cells
8.51440061643033e-172	0.678645	0.565	0.331	1.63646779847791e-167	3	GBP1	Myeloid_cells
7.25814904069311e-149	0.463133	0.971	0.885	1.39501624562122e-144	3	GAPDH	Myeloid_cells
2.74545509792134e-148	0.422981	0.657	0.427	5.27676469820482e-144	3	HSPA5	Myeloid_cells
1.17567017240067e-143	0.481026	0.466	0.25	2.25963807135408e-139	3	TNFSF10	Myeloid_cells
3.70831668931507e-141	0.611373	0.504	0.283	7.12738467686357e-137	3	FABP5	Myeloid_cells
1.07151424210418e-140	0.563911	0.681	0.449	2.05945037332423e-136	3	AHNAK	Myeloid_cells
2.21704424958068e-128	0.49666	0.714	0.555	4.26115904769407e-124	3	IER2	Myeloid_cells
2.86957191269657e-96	0.40068	0.864	0.739	5.51531721620281e-92	3	HNRNPU	Myeloid_cells
1.00709733432243e-84	0.653613	0.626	0.453	1.93564107656772e-80	3	MT2A	Myeloid_cells
0	2.43885	0.558	0.034	0	4	S100A8	Myeloid_cells
0	2.42821	0.949	0.125	0	4	LYZ	Myeloid_cells
0	2.40993	0.721	0.052	0	4	IL1B	Myeloid_cells
0	2.3634	0.644	0.068	0	4	S100A9	Myeloid_cells
0	2.35488	0.961	0.191	0	4	CST3	Myeloid_cells
0	1.9678	0.552	0.037	0	4	VCAN	Myeloid_cells
0	1.82422	0.51	0.048	0	4	CXCL8	Myeloid_cells
0	1.79816	0.806	0.214	0	4	TIMP1	Myeloid_cells
0	1.69763	0.745	0.124	0	4	IER3	Myeloid_cells
0	1.66557	0.999	0.975	0	4	FTH1	Myeloid_cells
0	1.62681	0.85	0.475	0	4	NFKBIA	Myeloid_cells
0	1.59377	0.742	0.196	0	4	SOD2	Myeloid_cells
0	1.50737	0.651	0.02	0	4	FCN1	Myeloid_cells
0	1.45224	0.978	0.62	0	4	HLA-DRB1	Myeloid_cells
0	1.44411	0.994	0.616	0	4	HLA-DRA	Myeloid_cells
0	1.41477	0.94	0.176	0	4	AIF1	Myeloid_cells
0	1.41289	0.847	0.243	0	4	NAMPT	Myeloid_cells
0	1.38703	0.928	0.155	0	4	TYROBP	Myeloid_cells
0	1.38131	0.923	0.153	0	4	FCER1G	Myeloid_cells
0	1.3609	0.955	0.65	0	4	HLA-DPB1	Myeloid_cells
0	1.34318	0.969	0.637	0	4	HLA-DPA1	Myeloid_cells
0	1.33146	0.871	0.125	0	4	FGL2	Myeloid_cells
0	1.32404	0.757	0.08	0	4	PLAUR	Myeloid_cells
0	1.30482	0.437	0.056	0	4	CXCL2	Myeloid_cells
0	1.28159	0.436	0.105	0	4	CCL3L1	Myeloid_cells
0	1.24165	0.926	0.527	0	4	S100A10	Myeloid_cells
0	1.23337	0.978	0.562	0	4	S100A11	Myeloid_cells
0	1.20115	0.493	0.038	0	4	C15orf48	Myeloid_cells
0	1.19863	0.676	0.203	0	4	BCL2A1	Myeloid_cells
0	1.19622	0.956	0.59	0	4	SAT1	Myeloid_cells
0	1.19516	0.75	0.071	0	4	SERPINA1	Myeloid_cells
0	1.19398	0.91	0.337	0	4	TYMP	Myeloid_cells
0	1.13728	0.786	0.242	0	4	PLEK	Myeloid_cells
0	1.11997	0.464	0.032	0	4	PTGS2	Myeloid_cells
0	1.10535	0.823	0.441	0	4	HLA-DQA1	Myeloid_cells
0	1.1009	0.766	0.219	0	4	IFITM3	Myeloid_cells
0	1.09758	0.937	0.737	0	4	S100A6	Myeloid_cells
0	1.08921	0.868	0.128	0	4	LST1	Myeloid_cells
0	1.08844	0.802	0.454	0	4	HLA-DRB5	Myeloid_cells
0	1.07764	0.715	0.079	0	4	CPVL	Myeloid_cells
0	1.07549	0.796	0.107	0	4	MNDA	Myeloid_cells
0	1.06188	0.864	0.462	0	4	HLA-DQB1	Myeloid_cells
0	1.04925	0.967	0.735	0	4	NEAT1	Myeloid_cells
0	1.04062	0.984	0.841	0	4	VIM	Myeloid_cells
0	0.999683	0.435	0.034	0	4	IL1RN	Myeloid_cells
0	0.998491	0.646	0.092	0	4	ATF3	Myeloid_cells
0	0.990774	0.907	0.395	0	4	LGALS1	Myeloid_cells
0	0.975477	0.917	0.459	0	4	CTSS	Myeloid_cells
0	0.95806	0.959	0.711	0	4	SRGN	Myeloid_cells
0	0.940545	0.998	0.968	0	4	FTL	Myeloid_cells
0	0.93962	0.748	0.209	0	4	CYBB	Myeloid_cells
0	0.914329	0.479	0.044	0	4	OLR1	Myeloid_cells
0	0.908578	0.669	0.285	0	4	NFKBIZ	Myeloid_cells
0	0.906322	0.871	0.584	0	4	DUSP1	Myeloid_cells
0	0.886398	0.51	0.013	0	4	LGALS2	Myeloid_cells
0	0.882911	0.994	0.827	0	4	CD74	Myeloid_cells
0	0.882753	0.613	0.077	0	4	TNFAIP2	Myeloid_cells
0	0.874827	0.595	0.164	0	4	WARS	Myeloid_cells
0	0.874321	0.684	0.163	0	4	GLUL	Myeloid_cells
0	0.865977	0.919	0.626	0	4	FOS	Myeloid_cells
0	0.855639	0.882	0.312	0	4	NPC2	Myeloid_cells
0	0.836388	0.645	0.101	0	4	CD14	Myeloid_cells
0	0.83635	0.999	0.997	0	4	ACTB	Myeloid_cells
0	0.830987	0.841	0.45	0	4	FOSB	Myeloid_cells
0	0.827576	0.459	0.036	0	4	AC020656.1	Myeloid_cells
0	0.825617	0.854	0.339	0	4	SAMHD1	Myeloid_cells
0	0.822997	0.999	0.993	0	4	TMSB10	Myeloid_cells
0	0.816513	0.425	0.023	0	4	CLEC10A	Myeloid_cells
0	0.810705	0.803	0.148	0	4	SPI1	Myeloid_cells
0	0.806134	0.799	0.401	0	4	PPP1R15A	Myeloid_cells
0	0.805929	0.851	0.333	0	4	ANXA2	Myeloid_cells
0	0.805647	0.726	0.089	0	4	IGSF6	Myeloid_cells
0	0.805369	0.773	0.262	0	4	CD83	Myeloid_cells
0	0.800668	0.925	0.383	0	4	PSAP	Myeloid_cells
0	0.794073	0.698	0.129	0	4	MS4A6A	Myeloid_cells
0	0.785425	0.509	0.13	0	4	FCGR3A	Myeloid_cells
0	0.774182	0.735	0.254	0	4	LAP3	Myeloid_cells
0	0.770424	0.523	0.156	0	4	EGR1	Myeloid_cells
0	0.767208	0.471	0.05	0	4	FBP1	Myeloid_cells
0	0.764873	0.738	0.229	0	4	PTPRE	Myeloid_cells
0	0.756492	0.695	0.12	0	4	TNFSF13B	Myeloid_cells
0	0.7545	0.69	0.073	0	4	NCF2	Myeloid_cells
0	0.750494	0.803	0.222	0	4	C1orf162	Myeloid_cells
0	0.750095	0.811	0.218	0	4	CTSH	Myeloid_cells
0	0.743148	0.615	0.125	0	4	GSN	Myeloid_cells
0	0.737643	0.813	0.353	0	4	ZEB2	Myeloid_cells
0	0.735625	0.719	0.082	0	4	CLEC7A	Myeloid_cells
0	0.733565	0.818	0.321	0	4	CTSB	Myeloid_cells
0	0.730166	0.602	0.113	0	4	CEBPD	Myeloid_cells
0	0.724733	0.944	0.488	0	4	RAC1	Myeloid_cells
0	0.717556	0.568	0.145	0	4	SGK1	Myeloid_cells
0	0.717038	0.831	0.465	0	4	GSTP1	Myeloid_cells
0	0.714117	0.884	0.229	0	4	GRN	Myeloid_cells
0	0.712391	0.626	0.102	0	4	DSE	Myeloid_cells
0	0.699158	0.924	0.631	0	4	COTL1	Myeloid_cells
0	0.694538	0.67	0.1	0	4	KCTD12	Myeloid_cells
0	0.693326	0.724	0.232	0	4	APLP2	Myeloid_cells
0	0.691292	0.732	0.155	0	4	CCDC88A	Myeloid_cells
0	0.687499	0.699	0.306	0	4	GADD45B	Myeloid_cells
0	0.686102	0.529	0.107	0	4	ICAM1	Myeloid_cells
0	0.68384	0.793	0.262	0	4	BRI3	Myeloid_cells
0	0.673134	0.533	0.045	0	4	FPR1	Myeloid_cells
0	0.670851	0.722	0.239	0	4	AP1S2	Myeloid_cells
0	0.66636	0.503	0.08	0	4	GK	Myeloid_cells
0	0.662913	0.578	0.216	0	4	CEBPB	Myeloid_cells
0	0.650622	0.884	0.308	0	4	CTSZ	Myeloid_cells
0	0.649962	0.707	0.243	0	4	LGALS3	Myeloid_cells
0	0.649257	0.56	0.104	0	4	CDKN1A	Myeloid_cells
0	0.641361	0.524	0.097	0	4	MAFB	Myeloid_cells
0	0.636063	0.409	0.04	0	4	SLC11A1	Myeloid_cells
0	0.632512	0.819	0.405	0	4	HLA-DMA	Myeloid_cells
0	0.614553	0.564	0.139	0	4	ATP2B1-AS1	Myeloid_cells
0	0.612175	0.606	0.098	0	4	TGFBI	Myeloid_cells
0	0.610084	0.685	0.119	0	4	RAB31	Myeloid_cells
0	0.609534	0.72	0.13	0	4	CD68	Myeloid_cells
0	0.605356	0.486	0.089	0	4	ATF5	Myeloid_cells
0	0.603304	0.531	0.082	0	4	IFI30	Myeloid_cells
0	0.603028	0.431	0.064	0	4	C5AR1	Myeloid_cells
0	0.602622	0.642	0.101	0	4	FCGR2A	Myeloid_cells
0	0.601778	0.582	0.068	0	4	SLC8A1	Myeloid_cells
0	0.596737	0.604	0.052	0	4	HCK	Myeloid_cells
0	0.596338	0.82	0.33	0	4	H2AFY	Myeloid_cells
0	0.595686	0.464	0.116	0	4	NR4A3	Myeloid_cells
0	0.593355	0.508	0.062	0	4	LILRB2	Myeloid_cells
0	0.590751	0.561	0.184	0	4	JAML	Myeloid_cells
0	0.590426	0.765	0.26	0	4	EFHD2	Myeloid_cells
0	0.58664	0.75	0.279	0	4	HLA-DMB	Myeloid_cells
0	0.585729	0.42	0.115	0	4	SLC25A37	Myeloid_cells
0	0.585411	0.64	0.202	0	4	MARCKS	Myeloid_cells
0	0.58183	0.501	0.053	0	4	KLF4	Myeloid_cells
0	0.576857	0.697	0.269	0	4	PLEKHO1	Myeloid_cells
0	0.574833	0.58	0.074	0	4	ALDH2	Myeloid_cells
0	0.574774	0.577	0.111	0	4	MPEG1	Myeloid_cells
0	0.573091	0.611	0.204	0	4	SNX10	Myeloid_cells
0	0.565205	0.918	0.566	0	4	GNAI2	Myeloid_cells
0	0.564016	0.871	0.441	0	4	ANXA5	Myeloid_cells
0	0.559853	0.885	0.517	0	4	ITGB2	Myeloid_cells
0	0.55126	0.413	0.017	0	4	CFP	Myeloid_cells
0	0.544618	0.992	0.931	0	4	H3F3A	Myeloid_cells
0	0.543232	0.472	0.076	0	4	FCGR1A	Myeloid_cells
0	0.540891	0.587	0.083	0	4	PLXDC2	Myeloid_cells
0	0.535265	0.736	0.331	0	4	PYCARD	Myeloid_cells
0	0.532636	0.69	0.218	0	4	LYN	Myeloid_cells
0	0.529499	0.432	0.084	0	4	CALHM6	Myeloid_cells
0	0.52886	0.422	0.074	0	4	MXD1	Myeloid_cells
0	0.525988	0.683	0.201	0	4	MARCH1	Myeloid_cells
0	0.521097	0.589	0.128	0	4	MS4A7	Myeloid_cells
0	0.52035	0.454	0.064	0	4	ETS2	Myeloid_cells
0	0.520183	0.499	0.033	0	4	CSTA	Myeloid_cells
0	0.519224	0.805	0.368	0	4	RTN4	Myeloid_cells
0	0.516559	0.553	0.165	0	4	YBX3	Myeloid_cells
0	0.51581	0.48	0.064	0	4	SLC43A2	Myeloid_cells
0	0.514037	0.575	0.107	0	4	DPYSL2	Myeloid_cells
0	0.509056	0.737	0.17	0	4	FCGRT	Myeloid_cells
0	0.508015	0.533	0.16	0	4	IER5	Myeloid_cells
0	0.503872	0.449	0.11	0	4	ARL5B	Myeloid_cells
0	0.503301	0.646	0.137	0	4	RNF130	Myeloid_cells
0	0.502355	0.403	0.094	0	4	DUSP6	Myeloid_cells
0	0.493157	0.454	0.043	0	4	CD93	Myeloid_cells
0	0.491007	0.512	0.087	0	4	PAK1	Myeloid_cells
0	0.48939	0.407	0.069	0	4	LRRK2	Myeloid_cells
0	0.484548	0.616	0.185	0	4	PLSCR1	Myeloid_cells
0	0.482133	0.46	0.102	0	4	LILRB1	Myeloid_cells
0	0.479126	0.658	0.227	0	4	ATG3	Myeloid_cells
0	0.474354	0.621	0.204	0	4	PPT1	Myeloid_cells
0	0.473407	0.562	0.088	0	4	CSF1R	Myeloid_cells
0	0.469399	0.522	0.136	0	4	SLC16A3	Myeloid_cells
0	0.467566	0.471	0.044	0	4	FGR	Myeloid_cells
0	0.464312	0.555	0.186	0	4	CIITA	Myeloid_cells
0	0.464206	0.467	0.124	0	4	STXBP2	Myeloid_cells
0	0.461981	0.761	0.354	0	4	AP2S1	Myeloid_cells
0	0.453659	0.507	0.151	0	4	PHACTR1	Myeloid_cells
0	0.449713	0.533	0.164	0	4	IFNGR2	Myeloid_cells
0	0.447738	0.447	0.06	0	4	ITGAX	Myeloid_cells
0	0.446271	0.542	0.108	0	4	CD86	Myeloid_cells
0	0.445845	0.437	0.037	0	4	CSF3R	Myeloid_cells
0	0.436552	0.428	0.093	0	4	TMEM176B	Myeloid_cells
0	0.43324	0.492	0.088	0	4	RBM47	Myeloid_cells
0	0.430773	0.439	0.065	0	4	EPB41L3	Myeloid_cells
0	0.429196	0.453	0.062	0	4	SHTN1	Myeloid_cells
0	0.429151	0.633	0.222	0	4	QKI	Myeloid_cells
0	0.428869	0.593	0.178	0	4	ADA2	Myeloid_cells
0	0.428362	0.477	0.066	0	4	RAB32	Myeloid_cells
0	0.427093	0.45	0.052	0	4	LILRB3	Myeloid_cells
0	0.426978	0.505	0.115	0	4	PEA15	Myeloid_cells
0	0.425965	0.453	0.116	0	4	UPP1	Myeloid_cells
0	0.425292	0.558	0.177	0	4	VSIR	Myeloid_cells
0	0.424729	0.439	0.049	0	4	TLR2	Myeloid_cells
0	0.419717	0.482	0.089	0	4	OGFRL1	Myeloid_cells
0	0.418521	0.567	0.183	0	4	GRINA	Myeloid_cells
0	0.41553	0.479	0.096	0	4	SMCO4	Myeloid_cells
0	0.414551	0.51	0.107	0	4	GNAQ	Myeloid_cells
0	0.41386	0.491	0.08	0	4	EMILIN2	Myeloid_cells
0	0.412139	0.456	0.066	0	4	IL13RA1	Myeloid_cells
0	0.408297	0.481	0.093	0	4	RASSF4	Myeloid_cells
0	0.400851	0.46	0.083	0	4	CXCL16	Myeloid_cells
2.17848897905089e-307	0.637258	0.901	0.586	4.1870558177358e-303	4	ENO1	Myeloid_cells
1.92967470055786e-306	0.571145	0.604	0.242	3.7088347744722e-302	4	KDM6B	Myeloid_cells
1.38759822786743e-304	0.484061	0.985	0.875	2.6669637939612e-300	4	OAZ1	Myeloid_cells
6.02827737739761e-302	0.421627	0.656	0.274	1.15863491193582e-297	4	RNH1	Myeloid_cells
1.17572552423164e-301	0.541998	0.895	0.506	2.25974445757321e-297	4	CD63	Myeloid_cells
7.96841754817319e-298	0.587662	0.877	0.554	1.53152985275889e-293	4	TPI1	Myeloid_cells
2.27091040037379e-295	1.51501	0.55	0.213	4.36468978951843e-291	4	CCL3	Myeloid_cells
6.86377368276669e-294	0.44825	0.439	0.115	1.31921730182776e-289	4	NLRP3	Myeloid_cells
8.93808031837486e-288	1.06857	0.585	0.238	1.71789903719165e-283	4	HSPA1A	Myeloid_cells
8.56746088367944e-287	0.551189	0.792	0.452	1.64666598184319e-282	4	TSPO	Myeloid_cells
1.64906837225491e-286	0.45901	0.689	0.313	3.16950941147394e-282	4	GSTO1	Myeloid_cells
8.5149209778038e-286	0.524235	0.549	0.208	1.63656781193389e-281	4	SERPINB9	Myeloid_cells
1.06094760731466e-285	0.421048	0.554	0.201	2.03914130125877e-281	4	IFNGR1	Myeloid_cells
7.69250675699833e-281	0.531558	0.848	0.504	1.47849979869508e-276	4	PKM	Myeloid_cells
1.65039939008039e-278	0.49773	0.632	0.269	3.17206762773451e-274	4	ATP1B3	Myeloid_cells
6.92145195712121e-276	0.51708	0.681	0.326	1.3303030661587e-271	4	NFE2L2	Myeloid_cells
1.86011524359376e-275	0.40526	0.459	0.148	3.57514149818721e-271	4	PPP1R15B	Myeloid_cells
6.15263812640626e-275	0.496678	0.819	0.5	1.18253704789528e-270	4	VAMP8	Myeloid_cells
7.59058691067851e-274	0.520905	0.763	0.358	1.45891080423241e-269	4	ANXA1	Myeloid_cells
1.84622958624349e-272	0.642125	0.812	0.486	3.54845326475999e-268	4	TUBA1B	Myeloid_cells
3.26571302125408e-270	0.453554	0.92	0.624	6.27670042685035e-266	4	ARPC5	Myeloid_cells
1.3552460355723e-260	0.412068	0.749	0.382	2.60478288036996e-256	4	ATP6V0B	Myeloid_cells
3.18129139649346e-253	0.414916	0.71	0.347	6.11444206406042e-249	4	CMTM6	Myeloid_cells
4.35871745498557e-249	0.532881	0.974	0.882	8.37745494848227e-245	4	SH3BGRL3	Myeloid_cells
1.62847649008766e-247	0.423985	0.618	0.276	3.12993181394849e-243	4	TKT	Myeloid_cells
4.73035112463277e-247	0.488531	0.674	0.323	9.09173486154419e-243	4	LIMS1	Myeloid_cells
1.7596351361974e-246	0.431129	0.991	0.938	3.38201873177141e-242	4	SERF2	Myeloid_cells
7.2371135834634e-245	0.514309	0.797	0.473	1.39097323074166e-240	4	WSB1	Myeloid_cells
1.6190663640994e-243	0.4524	0.953	0.776	3.11184555179905e-239	4	YBX1	Myeloid_cells
1.82390325736112e-242	0.455507	0.511	0.197	3.50554206064807e-238	4	RASGEF1B	Myeloid_cells
7.02412382330245e-240	0.605962	0.985	0.886	1.35003659883873e-235	4	GAPDH	Myeloid_cells
5.40403933783866e-237	1.01152	0.446	0.16	1.03865636073259e-232	4	TNF	Myeloid_cells
9.74494146440649e-229	0.533448	0.487	0.181	1.87297774945893e-224	4	BASP1	Myeloid_cells
2.97053217217526e-228	0.424527	0.811	0.479	5.70936283492086e-224	4	POMP	Myeloid_cells
3.47504578293078e-228	0.407843	0.723	0.354	6.67903799479295e-224	4	RBPJ	Myeloid_cells
2.55875794477691e-227	0.422683	0.565	0.235	4.91793276986123e-223	4	NR4A1	Myeloid_cells
8.25774993417424e-227	0.420634	0.807	0.5	1.58713953734829e-222	4	GNG5	Myeloid_cells
5.34517690537528e-222	0.506294	0.84	0.558	1.02734300121313e-217	4	MCL1	Myeloid_cells
1.47938775364962e-218	0.518845	0.52	0.221	2.84338326251458e-214	4	SOCS3	Myeloid_cells
1.46218498976534e-215	0.683053	0.729	0.432	2.81031955032899e-211	4	ZFP36	Myeloid_cells
9.53603675730308e-214	0.547858	0.62	0.301	1.83282626475365e-209	4	ZFAND5	Myeloid_cells
9.21910361149134e-210	0.535981	0.802	0.535	1.77191171412864e-205	4	PGK1	Myeloid_cells
3.6215480104019e-206	0.704396	0.871	0.683	6.96061527599245e-202	4	S100A4	Myeloid_cells
3.57966982173007e-201	0.411527	0.777	0.475	6.8801253973652e-197	4	GRB2	Myeloid_cells
1.0258019163117e-200	0.437232	0.75	0.467	1.97159128315109e-196	4	PRELID1	Myeloid_cells
3.84657501113756e-200	0.636765	0.807	0.602	7.39311717140639e-196	4	CD44	Myeloid_cells
2.55047891718677e-197	0.501851	0.597	0.301	4.90202047883297e-193	4	TUBA1A	Myeloid_cells
1.23692507277715e-194	0.422882	0.938	0.747	2.37736998987769e-190	4	LCP1	Myeloid_cells
9.05405690518434e-193	0.423252	0.695	0.38	1.74018973717643e-188	4	SDCBP	Myeloid_cells
3.74715795015373e-190	0.424303	0.52	0.231	7.20203758019546e-186	4	BNIP3L	Myeloid_cells
1.90613814500438e-185	0.446678	0.997	0.998	3.66359751469842e-181	4	MT-ND4	Myeloid_cells
7.95974461503304e-185	0.748003	0.791	0.544	1.52986291500935e-180	4	KLF6	Myeloid_cells
7.22474648284954e-184	0.574356	0.609	0.338	1.38859627400368e-179	4	PPA1	Myeloid_cells
1.76211349926642e-178	0.610522	0.56	0.3	3.38678214559005e-174	4	VAMP5	Myeloid_cells
1.35052328569088e-176	0.44737	0.579	0.291	2.59570575509787e-172	4	YWHAH	Myeloid_cells
2.88041068241288e-176	0.446178	0.705	0.421	5.53614933159755e-172	4	SERPINB1	Myeloid_cells
7.19838759209819e-175	0.578647	0.523	0.251	1.38353009520127e-170	4	TNFSF10	Myeloid_cells
7.64992923305589e-174	0.874826	0.685	0.444	1.47031639859334e-169	4	TNFAIP3	Myeloid_cells
6.61873613522194e-172	0.568657	0.741	0.468	1.27212108518966e-167	4	CSTB	Myeloid_cells
1.82436917739264e-164	0.433854	0.586	0.303	3.50643755894865e-160	4	NABP1	Myeloid_cells
7.45752140563496e-163	0.534125	0.785	0.592	1.43333561416304e-158	4	PSME2	Myeloid_cells
3.49623561636264e-162	0.438742	0.596	0.3	6.71976485464899e-158	4	RGS2	Myeloid_cells
7.87676409012757e-159	0.413648	0.514	0.247	1.51391405812252e-154	4	CD55	Myeloid_cells
5.14336462636119e-155	1.1299	0.406	0.177	9.88554681186621e-151	4	PLIN2	Myeloid_cells
3.20426264064005e-151	0.499716	0.719	0.466	6.15859279531018e-147	4	LITAF	Myeloid_cells
1.12514255118345e-143	0.893242	0.566	0.337	2.16252398337459e-139	4	GBP1	Myeloid_cells
3.86852225913392e-139	0.49789	0.767	0.528	7.4352997820554e-135	4	LDHA	Myeloid_cells
5.00723554630767e-138	0.751454	0.499	0.27	9.62390672000334e-134	4	GPR183	Myeloid_cells
2.43966498174552e-127	0.527632	0.876	0.766	4.6890360949149e-123	4	PNRC1	Myeloid_cells
3.19055099173382e-119	0.471255	0.759	0.556	6.1322390061124e-115	4	IER2	Myeloid_cells
2.956473942513e-114	0.600585	0.968	0.902	5.68234291750999e-110	4	HSP90AA1	Myeloid_cells
3.24797428336284e-110	0.586685	0.59	0.354	6.24260657262338e-106	4	TXN	Myeloid_cells
1.59294228119526e-83	0.482914	0.805	0.675	3.06163506445729e-79	4	ZFP36L1	Myeloid_cells
8.6147434034489e-81	0.974178	0.626	0.457	1.65575368214288e-76	4	MT2A	Myeloid_cells
9.64255173432422e-80	0.410695	0.725	0.548	1.85329844333712e-75	4	JUN	Myeloid_cells
1.50544562840363e-48	0.436215	0.509	0.357	2.89346649779178e-44	4	CCL4	Myeloid_cells
4.97313319495249e-46	0.451282	0.624	0.511	9.55836200069869e-42	4	SLC2A3	Myeloid_cells
2.97485123252056e-35	0.402165	0.463	0.335	5.71766406890452e-31	4	HSPB1	Myeloid_cells
8.85205426643887e-21	0.603876	0.474	0.405	1.70136483000955e-16	4	SELENOW	Myeloid_cells
0	2.87271	0.915	0.047	0	5	GNLY	CD8_Tcells_NKcells
0	1.20508	0.659	0.154	0	5	GZMB	CD8_Tcells_NKcells
0	1.19725	0.922	0.303	0	5	NKG7	CD8_Tcells_NKcells
0	1.02152	0.908	0.37	0	5	CCL5	CD8_Tcells_NKcells
0	0.863747	0.679	0.16	0	5	KLRD1	CD8_Tcells_NKcells
0	0.852025	0.827	0.303	0	5	GZMA	CD8_Tcells_NKcells
0	0.846229	0.729	0.217	0	5	PRF1	CD8_Tcells_NKcells
0	0.831921	0.756	0.224	0	5	CTSW	CD8_Tcells_NKcells
0	0.694395	0.83	0.322	0	5	CST7	CD8_Tcells_NKcells
0	0.643573	0.512	0.106	0	5	HOPX	CD8_Tcells_NKcells
7.52945496486805e-274	0.645311	0.493	0.145	1.44716124424764e-269	5	GZMH	CD8_Tcells_NKcells
1.07149090863141e-246	0.619062	0.801	0.39	2.05940552638957e-242	5	CD7	CD8_Tcells_NKcells
5.88988372412773e-226	0.459149	0.526	0.187	1.13203565177735e-221	5	IL2RB	CD8_Tcells_NKcells
2.40495906216304e-222	0.538043	0.705	0.319	4.62233131747737e-218	5	ID2	CD8_Tcells_NKcells
1.55754520063217e-205	0.531313	0.707	0.347	2.99360187561503e-201	5	RUNX3	CD8_Tcells_NKcells
3.26655697674022e-191	0.428498	0.459	0.158	6.2783225092947e-187	5	LINC01871	CD8_Tcells_NKcells
1.27942392916237e-187	0.473534	0.919	0.652	2.45905279185007e-183	5	HCST	CD8_Tcells_NKcells
5.87297455540487e-180	0.456513	0.644	0.312	1.12878570954882e-175	5	APOBEC3G	CD8_Tcells_NKcells
3.48391177297805e-139	0.500448	0.809	0.6	6.69607842766381e-135	5	IFITM2	CD8_Tcells_NKcells
4.76710212040925e-133	0.474687	0.867	0.578	9.16237027542658e-129	5	IL32	CD8_Tcells_NKcells
3.72615744888318e-130	0.797795	0.679	0.349	7.16167461675347e-126	5	CCL4	CD8_Tcells_NKcells
6.8140887875912e-121	0.469372	0.47	0.212	1.30966786497503e-116	5	LAG3	CD8_Tcells_NKcells
8.17626143609523e-113	0.403547	0.55	0.269	1.5714774480175e-108	5	CD8A	CD8_Tcells_NKcells
4.33698012895398e-112	0.401694	0.781	0.533	8.33567580784956e-108	5	RARRES3	CD8_Tcells_NKcells
8.56983417447618e-43	0.402999	0.517	0.357	1.64712212833432e-38	5	IFITM1	CD8_Tcells_NKcells
1.45528643307391e-28	0.406165	0.594	0.5	2.79706052436805e-24	5	AKAP9	CD8_Tcells_NKcells
0	2.03555	0.747	0.108	0	6	CXCL13	CD8_Tcells
0	0.802298	0.695	0.218	0	6	DUSP4	CD8_Tcells
0	0.717792	0.768	0.265	0	6	TIGIT	CD8_Tcells
0	0.715705	0.51	0.122	0	6	TNFRSF9	CD8_Tcells
0	0.581244	0.564	0.152	0	6	DGKH	CD8_Tcells
1.6446792635043e-290	0.785863	0.797	0.346	3.16107354445527e-286	6	ITM2A	CD8_Tcells
2.20460424929047e-289	0.730935	0.956	0.519	4.23724936713628e-285	6	CD2	CD8_Tcells
8.67656628186473e-282	0.434442	0.538	0.149	1.6676360393744e-277	6	TOX	CD8_Tcells
1.58860923206568e-280	0.411511	0.472	0.116	3.05330694403024e-276	6	PDCD1	CD8_Tcells
2.37840757623508e-279	0.533655	0.643	0.205	4.57129936152382e-275	6	CTLA4	CD8_Tcells
8.77541464911816e-272	0.660333	0.63	0.207	1.68663469556051e-267	6	LAG3	CD8_Tcells
3.61367478798635e-237	0.642117	0.739	0.336	6.94548294250977e-233	6	LYST	CD8_Tcells
4.47857113698671e-221	0.607022	0.781	0.398	8.60781372528846e-217	6	RNF19A	CD8_Tcells
1.09916371502709e-211	0.480162	0.495	0.149	2.11259266028206e-207	6	IFNG	CD8_Tcells
7.65884317355832e-207	0.491252	0.645	0.263	1.47202965795791e-202	6	RAB27A	CD8_Tcells
2.71374451494031e-201	0.546335	0.671	0.265	5.21581695771527e-197	6	CD8A	CD8_Tcells
1.14179345947334e-198	0.43721	0.486	0.162	2.19452702910777e-194	6	AHI1	CD8_Tcells
1.19042445720537e-198	0.580571	0.517	0.173	2.28799580674873e-194	6	KLRD1	CD8_Tcells
1.10680247363243e-195	0.620222	0.773	0.395	2.12727435432153e-191	6	CD7	CD8_Tcells
1.99430653399417e-190	0.473018	0.773	0.384	3.8330571583368e-186	6	FYN	CD8_Tcells
7.49886871432609e-189	0.580541	0.745	0.396	1.44128256689347e-184	6	SLA	CD8_Tcells
1.47977214972654e-186	0.517216	0.957	0.546	2.84412207177441e-182	6	CD3D	CD8_Tcells
1.08433174086225e-177	0.480244	0.626	0.27	2.08408560593725e-173	6	CBLB	CD8_Tcells
5.28307164953557e-177	0.574503	0.654	0.297	1.01540637104074e-172	6	PTMS	CD8_Tcells
2.87143750701978e-171	0.539596	0.85	0.492	5.51890288849202e-167	6	TRAC	CD8_Tcells
3.06310486623102e-164	0.511192	0.797	0.456	5.88728755289602e-160	6	CLEC2D	CD8_Tcells
1.96822357191829e-155	0.440451	0.454	0.161	3.78292570522695e-151	6	LINC01871	CD8_Tcells
5.51260092933741e-153	0.459093	0.723	0.388	1.05952189861865e-148	6	PTPN7	CD8_Tcells
1.6777093313063e-151	0.466068	0.719	0.319	3.2245573347707e-147	6	NKG7	CD8_Tcells
1.31334403846e-145	0.666922	0.752	0.438	2.52424724192012e-141	6	RGS1	CD8_Tcells
1.34190552820324e-143	0.483546	0.697	0.333	2.57914242520663e-139	6	CST7	CD8_Tcells
1.74953863451266e-140	0.412195	0.557	0.23	3.36261325553333e-136	6	CD8B	CD8_Tcells
1.17039343327379e-135	0.410298	0.55	0.231	2.24949617875222e-131	6	PRF1	CD8_Tcells
1.7898357541195e-135	0.470059	0.763	0.455	3.44006431941768e-131	6	IKZF3	CD8_Tcells
1.86533856707956e-133	0.431659	0.513	0.224	3.58518072592691e-129	6	ENTPD1	CD8_Tcells
7.2898891373393e-132	0.457304	0.773	0.463	1.40111669219661e-127	6	CD27	CD8_Tcells
1.58625779061061e-131	0.489946	0.656	0.353	3.04878747355359e-127	6	RUNX3	CD8_Tcells
7.80404857104086e-131	0.441437	0.944	0.718	1.49993813535405e-126	6	SRGN	CD8_Tcells
1.01452428525079e-124	0.52953	0.717	0.413	1.94991567625202e-120	6	SYNE2	CD8_Tcells
9.54432552213437e-118	1.02942	0.508	0.259	1.83441936535423e-113	6	OGFR	CD8_Tcells
1.67441842959891e-110	0.44948	0.513	0.253	3.2182322216891e-106	6	FKBP5	CD8_Tcells
9.55527259106017e-110	0.910335	0.758	0.572	1.83652339200177e-105	6	RBM25	CD8_Tcells
4.55560395139018e-108	0.458643	0.747	0.513	8.75587079457193e-104	6	STAT3	CD8_Tcells
1.35390804454584e-105	1.04454	0.456	0.229	2.6022112616171e-101	6	CMIP	CD8_Tcells
1.74841708437418e-105	0.46015	0.637	0.367	3.36045763616718e-101	6	RBPJ	CD8_Tcells
4.01778755581561e-105	0.956681	0.599	0.369	7.7221876822776e-101	6	ILF3	CD8_Tcells
1.71289902301004e-104	0.401172	0.502	0.238	3.29219192222531e-100	6	PRDM1	CD8_Tcells
5.93540279560968e-103	0.892813	0.641	0.42	1.14078441731618e-98	6	VMP1	CD8_Tcells
1.5867691022754e-98	0.408625	0.608	0.327	3.04977021457331e-94	6	ID2	CD8_Tcells
4.29750766639431e-96	0.42597	0.804	0.541	8.25980973480985e-92	6	TRBC2	CD8_Tcells
1.09662587620113e-94	0.410986	0.416	0.171	2.10771493405857e-90	6	GZMB	CD8_Tcells
2.55710704997002e-93	0.439685	0.569	0.308	4.91475975004238e-89	6	RGS2	CD8_Tcells
1.36358700470492e-89	0.950015	0.626	0.429	2.62081422304286e-85	6	KIF5B	CD8_Tcells
1.99826264515806e-88	0.412881	0.55	0.292	3.84066080399378e-84	6	FABP5	CD8_Tcells
2.06112573532662e-82	0.403152	0.737	0.552	3.96148366329776e-78	6	SOD1	CD8_Tcells
1.4044262874803e-75	0.89916	0.644	0.498	2.69930732453713e-71	6	AKAP9	CD8_Tcells
7.07664416578797e-63	0.429204	0.559	0.335	1.36013100866445e-58	6	TRBC1	CD8_Tcells
0	1.10884	0.59	0.071	0	7	TNFRSF4	Tregs
0	1.07582	0.981	0.576	0	7	IL32	Tregs
0	0.840255	0.517	0.066	0	7	TNFRSF18	Tregs
0	0.754923	0.666	0.204	0	7	CTLA4	Tregs
0	0.668726	0.428	0.031	0	7	RTKN2	Tregs
0	0.563075	0.472	0.063	0	7	IKZF2	Tregs
1.08193593672652e-299	0.708237	0.756	0.306	2.07948087038837e-295	7	SPOCK2	Tregs
1.14907069700062e-255	0.486183	0.473	0.128	2.20851387963519e-251	7	TBC1D4	Tregs
1.52237784953872e-244	0.642595	0.698	0.268	2.92601022681342e-240	7	TIGIT	Tregs
8.96841146090679e-222	0.525932	0.472	0.143	1.72372868278629e-217	7	ICOS	Tregs
4.00227762214897e-215	0.584809	0.549	0.195	7.69237758977032e-211	7	BATF	Tregs
2.08482740199253e-191	0.461459	0.54	0.204	4.00703826662965e-187	7	PBXIP1	Tregs
1.25370219570925e-189	0.62768	0.91	0.521	2.40961562015319e-185	7	CD2	Tregs
3.72233986704692e-185	0.507311	0.517	0.185	7.15433722446417e-181	7	MAF	Tregs
6.78805497459018e-159	0.529935	0.858	0.492	1.30466416611623e-154	7	TRAC	Tregs
4.98852163326734e-144	0.471304	0.632	0.314	9.58793857913982e-140	7	ARID5B	Tregs
7.53779604315527e-142	0.50066	0.567	0.274	1.44876439949444e-137	7	CORO1B	Tregs
1.25293370220832e-141	0.6	0.913	0.686	2.40813857564439e-137	7	S100A4	Tregs
2.74132194095227e-139	0.446985	0.932	0.548	5.26882077051027e-135	7	CD3D	Tregs
1.31252070518965e-137	0.663737	0.882	0.537	2.52266479537451e-133	7	LTB	Tregs
3.37413146784099e-99	0.480419	0.604	0.346	6.48508068119038e-95	7	TNFRSF1B	Tregs
1.26356407432366e-90	0.408935	0.718	0.466	2.42857015085008e-86	7	CD27	Tregs
2.79485737070648e-85	0.460348	0.778	0.543	5.37171586649785e-81	7	TRBC2	Tregs
7.64978212135269e-84	0.550083	0.587	0.334	1.47028812372399e-79	7	TRBC1	Tregs
6.16009457673676e-64	0.402024	0.643	0.402	1.18397017764881e-59	7	CD7	Tregs
0	2.36953	0.998	0.342	0	8	CCL4	CD8_Tcells
0	1.93087	0.773	0.162	0	8	CCL4L2	CD8_Tcells
0	1.16048	0.988	0.376	0	8	CCL5	CD8_Tcells
0	1.14472	0.964	0.311	0	8	NKG7	CD8_Tcells
0	1.13528	0.728	0.142	0	8	IFNG	CD8_Tcells
0	0.889642	0.921	0.308	0	8	GZMA	CD8_Tcells
0	0.86677	0.922	0.326	0	8	CST7	CD8_Tcells
0	0.863155	0.842	0.261	0	8	CD8A	CD8_Tcells
0	0.836813	0.642	0.17	0	8	KLRD1	CD8_Tcells
0	0.788784	0.696	0.207	0	8	LAG3	CD8_Tcells
0	0.692906	0.762	0.223	0	8	CD8B	CD8_Tcells
6.28583382436535e-295	0.678733	0.719	0.226	1.20813726104302e-290	8	PRF1	CD8_Tcells
2.60469394838281e-282	0.619103	0.574	0.147	5.00622176879176e-278	8	GZMH	CD8_Tcells
6.54655558115465e-279	0.616709	0.511	0.125	1.25824798269792e-274	8	TNFRSF9	CD8_Tcells
6.98787605546921e-274	0.835533	0.724	0.27	1.34306977786118e-269	8	TIGIT	CD8_Tcells
1.68884809318588e-272	0.41956	0.497	0.118	3.24596603510325e-268	8	PDCD1	CD8_Tcells
2.44224312214796e-255	0.757922	0.957	0.522	4.69399128076838e-251	8	CD2	CD8_Tcells
1.66653504228118e-241	0.869986	0.487	0.124	3.20308035126442e-237	8	CXCL13	CD8_Tcells
9.05556290367708e-240	0.810928	0.731	0.265	1.74047919008674e-235	8	GZMK	CD8_Tcells
1.47147625921314e-230	0.69302	0.763	0.337	2.82817737020766e-226	8	LYST	CD8_Tcells
8.16858409506627e-229	0.750506	0.648	0.219	1.57000186307174e-224	8	CCL3	CD8_Tcells
2.70753078111786e-222	0.590654	0.676	0.264	5.20387416130852e-218	8	RAB27A	CD8_Tcells
4.91282602132068e-220	0.629279	0.971	0.548	9.44245161297835e-216	8	CD3D	CD8_Tcells
8.0467333665418e-219	0.581195	0.686	0.27	1.54658215304933e-214	8	CBLB	CD8_Tcells
2.6746929510149e-208	0.68555	0.553	0.167	5.14075985185064e-204	8	GZMB	CD8_Tcells
2.31379912142985e-207	0.771525	0.761	0.398	4.44712191138817e-203	8	SLA	CD8_Tcells
5.52462076567725e-207	0.49832	0.612	0.209	1.06183211116317e-202	8	CTLA4	CD8_Tcells
5.67793158345809e-206	0.709537	0.692	0.298	1.09129845034064e-201	8	PTMS	CD8_Tcells
2.17202946694386e-204	0.502646	0.525	0.16	4.17464063546609e-200	8	LINC01871	CD8_Tcells
6.71925443415323e-203	0.54916	0.592	0.209	1.29144070224425e-198	8	HAVCR2	CD8_Tcells
1.74127471597744e-200	0.449947	0.664	0.237	3.34673000410865e-196	8	CTSW	CD8_Tcells
1.91994663018107e-200	0.645688	0.621	0.224	3.69013742320801e-196	8	DUSP4	CD8_Tcells
2.29796229631225e-198	0.433777	0.438	0.118	4.41668353351214e-194	8	CXCR6	CD8_Tcells
7.05118332732524e-198	0.521937	0.409	0.106	1.35523743551191e-193	8	CRTAM	CD8_Tcells
6.17997208381787e-181	0.516849	0.71	0.315	1.18779063450979e-176	8	APOBEC3G	CD8_Tcells
2.56821715695085e-179	0.616676	0.714	0.325	4.93611337565954e-175	8	ID2	CD8_Tcells
9.12157929338882e-179	0.537579	0.97	0.718	1.75316754018933e-174	8	SRGN	CD8_Tcells
9.8943177518379e-179	0.458965	0.683	0.28	1.90168787190324e-174	8	CYTOR	CD8_Tcells
2.4307303245907e-168	0.500446	0.769	0.387	4.67186368386333e-164	8	FYN	CD8_Tcells
6.33086000523616e-165	0.626001	0.776	0.398	1.21679129300639e-160	8	CD7	CD8_Tcells
7.12886121260387e-163	0.536355	0.73	0.353	1.37016712506246e-158	8	ITM2A	CD8_Tcells
1.06719813661408e-162	0.539463	0.976	0.578	2.05115481857226e-158	8	IL32	CD8_Tcells
2.28144668483192e-159	0.496018	0.93	0.532	4.38494052824694e-155	8	CD3E	CD8_Tcells
3.5872216781832e-158	0.523632	0.588	0.236	6.8946400654681e-154	8	PRDM1	CD8_Tcells
2.83093096746474e-154	0.474344	0.466	0.159	5.44104931946723e-150	8	DGKH	CD8_Tcells
3.68412286512133e-154	0.401113	0.633	0.27	7.08088414676319e-150	8	PRKCH	CD8_Tcells
1.13222293938343e-148	0.507726	0.816	0.464	2.17613248949496e-144	8	CD27	CD8_Tcells
4.54779097574311e-144	0.602556	0.714	0.403	8.74085425537826e-140	8	RNF19A	CD8_Tcells
6.13116025537659e-141	0.419189	0.608	0.272	1.17840900108338e-136	8	PTPN22	CD8_Tcells
2.43079314141822e-137	0.533477	0.459	0.176	4.67198441780581e-133	8	FAM3C	CD8_Tcells
1.92105962867302e-136	0.533384	0.777	0.456	3.69227660630955e-132	8	IKZF3	CD8_Tcells
9.94485748721805e-133	0.656155	0.763	0.439	1.91140160904331e-128	8	RGS1	CD8_Tcells
1.38412122498105e-124	0.546956	0.772	0.45	2.66028099441357e-120	8	DUSP2	CD8_Tcells
9.85076642897692e-123	0.478349	0.679	0.354	1.89331730764936e-118	8	RUNX3	CD8_Tcells
1.01323611576353e-118	0.435402	0.838	0.489	1.9474398144975e-114	8	CD3G	CD8_Tcells
6.42581419102096e-113	0.507681	0.814	0.496	1.23504148751423e-108	8	TRAC	CD8_Tcells
2.11235941608784e-112	0.415961	0.911	0.657	4.05995479772084e-108	8	HCST	CD8_Tcells
4.37017676778711e-111	0.475915	0.678	0.393	8.39947974768684e-107	8	PTPN7	CD8_Tcells
1.03840357933811e-109	0.482864	0.647	0.356	1.99581167948785e-105	8	GBP2	CD8_Tcells
1.16721631210473e-109	0.483642	0.636	0.347	2.2433897518653e-105	8	TNFRSF1B	CD8_Tcells
3.55440531340009e-105	0.458777	0.711	0.435	6.83156701235496e-101	8	LBH	CD8_Tcells
1.65852092155044e-102	0.468305	0.749	0.461	3.18767721121995e-98	8	CLEC2D	CD8_Tcells
1.1161267641267e-98	0.490793	0.84	0.585	2.14519564065152e-94	8	NR4A2	CD8_Tcells
4.05858553771975e-86	0.43153	0.799	0.543	7.80060140349737e-82	8	TRBC2	CD8_Tcells
7.43289830478243e-80	0.459127	0.679	0.417	1.42860305417918e-75	8	SYNE2	CD8_Tcells
1.59085517461533e-75	0.452763	0.526	0.297	3.05762364561067e-71	8	CREM	CD8_Tcells
4.63553620848045e-58	0.651167	0.428	0.232	8.90950059269943e-54	8	CMIP	CD8_Tcells
1.8158925925409e-51	0.653115	0.446	0.263	3.49014556286361e-47	8	OGFR	CD8_Tcells
1.47211470500241e-37	0.639829	0.565	0.433	2.82940446301462e-33	8	KIF5B	CD8_Tcells
4.85510388620106e-37	0.568178	0.671	0.577	9.33150966927844e-33	8	RBM25	CD8_Tcells
8.04987205114533e-37	0.626246	0.51	0.374	1.54718540823013e-32	8	ILF3	CD8_Tcells
1.21793924365332e-35	0.568451	0.567	0.424	2.34087922630168e-31	8	VMP1	CD8_Tcells
6.87453737969223e-28	0.562726	0.6	0.501	1.32128608437685e-23	8	AKAP9	CD8_Tcells
0	1.71007	0.867	0.194	0	9	STMN1	Cycling_cells
0	1.64344	0.848	0.257	0	9	HMGB2	Cycling_cells
0	1.59178	0.745	0.04	0	9	MKI67	Cycling_cells
0	1.57391	0.648	0.041	0	9	TOP2A	Cycling_cells
0	1.46589	0.936	0.494	0	9	TUBA1B	Cycling_cells
0	1.38601	0.667	0.064	0	9	CENPF	Cycling_cells
0	1.32352	0.884	0.461	0	9	TUBB	Cycling_cells
0	1.25464	0.586	0.027	0	9	ASPM	Cycling_cells
0	1.21231	0.972	0.878	0	9	HMGB1	Cycling_cells
0	1.16643	0.913	0.555	0	9	H2AFZ	Cycling_cells
0	1.13757	0.73	0.032	0	9	TYMS	Cycling_cells
0	1.07384	0.635	0.049	0	9	NUSAP1	Cycling_cells
0	1.03004	0.401	0.021	0	9	HIST1H1B	Cycling_cells
0	1.01477	0.765	0.188	0	9	SMC4	Cycling_cells
0	0.869401	0.453	0.018	0	9	UBE2C	Cycling_cells
0	0.859085	0.545	0.035	0	9	TPX2	Cycling_cells
0	0.834277	0.653	0.137	0	9	PTTG1	Cycling_cells
0	0.781963	0.689	0.105	0	9	SMC2	Cycling_cells
0	0.781123	0.669	0.126	0	9	ATAD2	Cycling_cells
0	0.766694	0.627	0.102	0	9	PCNA	Cycling_cells
0	0.761925	0.567	0.027	0	9	PCLAF	Cycling_cells
0	0.754781	0.471	0.041	0	9	CENPE	Cycling_cells
0	0.74287	0.586	0.026	0	9	CLSPN	Cycling_cells
0	0.679692	0.575	0.093	0	9	HELLS	Cycling_cells
0	0.67391	0.456	0.014	0	9	RRM2	Cycling_cells
0	0.673368	0.516	0.022	0	9	BIRC5	Cycling_cells
0	0.671612	0.525	0.035	0	9	KNL1	Cycling_cells
0	0.663337	0.407	0.015	0	9	DLGAP5	Cycling_cells
0	0.63128	0.488	0.024	0	9	CDK1	Cycling_cells
0	0.625732	0.468	0.016	0	9	GTSE1	Cycling_cells
0	0.609849	0.546	0.07	0	9	MCM7	Cycling_cells
0	0.606535	0.408	0.017	0	9	HMMR	Cycling_cells
0	0.600038	0.596	0.085	0	9	EZH2	Cycling_cells
0	0.58651	0.519	0.081	0	9	CKS1B	Cycling_cells
0	0.580446	0.478	0.026	0	9	CDKN3	Cycling_cells
0	0.576145	0.595	0.115	0	9	LMNB1	Cycling_cells
0	0.568395	0.453	0.018	0	9	CCNA2	Cycling_cells
0	0.564779	0.539	0.093	0	9	H2AFX	Cycling_cells
0	0.553152	0.451	0.025	0	9	KIF11	Cycling_cells
0	0.549104	0.52	0.034	0	9	BRCA1	Cycling_cells
0	0.544526	0.527	0.046	0	9	CENPM	Cycling_cells
0	0.517624	0.437	0.047	0	9	SGO2	Cycling_cells
0	0.498441	0.435	0.022	0	9	TK1	Cycling_cells
0	0.496663	0.449	0.035	0	9	MCM4	Cycling_cells
0	0.496018	0.481	0.018	0	9	ZWINT	Cycling_cells
0	0.49201	0.455	0.037	0	9	NDC80	Cycling_cells
0	0.491673	0.442	0.017	0	9	NCAPG	Cycling_cells
0	0.489853	0.412	0.018	0	9	CEP55	Cycling_cells
0	0.485104	0.56	0.121	0	9	DNAJC9	Cycling_cells
0	0.476396	0.484	0.053	0	9	MAD2L1	Cycling_cells
0	0.463159	0.488	0.08	0	9	KIF22	Cycling_cells
0	0.462557	0.432	0.017	0	9	KIFC1	Cycling_cells
0	0.462169	0.517	0.084	0	9	RRM1	Cycling_cells
0	0.453382	0.447	0.056	0	9	DHFR	Cycling_cells
0	0.45285	0.453	0.026	0	9	CENPU	Cycling_cells
0	0.452234	0.447	0.036	0	9	UBE2T	Cycling_cells
0	0.451315	0.491	0.091	0	9	NSD2	Cycling_cells
0	0.443746	0.501	0.089	0	9	PHF19	Cycling_cells
0	0.439997	0.449	0.072	0	9	MCM6	Cycling_cells
0	0.4356	0.467	0.079	0	9	TMEM106C	Cycling_cells
0	0.432893	0.513	0.083	0	9	CENPK	Cycling_cells
0	0.430414	0.496	0.086	0	9	DTYMK	Cycling_cells
0	0.429763	0.446	0.059	0	9	ATAD5	Cycling_cells
0	0.427837	0.436	0.031	0	9	FANCI	Cycling_cells
0	0.413224	0.465	0.055	0	9	GMNN	Cycling_cells
0	0.412803	0.451	0.031	0	9	CENPW	Cycling_cells
0	0.410575	0.428	0.039	0	9	FEN1	Cycling_cells
2.66628332693195e-306	1.29847	0.915	0.604	5.12459655436321e-302	9	HMGN2	Cycling_cells
1.27786773177823e-301	0.409421	0.421	0.071	2.45606178047776e-297	9	BRCA2	Cycling_cells
2.45582852582262e-294	0.569606	0.549	0.129	4.72010242663107e-290	9	MCM3	Cycling_cells
3.53614366225016e-290	1.02978	0.996	0.89	6.79646811884481e-286	9	GAPDH	Cycling_cells
1.75347557045426e-285	0.898586	0.793	0.337	3.37018004641309e-281	9	TMPO	Cycling_cells
7.08059767992062e-278	0.883947	0.908	0.561	1.36089087408074e-273	9	DEK	Cycling_cells
3.51809845872313e-277	0.845993	0.816	0.394	6.76178523766585e-273	9	H2AFV	Cycling_cells
4.33994330870529e-277	0.494092	0.526	0.122	8.34137103933156e-273	9	MCM5	Cycling_cells
1.81537251654557e-275	0.48843	0.609	0.166	3.48914597680059e-271	9	NUDT1	Cycling_cells
5.58891524608599e-274	0.585707	0.572	0.145	1.07418951029773e-269	9	KIF20B	Cycling_cells
7.24892169551313e-273	0.893374	0.768	0.288	1.39324274987762e-268	9	FABP5	Cycling_cells
1.68223904675157e-259	0.885129	0.72	0.286	3.23326344785652e-255	9	DUT	Cycling_cells
2.04945453084146e-257	0.529615	0.626	0.186	3.93905160827729e-253	9	CARHSP1	Cycling_cells
4.42364295444642e-249	0.548832	0.648	0.21	8.50224175844603e-245	9	RPA3	Cycling_cells
7.40049826786605e-248	0.726016	0.729	0.292	1.42237576708385e-243	9	ANP32E	Cycling_cells
1.15080478791683e-243	0.627347	0.526	0.138	2.21184680237614e-239	9	CKS2	Cycling_cells
2.67470634463977e-243	0.747052	0.998	0.997	5.14078559439763e-239	9	PTMA	Cycling_cells
1.3172392331018e-241	0.564155	0.609	0.18	2.53173380602166e-237	9	C12orf75	Cycling_cells
1.09605790611767e-240	0.586113	0.473	0.111	2.10662329555816e-236	9	KPNA2	Cycling_cells
1.79303849034209e-237	0.629476	0.716	0.275	3.4462199784375e-233	9	DNMT1	Cycling_cells
3.90823052199827e-234	0.439654	0.574	0.161	7.51161906328068e-230	9	CCDC167	Cycling_cells
1.06031886256827e-233	0.498152	0.627	0.197	2.03793285385621e-229	9	USP1	Cycling_cells
4.29326738702941e-230	0.632377	0.719	0.287	8.25165991787053e-226	9	RANBP1	Cycling_cells
2.5391335932533e-226	0.69509	0.758	0.336	4.88021476623285e-222	9	NASP	Cycling_cells
2.42123572474852e-225	0.625951	0.726	0.287	4.65361506296666e-221	9	SMC1A	Cycling_cells
8.220095094846e-225	0.863579	0.477	0.125	1.5799022772294e-220	9	HIST1H1C	Cycling_cells
1.5863396851495e-224	0.816746	0.887	0.455	3.04894487485735e-220	9	MT2A	Cycling_cells
1.14244189531945e-217	0.516492	0.648	0.225	2.19577332280398e-213	9	CBX5	Cycling_cells
6.10021359920616e-215	0.641087	0.74	0.316	1.17246105376742e-210	9	HNRNPAB	Cycling_cells
1.81677294032657e-212	0.803446	0.681	0.282	3.49183759130768e-208	9	TUBB4B	Cycling_cells
9.2826456417151e-209	0.73201	0.908	0.565	1.78412449233764e-204	9	TPI1	Cycling_cells
2.23861989501282e-200	0.667695	0.591	0.208	4.30262743821465e-196	9	UBE2S	Cycling_cells
1.10957729480571e-196	0.602153	0.804	0.409	2.13260756061658e-192	9	CALM3	Cycling_cells
8.9699587540397e-196	0.583706	0.727	0.321	1.72402607252643e-191	9	SMC3	Cycling_cells
6.76176692308722e-193	0.718105	0.858	0.587	1.29961160261736e-188	9	RAN	Cycling_cells
1.54953412307014e-185	0.581592	0.779	0.381	2.97820458454082e-181	9	PGAM1	Cycling_cells
1.95924328054266e-185	0.558243	0.787	0.42	3.765665585203e-181	9	SNRPB	Cycling_cells
3.06420227735896e-185	0.665626	0.862	0.535	5.88939677708393e-181	9	NUCKS1	Cycling_cells
2.30622218352762e-182	0.665529	0.834	0.538	4.43255903674009e-178	9	ANP32B	Cycling_cells
6.86541201091816e-179	0.512463	0.702	0.318	1.31953218849847e-174	9	SNRPD1	Cycling_cells
1.21471282544206e-178	0.639823	0.972	0.919	2.33467805049963e-174	9	CFL1	Cycling_cells
6.0654107818941e-178	0.499257	0.716	0.281	1.16577195228005e-173	9	CYTOR	Cycling_cells
6.89153905310784e-175	0.415068	0.535	0.176	1.32455380600733e-170	9	DDX39A	Cycling_cells
1.83863384364394e-172	0.760781	0.436	0.126	3.53385424748366e-168	9	HIST1H1E	Cycling_cells
2.32495182844739e-170	0.735666	0.998	0.997	4.46855741427589e-166	9	ACTB	Cycling_cells
7.46115801709948e-170	0.638211	0.882	0.533	1.43403457088652e-165	9	LDHA	Cycling_cells
7.56526074897158e-170	0.615919	0.694	0.32	1.45404311595234e-165	9	JPT1	Cycling_cells
2.09714253834261e-168	0.448425	0.485	0.149	4.0307079586945e-164	9	TUBA1C	Cycling_cells
4.81892787653812e-164	0.567236	0.832	0.521	9.26197937870626e-160	9	COX8A	Cycling_cells
6.3641235469078e-164	0.634563	0.898	0.598	1.22318454571568e-159	9	ENO1	Cycling_cells
3.22483288258781e-162	0.621553	0.753	0.41	6.19812880033377e-158	9	RAD21	Cycling_cells
4.04073005212383e-162	0.525546	0.978	0.884	7.76628316018201e-158	9	MYL6	Cycling_cells
8.53767524761219e-160	2.0158	0.774	0.505	1.64094118259106e-155	9	HIST1H4C	Cycling_cells
7.21857228360339e-156	0.484317	0.733	0.366	1.38740959290857e-151	9	PPM1G	Cycling_cells
1.74106276482476e-155	0.44911	0.62	0.252	3.34632263399318e-151	9	IDH2	Cycling_cells
1.12621979742513e-154	0.516806	0.777	0.442	2.16459445065109e-150	9	SNRPG	Cycling_cells
4.07945757953292e-150	0.677336	0.892	0.643	7.84071746786227e-146	9	COTL1	Cycling_cells
9.57869168728309e-150	0.600014	0.991	0.903	1.84102454229581e-145	9	HSP90AA1	Cycling_cells
2.50643700657112e-148	0.422243	0.529	0.195	4.8173719266297e-144	9	SLBP	Cycling_cells
3.14148892764933e-141	0.451018	0.639	0.298	6.03794171894202e-137	9	SIVA1	Cycling_cells
7.34004094289223e-141	0.993794	0.491	0.188	1.41075586922389e-136	9	HIST1H1D	Cycling_cells
2.04861807697917e-140	0.493109	0.58	0.234	3.93744394395397e-136	9	NUCB2	Cycling_cells
3.11420628997311e-140	0.489852	0.848	0.557	5.98550448932832e-136	9	SRSF3	Cycling_cells
8.51129953325967e-140	0.816292	0.498	0.172	1.63587177029251e-135	9	GZMB	Cycling_cells
1.06190721816446e-139	0.526194	0.599	0.228	2.04098567331209e-135	9	DUSP4	Cycling_cells
1.87039129794022e-138	0.670411	0.982	0.964	3.5948920746411e-134	9	ACTG1	Cycling_cells
1.60881155958684e-136	0.482843	0.961	0.876	3.0921358175259e-132	9	ARPC2	Cycling_cells
4.21718090469798e-134	0.753467	0.691	0.32	8.10542169882951e-130	9	GZMA	Cycling_cells
5.35832659254352e-134	0.713586	0.972	0.915	1.02987037108686e-129	9	PFN1	Cycling_cells
1.59838132097031e-133	0.494803	0.764	0.443	3.07208889890494e-129	9	PA2G4	Cycling_cells
1.61869376294611e-132	0.506902	0.78	0.472	3.11112941238243e-128	9	CBX3	Cycling_cells
5.22312769985722e-131	0.463698	0.752	0.425	1.00388514391256e-126	9	COX5A	Cycling_cells
9.01612716303095e-130	0.49505	0.777	0.461	1.73289964073455e-125	9	HNRNPD	Cycling_cells
1.09513159467999e-127	0.499824	0.896	0.736	2.10484292497494e-123	9	CHCHD2	Cycling_cells
2.21199029342858e-125	0.404213	0.535	0.217	4.25144534396974e-121	9	FAM111A	Cycling_cells
3.31827235073714e-125	0.431972	0.675	0.347	6.37771945811678e-121	9	SNRPF	Cycling_cells
1.68585510148178e-124	0.506539	0.848	0.517	3.24021350504797e-120	9	PKM	Cycling_cells
2.79945496705175e-124	0.486255	0.966	0.894	5.38055244667347e-120	9	HNRNPA2B1	Cycling_cells
1.23649137542119e-121	0.438556	0.74	0.425	2.37653642355953e-117	9	HNRNPR	Cycling_cells
1.810265515372e-120	0.446072	0.67	0.344	3.47933032054497e-116	9	PRKDC	Cycling_cells
6.65071310426244e-120	0.422812	0.722	0.403	1.27826705863924e-115	9	SRSF10	Cycling_cells
9.74947742715538e-120	0.607716	0.944	0.833	1.87384956149926e-115	9	PPIA	Cycling_cells
1.2717708523866e-119	0.456285	0.885	0.671	2.44434357828705e-115	9	PSMA7	Cycling_cells
1.53627949643261e-119	0.428314	0.556	0.215	2.95272919214348e-115	9	LAG3	Cycling_cells
3.10210471052615e-118	0.422923	0.627	0.303	5.96224525363127e-114	9	SUPT16H	Cycling_cells
4.80014201799284e-118	0.471854	0.774	0.442	9.22587295858225e-114	9	TPM4	Cycling_cells
2.13520196014246e-117	0.44427	0.82	0.544	4.10385816739381e-113	9	XRCC5	Cycling_cells
4.40451096067313e-117	0.418013	0.752	0.435	8.46547006641375e-113	9	SRSF2	Cycling_cells
4.59670979676668e-115	0.538643	0.719	0.324	8.83487622938555e-111	9	NKG7	Cycling_cells
1.26957997704438e-114	0.492073	0.867	0.661	2.4401327158793e-110	9	PSMB9	Cycling_cells
3.76581699375234e-114	0.519169	0.768	0.481	7.23790026199199e-110	9	SLC25A5	Cycling_cells
3.66720321380278e-111	0.528836	0.685	0.357	7.04836457692894e-107	9	ITM2A	Cycling_cells
6.76266118264014e-110	0.469857	0.629	0.272	1.29978347930343e-105	9	CD8A	Cycling_cells
6.78515158510699e-110	0.452351	0.785	0.46	1.30410613465756e-105	9	ANXA5	Cycling_cells
4.10350269784311e-109	0.44929	0.887	0.678	7.88693218525446e-105	9	HNRNPA3	Cycling_cells
3.10427181719751e-108	0.491964	0.821	0.59	5.96641043265362e-104	9	PARK7	Cycling_cells
2.94682138791024e-107	0.428983	0.812	0.555	5.66379070756349e-103	9	PSMB8	Cycling_cells
2.05826579968425e-106	0.413861	0.949	0.779	3.95598686699313e-102	9	TPM3	Cycling_cells
1.67791968090437e-105	0.44572	0.854	0.597	3.2249616266982e-101	9	PSME2	Cycling_cells
8.84323179197826e-103	0.438418	0.764	0.473	1.69966915041822e-98	9	HNRNPM	Cycling_cells
4.89639186571031e-102	0.423305	0.767	0.505	9.41086516589522e-98	9	MZT2B	Cycling_cells
7.94657663627908e-102	0.461902	0.677	0.356	1.52733202949284e-97	9	RUNX3	Cycling_cells
1.28224969256594e-101	0.518595	0.589	0.292	2.46448390911173e-97	9	ARL6IP1	Cycling_cells
2.77321001968722e-100	0.543406	0.901	0.768	5.33010965783883e-96	9	CORO1A	Cycling_cells
7.72297535836017e-100	0.468776	0.64	0.303	1.48435586387682e-95	9	PTMS	Cycling_cells
1.95268830440708e-97	0.40341	0.428	0.155	3.7530669210704e-93	9	GZMH	Cycling_cells
8.23584455068888e-96	0.460742	0.846	0.664	1.5829293226424e-91	9	SET	Cycling_cells
1.89008737711893e-95	0.436867	0.544	0.244	3.63274793882258e-91	9	CTSW	Cycling_cells
5.05556836863712e-95	0.508934	0.968	0.847	9.71680240452055e-91	9	VIM	Cycling_cells
1.95371535966161e-94	0.400114	0.717	0.425	3.75504092126961e-90	9	PDIA6	Cycling_cells
5.54979149132001e-94	0.509449	0.913	0.765	1.06666992463171e-89	9	NCL	Cycling_cells
7.40749177290996e-94	0.409551	0.647	0.34	1.42371991875329e-89	9	FLNA	Cycling_cells
1.2157447728821e-93	0.435719	0.764	0.51	2.33666145347939e-89	9	ATP5MC3	Cycling_cells
1.74142289414289e-92	0.463985	0.839	0.62	3.34701480254264e-88	9	IFI16	Cycling_cells
1.04455447814748e-88	0.417924	0.786	0.518	2.00763370699946e-84	9	CD99	Cycling_cells
5.61068828491119e-85	0.418187	0.409	0.157	1.07837428835993e-80	9	IFNG	Cycling_cells
1.36910614216941e-82	0.54757	0.723	0.421	2.6314220052496e-78	9	LGALS1	Cycling_cells
6.92713751494683e-82	0.464015	0.724	0.48	1.33139583037278e-77	9	HSPD1	Cycling_cells
2.07610080632603e-74	0.429576	0.848	0.687	3.99026574975863e-70	9	SUB1	Cycling_cells
1.23678908546758e-72	0.474627	0.57	0.308	2.37710862226869e-68	9	CRIP1	Cycling_cells
9.32463300664098e-70	0.405477	0.808	0.577	1.7921944638764e-65	9	CALR	Cycling_cells
8.34140158706789e-66	0.425994	0.908	0.689	1.60321738503445e-61	9	S100A4	Cycling_cells
2.48052836476295e-63	0.422797	0.754	0.5	4.7675755170744e-59	9	TRAC	Cycling_cells
3.9143332386964e-62	0.421471	0.848	0.585	7.52334848477449e-58	9	IL32	Cycling_cells
0	3.40114	0.853	0.028	0	10	IGLV2-14	B_cells
0	1.50169	0.649	0.019	0	10	IGLV2-8	B_cells
0	1.31033	0.988	0.217	0	10	CD79A	B_cells
0	1.24718	0.553	0.01	0	10	IGHV4-4	B_cells
0	1.03584	0.619	0.086	0	10	JCHAIN	B_cells
0	0.856528	0.812	0.138	0	10	ARHGAP24	B_cells
0	0.752521	0.735	0.091	0	10	FCRLA	B_cells
0	0.735312	0.695	0.09	0	10	FAM129C	B_cells
0	0.682211	0.628	0.085	0	10	FCER2	B_cells
0	0.57021	0.537	0.046	0	10	NAPSA	B_cells
1.71401141536398e-287	0.586041	0.667	0.105	3.29432994032956e-283	10	CD19	B_cells
4.3189728106999e-277	0.597055	0.523	0.07	8.30106574216521e-273	10	RUBCNL	B_cells
2.61171033099481e-250	0.802327	0.812	0.181	5.01970725617203e-246	10	RALGPS2	B_cells
4.12591818570113e-244	0.90835	0.809	0.199	7.93001475291758e-240	10	TCF4	B_cells
2.24517372773454e-243	0.9074	0.921	0.213	4.31522390470579e-239	10	MS4A1	B_cells
5.06026773026154e-234	0.46275	0.449	0.059	9.72583457756269e-230	10	FCRL2	B_cells
5.45459316995961e-233	0.667885	0.563	0.093	1.04837280726624e-228	10	LINC01857	B_cells
3.85157827505341e-217	0.615885	0.591	0.108	7.40273344465266e-213	10	LINC00926	B_cells
2.75128490930185e-199	1.1737	0.856	0.32	5.28796959567816e-195	10	FCMR	B_cells
3.89211227004797e-192	0.454353	0.505	0.088	7.4806397830322e-188	10	BLK	B_cells
1.35589724484419e-188	0.99898	0.993	0.691	2.60603450459053e-184	10	CD37	B_cells
1.12651520364396e-186	0.419464	0.428	0.066	2.1651622214037e-182	10	PLEKHG1	B_cells
3.66071066718726e-180	1.42929	0.993	0.758	7.03588590233392e-176	10	MT-ND4L	B_cells
3.83451572232209e-180	0.451919	0.512	0.1	7.36993921830305e-176	10	IGHG1	B_cells
1.56662594123224e-178	1.10321	0.847	0.288	3.01105505904836e-174	10	CD83	B_cells
1.11011319827586e-177	0.474665	0.57	0.119	2.1336375670862e-173	10	BLNK	B_cells
4.70694863647598e-175	0.712835	0.749	0.211	9.04675527930683e-171	10	SMIM14	B_cells
1.37119478545297e-169	1.23021	0.472	0.087	2.6354363776406e-165	10	IGHA1	B_cells
6.61215929537437e-162	0.532056	0.665	0.156	1.27085701657095e-157	10	VPREB3	B_cells
4.29687688072078e-159	0.461211	0.479	0.092	8.25859736474535e-155	10	CD24	B_cells
4.52386312896301e-158	1.10254	1	0.836	8.6948649338669e-154	10	CD74	B_cells
6.32703321189924e-156	0.657124	0.847	0.276	1.21605578332703e-151	10	MEF2C	B_cells
1.47333194002017e-154	1.13144	0.963	0.507	2.83174398871876e-150	10	MT-ATP8	B_cells
6.79274700449823e-154	0.563254	0.709	0.18	1.30556597426456e-149	10	BANK1	B_cells
4.56517460688872e-152	0.569915	0.633	0.164	8.77426559444012e-148	10	ADAM28	B_cells
1.55941010442033e-147	1.14501	1	0.874	2.99718622069588e-143	10	MTRNR2L12	B_cells
1.53575171775073e-146	0.477509	0.642	0.16	2.95171480151691e-142	10	BCL11A	B_cells
5.73603983129346e-138	0.577039	0.63	0.18	1.1024668555746e-133	10	HVCN1	B_cells
5.54395928266143e-137	0.499276	0.609	0.165	1.06554897412753e-132	10	POLD4	B_cells
1.73670658857637e-122	0.535047	0.698	0.224	3.33795006324379e-118	10	CD79B	B_cells
4.92163108264778e-117	0.493308	0.653	0.209	9.45937494084903e-113	10	SWAP70	B_cells
1.58558981720865e-113	0.483712	0.605	0.187	3.04750362867502e-109	10	SYK	B_cells
1.90223569140353e-102	0.49404	0.707	0.274	3.65609699887759e-98	10	SYPL1	B_cells
4.07056429929544e-99	0.419342	0.567	0.17	7.82362458324584e-95	10	PTPRCAP	B_cells
1.20814745454999e-94	0.447495	0.509	0.156	2.32205940764509e-90	10	CYB561A3	B_cells
1.58073150956984e-94	0.54705	0.788	0.359	3.03816596139322e-90	10	NCF1	B_cells
7.61332300704142e-92	0.614713	0.53	0.17	1.46328068195336e-87	10	PHACTR1	B_cells
4.17620956761704e-90	0.405752	0.542	0.173	8.02667478895996e-86	10	IRF8	B_cells
2.48927202340413e-89	0.573651	0.753	0.351	4.78438082898275e-85	10	SYNGR2	B_cells
3.70241811829238e-87	0.45808	0.988	0.639	7.11604762335795e-83	10	HLA-DRB1	B_cells
1.81228270531421e-80	0.426589	0.923	0.46	3.4832073596139e-76	10	HLA-DQA1	B_cells
2.26770752599463e-78	0.700782	0.602	0.252	4.35853386496169e-74	10	NR4A1	B_cells
4.27465781678075e-76	0.420491	0.993	0.637	8.21589232385261e-72	10	HLA-DRA	B_cells
9.62223244291469e-75	0.544764	0.537	0.195	1.8493930755282e-70	10	RPS4Y1	B_cells
3.37790802484698e-74	0.472839	0.828	0.427	6.49233922375589e-70	10	HLA-DMA	B_cells
6.81294982255125e-74	0.400142	0.535	0.207	1.30944895589435e-69	10	SMARCB1	B_cells
9.16798370741791e-73	0.485907	0.521	0.192	1.76208646856572e-68	10	LY9	B_cells
2.86381426087013e-72	0.562473	1	0.994	5.50425100939238e-68	10	RPS8	B_cells
1.30429290161937e-70	0.520852	0.998	0.959	2.50685095691243e-66	10	RPS21	B_cells
1.53896318129861e-70	0.426545	0.574	0.221	2.95788723445592e-66	10	CCR7	B_cells
2.48650039503327e-70	0.494764	0.788	0.391	4.77905375925394e-66	10	SELL	B_cells
6.12767978447699e-65	0.621474	0.77	0.455	1.17774005457648e-60	10	HERPUD1	B_cells
2.68007387590048e-59	0.402583	0.679	0.325	5.15110198948072e-55	10	POU2F2	B_cells
1.03325326483995e-58	0.502895	0.965	0.814	1.98591277502238e-54	10	CD52	B_cells
9.20715584280498e-58	0.41361	0.958	0.835	1.76961535298712e-53	10	PPIA	B_cells
9.21022968975403e-58	0.469412	1	1	1.77020614637072e-53	10	EEF1A1	B_cells
5.38100386041505e-54	0.457541	0.691	0.386	1.03422894197177e-49	10	FOXP1	B_cells
2.08695335507262e-53	0.672009	0.716	0.448	4.01112434844958e-49	10	ZFP36	B_cells
2.2056413116351e-52	0.451591	0.995	0.992	4.23924260096266e-48	10	RPS23	B_cells
8.92106029658431e-51	0.434462	0.723	0.411	1.71462778900351e-46	10	RPL17	B_cells
2.86954683034012e-50	0.449186	0.835	0.56	5.5152690079137e-46	10	REL	B_cells
7.99038915374383e-49	0.416936	0.991	0.991	1.53575279534956e-44	10	RPL18A	B_cells
6.79342096443028e-47	0.644196	0.821	0.591	1.3056955093635e-42	10	NR4A2	B_cells
2.26513351760968e-46	0.514583	0.837	0.579	4.35358662084581e-42	10	CXCR4	B_cells
2.35395294056421e-45	0.461745	0.435	0.183	4.52429755176441e-41	10	ID3	B_cells
3.558719181683e-38	0.418733	0.979	0.936	6.83985826719472e-34	10	RPLP0	B_cells
1.11687928706258e-37	0.414757	0.472	0.234	2.14664198973428e-33	10	NFKBID	B_cells
1.14830996150365e-32	0.411167	0.805	0.57	2.20705174601002e-28	10	CD69	B_cells
1.48702971181961e-22	0.417984	0.772	0.627	2.85807110611729e-18	10	MT-ND6	B_cells
1.20387968356894e-148	0.836051	0.511	0.069	2.31385675181951e-144	11	SPARC	Melanocytes
6.4926986714641e-124	0.876795	0.525	0.087	1.2478966846554e-119	11	MLANA	Melanocytes
7.89830353210105e-111	0.667537	0.457	0.073	1.51805393886982e-106	11	S100A13	Melanocytes
6.00227666915462e-96	1.09582	0.543	0.12	1.15363757581152e-91	11	S100A1	Melanocytes
4.49881735263575e-82	1.0835	0.502	0.114	8.64672695176592e-78	11	S100B	Melanocytes
7.49534027888431e-68	1.11747	0.865	0.427	1.44060440160156e-63	11	LGALS1	Melanocytes
1.92066522228262e-67	0.65217	0.583	0.163	3.6915185572272e-63	11	LMNA	Melanocytes
4.29551621447339e-62	0.653374	0.471	0.121	8.25598216421785e-58	11	SERPINE2	Melanocytes
5.9893832042004e-62	0.749168	0.43	0.097	1.15115945184732e-57	11	IFI27	Melanocytes
7.02197423260113e-62	0.800775	0.991	0.849	1.34962344750594e-57	11	VIM	Melanocytes
8.660252326839e-62	0.424437	0.413	0.092	1.66450049721846e-57	11	RAB13	Melanocytes
2.23300810423317e-57	0.739692	0.466	0.128	4.29184157633615e-53	11	PMEL	Melanocytes
9.44086284918037e-52	0.568114	0.695	0.272	1.81453383961247e-47	11	LGALS3	Melanocytes
9.92047480235441e-50	0.872832	0.879	0.53	1.90671525701252e-45	11	CD63	Melanocytes
6.22927054632559e-49	1.00576	0.951	0.749	1.19726579900378e-44	11	S100A6	Melanocytes
2.30525931041964e-33	0.527249	0.592	0.254	4.43070839462656e-29	11	IFITM3	Melanocytes
1.24569289585964e-32	0.438663	0.596	0.279	2.39422174584222e-28	11	DSTN	Melanocytes
2.7733938446164e-32	0.444601	0.596	0.252	5.33046296935271e-28	11	TIMP1	Melanocytes
2.57309147277996e-30	0.715347	0.753	0.467	4.94548181068309e-26	11	MT2A	Melanocytes
2.97251281281145e-30	0.863494	0.48	0.191	5.71316962622361e-26	11	A2M	Melanocytes
2.09256741260859e-29	0.477442	0.839	0.552	4.02191456703372e-25	11	S100A10	Melanocytes
1.07532960038438e-25	0.633746	0.619	0.341	2.06678349193878e-21	11	HSPB1	Melanocytes
7.99994939834853e-25	0.422825	0.404	0.157	1.53759027436259e-20	11	GSN	Melanocytes
6.31511371893383e-16	0.489724	0.946	0.887	1.21376485677908e-11	11	RPS20	Melanocytes
8.43417646885946e-16	0.418967	0.641	0.384	1.62104871731479e-11	11	ANXA1	Melanocytes
9.38464203972852e-15	0.42544	0.964	0.892	1.80372820003582e-10	11	GAPDH	Melanocytes
1.11788910972805e-10	0.536471	0.812	0.695	2.14858286889731e-06	11	S100A4	Melanocytes
1.19652443199551e-09	0.404964	0.628	0.489	2.29971995829536e-05	11	GSTP1	Melanocytes
5.38296949333226e-08	0.526647	0.583	0.481	0.00103461	11	MIF	Melanocytes
1.57842148106854e-05	0.444926	0.816	0.787	0.303373	11	EEF2	Melanocytes
0	2.59648	0.593	0.02	0	12	PTGDS	pDCs
0	2.16083	0.958	0.088	0	12	JCHAIN	pDCs
0	1.6537	0.944	0.055	0	12	PLD4	pDCs
0	1.53481	0.935	0.132	0	12	ITM2C	pDCs
0	1.47169	0.893	0.014	0	12	LILRA4	pDCs
0	1.33422	0.86	0.098	0	12	CLIC3	pDCs
0	1.28786	0.939	0.016	0	12	IL3RA	pDCs
0	1.24066	0.897	0.048	0	12	SERPINF1	pDCs
0	1.15046	0.827	0.085	0	12	MZB1	pDCs
0	1.13232	0.869	0.078	0	12	SPIB	pDCs
0	1.07332	0.804	0.06	0	12	TSPAN13	pDCs
0	1.05076	0.785	0.002	0	12	CLEC4C	pDCs
0	1.02781	0.729	0.023	0	12	TPM2	pDCs
0	1.02369	0.79	0.009	0	12	SMPD3	pDCs
0	1.00989	0.757	0.033	0	12	DNASE1L3	pDCs
0	1.00845	0.738	0.005	0	12	MAP1A	pDCs
0	0.941682	0.659	0.002	0	12	PTCRA	pDCs
0	0.918752	0.598	0.001	0	12	SCT	pDCs
0	0.869816	0.738	0.027	0	12	ZFAT	pDCs
0	0.8562	0.668	0.022	0	12	DERL3	pDCs
0	0.810339	0.771	0.076	0	12	SLC15A4	pDCs
0	0.804279	0.57	0.025	0	12	LINC00996	pDCs
0	0.683179	0.537	0.003	0	12	LAMP5	pDCs
0	0.661407	0.603	0.032	0	12	NEK8	pDCs
0	0.638807	0.607	0.038	0	12	GAS6	pDCs
0	0.616611	0.533	0.001	0	12	SMIM5	pDCs
0	0.614867	0.575	0.032	0	12	P2RY14	pDCs
0	0.58688	0.556	0.024	0	12	EGLN3	pDCs
0	0.576545	0.491	0	0	12	LRRC26	pDCs
0	0.566333	0.533	0.005	0	12	PACSIN1	pDCs
0	0.537971	0.584	0.037	0	12	BCL7A	pDCs
0	0.516578	0.467	0.006	0	12	SCN9A	pDCs
0	0.489781	0.477	0.005	0	12	PTPRS	pDCs
0	0.488321	0.467	0.026	0	12	PHEX	pDCs
0	0.482146	0.467	0.012	0	12	AC119428.2	pDCs
0	0.4583	0.509	0.03	0	12	RHEX	pDCs
0	0.457933	0.472	0.016	0	12	CIB2	pDCs
0	0.436628	0.467	0.011	0	12	TMEM8B	pDCs
0	0.407318	0.407	0.004	0	12	SCAMP5	pDCs
5.32050089999694e-292	1.77533	0.972	0.166	1.02260027297941e-287	12	IRF7	pDCs
3.26676004458452e-290	1.17649	0.874	0.117	6.27871280569145e-286	12	APP	pDCs
2.80917372037329e-281	0.728762	0.701	0.07	5.39923189055747e-277	12	RUNX2	pDCs
5.027594023897e-276	0.524231	0.449	0.028	9.66303571393003e-272	12	SUSD1	pDCs
6.9319888659453e-276	1.28054	0.921	0.137	1.33232826003469e-271	12	MPEG1	pDCs
2.32359937845077e-270	0.581638	0.621	0.056	4.46595800538238e-266	12	RPS6KA4	pDCs
2.59099937733066e-270	0.756275	0.743	0.083	4.97990080322953e-266	12	IDH3A	pDCs
6.82601790477872e-269	0.563526	0.631	0.057	1.31196064129847e-264	12	SULF2	pDCs
3.4277504930392e-268	0.898003	0.799	0.094	6.58813644762134e-264	12	FAM129C	pDCs
7.24155875941712e-266	1.54538	0.944	0.162	1.39182759355997e-261	12	BCL11A	pDCs
1.46235119837644e-258	0.560711	0.584	0.051	2.81063900327952e-254	12	FLNB	pDCs
2.90373826656011e-255	1.67576	0.939	0.173	5.58098494832853e-251	12	IRF8	pDCs
9.02286336223158e-252	1.99385	0.977	0.203	1.73419433822091e-247	12	TCF4	pDCs
1.03299066420434e-251	1.96095	0.963	0.176	1.98540805660074e-247	12	GZMB	pDCs
2.35158824709327e-246	1.52349	0.953	0.194	4.51975261091326e-242	12	UGCG	pDCs
1.00471456080004e-244	0.613166	0.607	0.059	1.93106138585767e-240	12	TRAF4	pDCs
1.07778090809123e-231	0.43745	0.491	0.04	2.07149490535134e-227	12	ABHD15	pDCs
3.99112228940494e-227	0.486544	0.505	0.043	7.6709370402363e-223	12	CBFA2T3	pDCs
8.71923506472097e-227	1.57176	0.935	0.201	1.67583697943937e-222	12	CCDC50	pDCs
3.14824909142135e-216	0.866623	0.879	0.145	6.05093475371184e-212	12	RNASE6	pDCs
2.4959322294343e-212	0.492113	0.547	0.053	4.79718174497273e-208	12	TLR7	pDCs
5.92366294113684e-212	0.448122	0.477	0.04	1.1385280172865e-207	12	CCR2	pDCs
6.76231572375934e-212	0.426614	0.477	0.041	1.29971708210654e-207	12	AEBP1	pDCs
1.29995294500473e-210	0.938902	0.869	0.156	2.4985095602991e-206	12	CYB561A3	pDCs
6.51847256828068e-199	1.62367	0.916	0.217	1.25285042762355e-194	12	PLAC8	pDCs
3.03968511052782e-192	0.555077	0.523	0.053	5.84227478243448e-188	12	CD36	pDCs
4.08319387938217e-189	0.813301	0.724	0.109	7.84789863617253e-185	12	GAPT	pDCs
1.39592397672487e-185	0.948779	0.846	0.165	2.68296588326519e-181	12	FCHSD2	pDCs
3.00486874115037e-184	0.473265	0.565	0.065	5.77535772049102e-180	12	MGST2	pDCs
9.93705504384419e-184	0.83981	0.617	0.081	1.90990197942685e-179	12	CLN8	pDCs
6.47320247627537e-180	1.11406	0.864	0.188	1.24414951594013e-175	12	C12orf75	pDCs
2.69588947568488e-171	0.58999	0.64	0.091	5.18149957226633e-167	12	ZDHHC17	pDCs
6.28010235664024e-171	0.523803	0.505	0.056	1.20703567294625e-166	12	CSF2RB	pDCs
2.09841989364685e-168	0.59621	0.678	0.104	4.03316303558925e-164	12	C12orf45	pDCs
1.80271670638441e-167	0.653019	0.659	0.099	3.46482150967084e-163	12	ERN1	pDCs
1.6599611097089e-164	0.50461	0.514	0.061	3.19044525286051e-160	12	FAM213A	pDCs
1.13838132333695e-163	0.703061	0.673	0.105	2.18796890345363e-159	12	IRF4	pDCs
5.19417005428236e-163	0.627931	0.593	0.081	9.9831948443307e-159	12	COBLL1	pDCs
1.69232619914741e-162	0.945209	0.874	0.189	3.25265095476133e-158	12	CCDC88A	pDCs
7.2895041060575e-162	0.766981	0.701	0.123	1.40104268918425e-157	12	MAPKAPK2	pDCs
1.88926211245741e-161	0.525111	0.607	0.085	3.63116178014314e-157	12	NPC1	pDCs
1.61570174822524e-160	0.431267	0.467	0.051	3.10537876008892e-156	12	CRYBG3	pDCs
1.71858157149952e-154	0.464926	0.547	0.071	3.30311378042208e-150	12	ARID3A	pDCs
1.83543899330064e-151	1.42679	0.85	0.221	3.52771374512382e-147	12	PPP1R14B	pDCs
7.29203748992689e-151	0.551365	0.477	0.057	1.40152960556395e-146	12	OPN3	pDCs
2.09256953890881e-148	0.43234	0.509	0.065	4.02191865378273e-144	12	ST6GALNAC4	pDCs
2.44350661329719e-148	1.21844	0.935	0.274	4.69641971075721e-144	12	PLEK	pDCs
2.61319455638552e-148	0.655007	0.692	0.122	5.02255993737297e-144	12	BLNK	pDCs
1.60749072499526e-147	0.727071	0.771	0.161	3.08959717344088e-143	12	CD2AP	pDCs
4.80794203895294e-143	0.53367	0.65	0.102	9.24086459886755e-139	12	LILRB4	pDCs
4.94493216891554e-140	1.2589	0.977	0.374	9.50415962865567e-136	12	ALOX5AP	pDCs
3.93527685643003e-138	0.916155	0.85	0.219	7.56360211805851e-134	12	RRBP1	pDCs
1.47631630076788e-137	0.507225	0.561	0.084	2.83747993007587e-133	12	DAAM1	pDCs
3.73039742189599e-137	1.00204	0.888	0.275	7.1698238448841e-133	12	SELENOS	pDCs
9.22358998640776e-136	0.95594	0.897	0.259	1.77277399538757e-131	12	PTPRE	pDCs
2.62605607430989e-130	0.450806	0.43	0.052	5.04727977482362e-126	12	PMEPA1	pDCs
1.10777888402142e-129	1.33772	0.911	0.281	2.12915101508918e-125	12	GPR183	pDCs
1.26288147301316e-129	1.24973	0.5	0.073	2.42725819113129e-125	12	TCL1A	pDCs
3.2219843448718e-129	0.777377	0.93	0.201	6.19265391084359e-125	12	FCER1G	pDCs
8.11282013617242e-126	0.401164	0.439	0.056	1.55928403017234e-121	12	GPM6B	pDCs
9.40051066021581e-124	1.31252	0.963	0.525	1.80677814889348e-119	12	SEC61B	pDCs
1.53153696544358e-123	0.850947	0.79	0.209	2.94361404758257e-119	12	CCDC186	pDCs
6.73866938943581e-123	0.405824	0.481	0.069	1.29517225664956e-118	12	KCTD5	pDCs
1.75717257864046e-122	0.449345	0.533	0.084	3.37728569614696e-118	12	CERS6	pDCs
1.64457088702924e-121	0.755663	0.734	0.167	3.16086524487019e-117	12	SLC20A1	pDCs
2.54505638280734e-120	0.467721	0.561	0.093	4.89159836775572e-116	12	SLC7A5	pDCs
4.80735266142345e-120	1.25766	0.963	0.456	9.23973181525587e-116	12	HERPUD1	pDCs
8.05286900933759e-120	0.406875	0.481	0.07	1.54776142359468e-115	12	POLB	pDCs
1.12532412688023e-119	0.504766	0.5	0.078	2.16287297186381e-115	12	HIGD1A	pDCs
3.93526584636332e-117	0.587972	0.687	0.148	7.5635809567103e-113	12	CUX1	pDCs
6.8420421450724e-117	0.560516	0.659	0.135	1.31504050028292e-112	12	UNC93B1	pDCs
3.5770144438239e-116	1.04819	0.953	0.519	6.87502176102954e-112	12	SPCS1	pDCs
3.77868295924499e-116	0.450016	0.589	0.105	7.26262864766886e-112	12	CORO1C	pDCs
4.73283986592483e-111	0.401922	0.444	0.064	9.09651822230753e-107	12	MAP2K6	pDCs
1.09544736429221e-110	1.05607	0.949	0.347	2.10544983416962e-106	12	NPC2	pDCs
4.74044880711354e-110	0.708369	0.827	0.239	9.11114260727223e-106	12	SFT2D2	pDCs
7.51940925598512e-109	0.414295	0.523	0.088	1.44523045900034e-104	12	CXorf21	pDCs
2.48656675525306e-108	0.626684	0.799	0.205	4.77918130359639e-104	12	JAML	pDCs
7.12284014327272e-108	0.649226	0.757	0.164	1.36900987553702e-103	12	MS4A6A	pDCs
6.57203464558815e-107	1.10154	0.986	0.611	1.26314505888204e-102	12	HSP90B1	pDCs
2.47117517411431e-106	0.428438	0.664	0.129	4.74959868464771e-102	12	TGFBI	pDCs
1.19098107618328e-105	0.608055	0.729	0.181	2.28906562842427e-101	12	SEL1L3	pDCs
7.1366986946776e-105	0.677336	0.743	0.201	1.37167348911704e-100	12	UBE2J1	pDCs
7.87552752439615e-105	0.607845	0.579	0.115	1.51367639018894e-100	12	DUSP5	pDCs
2.12328004795009e-104	0.65807	0.893	0.241	4.08094425216008e-100	12	CYBB	pDCs
3.71351344958102e-103	0.48076	0.57	0.111	7.13737285009472e-99	12	CDYL	pDCs
1.01405844247466e-102	0.670709	0.921	0.269	1.94902032643629e-98	12	GRN	pDCs
5.06928569819124e-102	0.707314	0.85	0.274	9.74316711192356e-98	12	PLP2	pDCs
7.38119468698136e-102	0.455027	0.93	0.239	1.41866561883782e-97	12	CST3	pDCs
1.03695308144442e-99	0.526191	0.883	0.203	1.99302382253618e-95	12	TYROBP	pDCs
8.86110955812049e-95	0.649598	0.752	0.207	1.70310525707076e-90	12	CD4	pDCs
2.53188812015969e-94	0.559709	0.785	0.212	4.86628896694692e-90	12	STMN1	pDCs
8.10916796553956e-93	0.435147	0.463	0.082	1.5585820829767e-88	12	HYOU1	pDCs
2.64751106413007e-92	0.499239	0.668	0.156	5.088516265258e-88	12	SLAMF7	pDCs
2.39887291561129e-91	0.402734	0.542	0.109	4.6106337438049e-87	12	EIF2AK4	pDCs
1.5874781552921e-90	0.86168	0.467	0.086	3.05113301447143e-86	12	SOX4	pDCs
1.75241281525745e-89	0.408888	0.495	0.094	3.36813743092482e-85	12	ANTXR2	pDCs
1.63212896896114e-88	0.848589	0.963	0.432	3.1369518783433e-84	12	CTSC	pDCs
6.16768022967154e-88	1.22259	0.85	0.366	1.18542814014287e-83	12	TXN	pDCs
9.51390100532341e-86	0.482404	0.593	0.136	1.82857177322316e-81	12	DPYSL2	pDCs
9.28519742336022e-85	0.795586	0.752	0.246	1.78461494476983e-80	12	RAB11FIP1	pDCs
1.09272956215147e-84	0.540796	0.659	0.176	2.10022621845513e-80	12	RASSF2	pDCs
3.21247056519704e-83	0.507056	0.701	0.19	6.17436842630871e-79	12	SYK	pDCs
1.16555589906517e-82	0.636267	0.621	0.163	2.24019843800325e-78	12	FAM53C	pDCs
2.65637418715939e-82	0.496517	0.598	0.146	5.10555118772036e-78	12	CXXC5	pDCs
7.88550050663614e-82	0.598141	0.79	0.247	1.51559319737547e-77	12	LYN	pDCs
7.02706220975711e-81	0.508739	0.645	0.173	1.35060135671532e-76	12	CAT	pDCs
1.29348555104856e-79	0.477274	0.598	0.151	2.48607922911534e-75	12	FEZ2	pDCs
3.18489368450909e-79	0.656328	0.743	0.252	6.12136566162648e-75	12	OFD1	pDCs
4.63594491371698e-78	0.619863	0.846	0.281	8.91028612416403e-74	12	MEF2C	pDCs
5.09119155729009e-77	0.502814	0.682	0.201	9.78527017311154e-73	12	NGLY1	pDCs
1.5468654967682e-75	0.617021	0.664	0.193	2.97307548478847e-71	12	AC007952.4	pDCs
1.83295099904077e-74	0.523032	0.598	0.161	3.52293182015635e-70	12	SMC6	pDCs
5.05388046274239e-73	0.413631	0.509	0.116	9.71355824939088e-69	12	CYSLTR1	pDCs
1.11680215281775e-72	0.464145	0.561	0.142	2.14649373771572e-68	12	VEGFB	pDCs
1.12020428111872e-72	0.875263	0.911	0.501	2.15303262831017e-68	12	TAGLN2	pDCs
2.80931439820217e-72	0.413894	0.467	0.1	5.39950227334457e-68	12	C3orf58	pDCs
2.72247973091526e-71	0.508799	0.626	0.182	5.23260604281913e-67	12	DCK	pDCs
6.32287819817006e-71	0.685661	0.883	0.371	1.21525718968829e-66	12	SAMHD1	pDCs
2.75018902834408e-70	0.600102	0.701	0.232	5.28586331247732e-66	12	IRF2BP2	pDCs
2.76800875625926e-70	0.59703	0.79	0.308	5.3201128295303e-66	12	CNPY3	pDCs
3.822585990727e-70	0.526475	0.65	0.197	7.3470102741773e-66	12	B4GALT1	pDCs
4.76278242775074e-69	0.420299	0.575	0.145	9.15406782613692e-65	12	SCARB2	pDCs
1.44632935013338e-68	0.409104	0.636	0.169	2.77984501095635e-64	12	RNF130	pDCs
3.77366102666639e-68	0.620485	0.925	0.394	7.2529764932528e-64	12	SELL	pDCs
8.97291549109404e-68	0.655063	0.794	0.324	1.72459435738827e-63	12	GLIPR1	pDCs
1.83885128569252e-67	0.499034	0.687	0.226	3.53427217110103e-63	12	MDFIC	pDCs
1.35529881364219e-66	0.410853	0.556	0.146	2.60488431982029e-62	12	CBX6	pDCs
1.72445749192068e-66	0.563908	0.72	0.241	3.31440729947155e-62	12	NUCB2	pDCs
2.58812959267454e-66	0.530653	0.738	0.264	4.97438507712047e-62	12	CHD9	pDCs
1.47666782888358e-65	0.626013	0.682	0.23	2.83815556711425e-61	12	PRMT9	pDCs
2.4271725998707e-64	0.429939	0.626	0.189	4.66502573695149e-60	12	CYTH4	pDCs
4.01694746919065e-64	0.615756	0.944	0.64	7.72057303578444e-60	12	SSR4	pDCs
1.13654876201641e-63	0.438062	0.612	0.179	2.18444672059555e-59	12	PDIA4	pDCs
2.35437193946482e-63	0.42166	0.561	0.154	4.52510286765139e-59	12	INPP4A	pDCs
5.71683883079486e-63	0.755263	0.874	0.519	1.09877642327877e-58	12	VAMP8	pDCs
2.19353007009827e-62	0.701107	0.995	0.891	4.21596479472888e-58	12	CYBA	pDCs
3.607508225891e-62	0.746576	0.935	0.652	6.9336308101625e-58	12	PPIB	pDCs
2.14775539654795e-61	0.548465	0.528	0.147	4.12798587216516e-57	12	LDLRAD4	pDCs
1.01570452442945e-60	0.488164	0.696	0.245	1.9521840959534e-56	12	TM9SF2	pDCs
1.67069973085519e-59	0.563359	0.766	0.314	3.21108488270368e-55	12	PPM1K	pDCs
9.33298393819934e-59	0.580436	0.883	0.458	1.79379951292191e-54	12	CD164	pDCs
2.08891853452235e-57	0.515485	0.64	0.219	4.01490142335196e-53	12	SELPLG	pDCs
3.40568566656642e-57	0.625354	0.888	0.482	6.54572785114066e-53	12	RNASET2	pDCs
7.06232762112006e-57	0.598023	0.911	0.574	1.35737936877928e-52	12	ERP29	pDCs
8.2666504204513e-56	0.507672	0.729	0.3	1.58885021081074e-51	12	FKBP2	pDCs
3.4021732622839e-55	0.427442	0.491	0.136	6.53897701010965e-51	12	N4BP2L1	pDCs
5.05924410588799e-54	0.829141	1	0.837	9.72386717151673e-50	12	CD74	pDCs
8.52795291801075e-53	0.504062	0.771	0.337	1.63907255084167e-48	12	SSR3	pDCs
1.23682045337089e-51	0.404992	0.514	0.152	2.37716891137884e-47	12	CDKN2D	pDCs
6.29368393206148e-50	0.423131	0.612	0.213	1.20964605174222e-45	12	EIF4A3	pDCs
1.49969266628895e-49	0.448644	0.612	0.208	2.88240930460737e-45	12	CIITA	pDCs
3.12184056129632e-49	0.576089	0.897	0.596	6.00017755881153e-45	12	PARK7	pDCs
3.92591243767828e-47	0.472972	0.757	0.349	7.54560370521766e-43	12	TMED10	pDCs
1.29533604681692e-44	0.403203	0.673	0.266	2.48963588198213e-40	12	RABGAP1L	pDCs
6.42632667807801e-44	0.463487	0.664	0.284	1.23513998752659e-39	12	MLEC	pDCs
2.34485979782048e-43	0.469316	0.724	0.336	4.50682053141097e-39	12	PRKCB	pDCs
6.66239075330682e-43	0.434236	0.575	0.204	1.28051150278557e-38	12	CXCR3	pDCs
8.54208155243122e-43	0.415663	0.701	0.296	1.64178807437728e-38	12	XBP1	pDCs
3.24002184431644e-41	0.420973	0.664	0.282	6.2273219847762e-37	12	MAP3K2	pDCs
4.6204237722955e-41	0.406934	0.71	0.314	8.88045449035195e-37	12	PTBP3	pDCs
1.61786830909494e-40	0.418456	0.664	0.279	3.10954289008048e-36	12	OGT	pDCs
4.71785058100337e-40	0.457335	0.734	0.363	9.06770881668848e-36	12	TRAM1	pDCs
1.28512356811923e-39	0.492036	0.916	0.839	2.47000749792516e-35	12	SRP14	pDCs
2.69485158713486e-37	0.414425	0.64	0.283	5.1795047504732e-33	12	TRIM44	pDCs
3.55684445842314e-33	0.463643	0.692	0.376	6.83625504908927e-29	12	SPCS3	pDCs
4.26706407541147e-33	0.463265	0.668	0.342	8.20129715294084e-29	12	YPEL5	pDCs
1.14838831403193e-31	0.498973	0.659	0.319	2.20720233956938e-27	12	MX1	pDCs
4.96234835443079e-31	0.413236	0.645	0.317	9.53763353721598e-27	12	RNF149	pDCs
9.0703550850847e-30	0.641723	0.528	0.244	1.74332224735328e-25	12	IFI44L	pDCs
1.37208484623182e-29	0.467937	0.799	0.52	2.63714707445756e-25	12	BST2	pDCs
1.85408461459938e-27	0.401265	0.762	0.427	3.56355062926e-23	12	CANX	pDCs
4.13920360629324e-27	0.431287	0.757	0.455	7.95554933129561e-23	12	UCP2	pDCs
5.96499640753191e-26	0.418632	0.897	0.779	1.14647230952763e-21	12	HINT1	pDCs
1.02345465587848e-25	0.59411	0.921	0.749	1.96707984859843e-21	12	HNRNPU	pDCs
1.12349438300052e-23	0.475506	0.477	0.222	2.15935620412701e-19	12	CHMP1B	pDCs
2.09767264271571e-23	0.538945	0.967	0.952	4.03172681929959e-19	12	RPS11	pDCs
6.16065271155008e-22	0.433486	0.967	0.967	1.18407745115993e-17	12	NACA	pDCs
6.14116965725072e-20	0.431814	0.991	0.991	1.18033280812359e-15	12	RPS3A	pDCs
1.7968457716423e-18	0.403104	0.818	0.691	3.4535375730965e-14	12	COMMD6	pDCs
3.48316360598666e-17	0.485652	0.897	0.863	6.69464045070635e-13	12	RPL23	pDCs
1.07458913019129e-16	0.408139	0.79	0.548	2.06536030822767e-12	12	BTG2	pDCs
6.19091321670083e-16	0.498815	0.542	0.318	1.1898935202499e-11	12	RGS2	pDCs
0	3.62644	0.826	0.001	0	13	TPSB2	Mast_cells
0	3.20316	0.812	0	0	13	TPSAB1	Mast_cells
0	2.85515	0.799	0	0	13	CPA3	Mast_cells
0	2.8025	0.743	0	0	13	CTSG	Mast_cells
0	2.69671	0.826	0.023	0	13	HPGD	Mast_cells
0	2.07956	0.847	0.001	0	13	GATA2	Mast_cells
0	2.034	0.792	0	0	13	MS4A2	Mast_cells
0	1.81124	0.465	0	0	13	ADCYAP1	Mast_cells
0	1.74987	0.826	0.003	0	13	KIT	Mast_cells
0	1.66411	0.736	0.001	0	13	SLC18A2	Mast_cells
0	1.45321	0.792	0.034	0	13	LTC4S	Mast_cells
0	1.38737	0.743	0.011	0	13	HPGDS	Mast_cells
0	1.35451	0.681	0	0	13	HDC	Mast_cells
0	1.1995	0.826	0.02	0	13	VWA5A	Mast_cells
0	1.12049	0.632	0.024	0	13	CLU	Mast_cells
0	0.926415	0.514	0.019	0	13	AKAP12	Mast_cells
0	0.906103	0.59	0.002	0	13	CAVIN2	Mast_cells
0	0.900086	0.667	0.01	0	13	RAB27B	Mast_cells
0	0.762934	0.528	0	0	13	IL1RL1	Mast_cells
0	0.725375	0.604	0.008	0	13	DLC1	Mast_cells
0	0.692662	0.521	0.004	0	13	MEIS2	Mast_cells
0	0.639188	0.438	0.004	0	13	KRT1	Mast_cells
0	0.632187	0.465	0	0	13	GCSAML	Mast_cells
0	0.620918	0.507	0.007	0	13	CTTNBP2	Mast_cells
0	0.488333	0.431	0.005	0	13	MAOB	Mast_cells
0	0.461289	0.438	0.016	0	13	HS6ST1	Mast_cells
3.56190928372659e-299	0.665288	0.431	0.016	6.8459896433225e-295	13	PLAT	Mast_cells
6.49448484517362e-241	0.794138	0.549	0.034	1.24823998724237e-236	13	RGS13	Mast_cells
3.9618331872382e-210	0.79186	0.493	0.031	7.61464338587181e-206	13	RHEX	Mast_cells
1.56579044566373e-175	0.503148	0.479	0.035	3.0094492365657e-171	13	PTGS1	Mast_cells
1.53568167739844e-166	0.574283	0.486	0.038	2.95158018395979e-162	13	STX3	Mast_cells
3.31102550544591e-138	1.43637	0.556	0.059	6.36379102146703e-134	13	PTGS2	Mast_cells
7.90502816375386e-138	0.984787	0.66	0.086	1.51934641307349e-133	13	SOX4	Mast_cells
5.87045626595057e-133	0.879883	0.59	0.071	1.1283016943157e-128	13	CD9	Mast_cells
1.79350490999913e-129	1.49232	0.833	0.163	3.44711643701832e-125	13	LMNA	Mast_cells
2.10902656327704e-128	0.601364	0.528	0.057	4.05354905461848e-124	13	CSF2RB	Mast_cells
1.96029683016012e-127	0.793531	0.66	0.094	3.76769050756775e-123	13	ATP6V0A2	Mast_cells
5.4523395670479e-122	0.628536	0.424	0.039	1.04793966478661e-117	13	EDNRB	Mast_cells
6.30915766458545e-121	0.571008	0.569	0.071	1.21262010313332e-116	13	SLC44A1	Mast_cells
3.97016020523036e-119	1.18026	0.646	0.098	7.63064791445275e-115	13	TENT5A	Mast_cells
3.98483077721133e-109	0.50929	0.458	0.051	7.65884475380018e-105	13	BACE2	Mast_cells
6.35413977294122e-109	1.17156	0.59	0.087	1.2212656643593e-104	13	EGR3	Mast_cells
9.96487739686472e-105	0.602151	0.507	0.064	1.9152494356774e-100	13	ADGRE2	Mast_cells
6.77937551071254e-102	1.19856	0.882	0.195	1.30299597315895e-97	13	GLUL	Mast_cells
1.51002255061107e-100	0.544122	0.493	0.061	2.90226334227449e-96	13	ALDH1A1	Mast_cells
2.650998098218e-100	1.45716	0.854	0.238	5.09521834477499e-96	13	LMO4	Mast_cells
7.75270671901603e-100	0.795502	0.639	0.106	1.49007023139488e-95	13	AHR	Mast_cells
1.71972009856189e-95	1.32564	0.792	0.178	3.30530202943596e-91	13	EGR1	Mast_cells
3.55155184978658e-95	0.479322	0.451	0.056	6.82608265528982e-91	13	STXBP5	Mast_cells
5.32526079589414e-92	0.460658	0.465	0.06	1.02351512497085e-87	13	MITF	Mast_cells
1.29576116969567e-90	1.51335	0.958	0.383	2.49045296815507e-86	13	ANXA1	Mast_cells
3.60336171895292e-90	0.78763	0.729	0.156	6.92566122382752e-86	13	BMP2K	Mast_cells
1.91830025190811e-85	1.5352	0.896	0.308	3.68697308416739e-81	13	NFKBIZ	Mast_cells
9.69021835465326e-85	1.8848	0.833	0.259	1.86245996776436e-80	13	HSPA1A	Mast_cells
7.71922343594318e-84	1.26167	0.931	0.377	1.48363474438828e-79	13	SAMSN1	Mast_cells
6.06941572382123e-80	1.05012	0.694	0.161	1.16654170211844e-75	13	HSPA1B	Mast_cells
3.65299503674593e-78	1.63296	0.958	0.474	7.02105646062568e-74	13	FOSB	Mast_cells
1.83448649433308e-77	0.992455	0.792	0.223	3.52588304210818e-73	13	ARHGAP18	Mast_cells
2.6985334200697e-75	0.511936	0.403	0.054	5.18658123337395e-71	13	VEGFA	Mast_cells
3.39981760785321e-75	0.460025	0.465	0.071	6.53444944229388e-71	13	RHOBTB3	Mast_cells
9.28642026644421e-73	0.741415	0.576	0.112	1.78484997521058e-68	13	DUSP6	Mast_cells
3.75259753741991e-71	0.54955	0.521	0.094	7.21249246692106e-67	13	ELL2	Mast_cells
3.79062874615091e-67	0.823648	0.819	0.255	7.28558845010204e-63	13	NR4A1	Mast_cells
1.29114984166187e-65	0.433216	0.458	0.078	2.48158999567411e-61	13	CHSY1	Mast_cells
8.10544348418491e-64	0.46617	0.451	0.077	1.55786623766034e-59	13	LPCAT2	Mast_cells
2.67854452967652e-61	0.483402	0.458	0.082	5.14816258603827e-57	13	TSC22D1	Mast_cells
1.33646304527684e-60	0.835932	0.708	0.214	2.56868197302209e-56	13	AC020916.1	Mast_cells
2.37804570198716e-59	0.740531	0.66	0.18	4.57060383921933e-55	13	ACSL4	Mast_cells
6.33589929386995e-58	0.906315	0.646	0.171	1.21775984428181e-53	13	SGK1	Mast_cells
9.00701400581327e-58	0.789203	0.757	0.243	1.73114809191731e-53	13	CAPG	Mast_cells
9.41029162468636e-57	0.877691	0.562	0.138	1.80865805026472e-52	13	NR4A3	Mast_cells
1.62764799552501e-56	0.461467	0.431	0.079	3.12833944739908e-52	13	MAST4	Mast_cells
1.18710642128905e-55	1.35	0.917	0.558	2.28161854171755e-51	13	JUN	Mast_cells
9.04931043091141e-55	0.976319	0.785	0.273	1.73927746482117e-50	13	LGALS3	Mast_cells
1.00151703434433e-54	0.60587	0.646	0.184	1.9249157400098e-50	13	ARHGEF6	Mast_cells
4.04160410435463e-54	1.38964	0.84	0.414	7.7679630885696e-50	13	DNAJB1	Mast_cells
5.67206335899222e-54	1.05158	0.986	0.85	1.09017057759831e-49	13	VIM	Mast_cells
3.95624014167125e-53	1.42686	1	0.906	7.60389355229213e-49	13	HSP90AA1	Mast_cells
5.10439402334892e-51	0.561536	0.542	0.135	9.81064531287663e-47	13	BTK	Mast_cells
4.1272588619312e-50	0.794389	0.611	0.176	7.93259153263177e-46	13	PRNP	Mast_cells
5.44918533184586e-50	1.11928	0.903	0.516	1.04733342078078e-45	13	SLC2A3	Mast_cells
1.50488380749046e-49	0.462805	0.424	0.086	2.89238667799667e-45	13	ACER3	Mast_cells
1.45246435648564e-48	0.778602	0.819	0.365	2.7916364931654e-44	13	OSBPL8	Mast_cells
2.55877714584056e-48	0.536144	0.458	0.101	4.91796967430556e-44	13	ANKRD28	Mast_cells
5.28799181964429e-48	1.01558	0.91	0.615	1.01635202773563e-43	13	CD44	Mast_cells
2.33980137987223e-46	0.63461	0.556	0.152	4.49709825211442e-42	13	FOSL2	Mast_cells
4.14741379135759e-46	0.954388	0.944	0.815	7.97132930698929e-42	13	UBB	Mast_cells
4.2818135568337e-46	0.891677	0.597	0.188	8.22964565623437e-42	13	SOCS1	Mast_cells
2.92621767977271e-45	0.878165	1	0.999	5.62419038052315e-41	13	MT-ND3	Mast_cells
2.93288613744178e-45	0.834242	0.993	0.997	5.63700715616311e-41	13	MT-ND1	Mast_cells
3.0649670611448e-45	0.827542	0.951	0.531	5.89086669152031e-41	13	CD63	Mast_cells
3.48288205080313e-45	0.493536	0.438	0.097	6.69409930164362e-41	13	MAPK6	Mast_cells
2.14137414977271e-44	1.25335	0.854	0.459	4.11572111586314e-40	13	TNFAIP3	Mast_cells
2.61373787063544e-43	0.847188	0.993	0.988	5.02360418736131e-39	13	MT-ND2	Mast_cells
9.8933247631609e-43	0.770467	1	0.999	1.90149701947952e-38	13	MT-ATP6	Mast_cells
5.70795189218159e-42	0.409205	0.514	0.133	1.0970683536773e-37	13	GNAQ	Mast_cells
1.21004426077626e-41	0.936675	0.958	0.593	2.32570506921198e-37	13	NR4A2	Mast_cells
2.05770494160948e-41	0.623617	0.493	0.132	3.95490889777343e-37	13	ARL5B	Mast_cells
2.60694096599684e-41	0.597349	0.646	0.227	5.01054053664592e-37	13	GNPTAB	Mast_cells
2.8177074518383e-41	0.781678	1	0.999	5.41563372243321e-37	13	MT-CYB	Mast_cells
7.11207696711037e-41	0.453774	0.514	0.141	1.36694119307861e-36	13	HSD17B12	Mast_cells
2.60217289177863e-38	0.705219	1	0.999	5.00137629799852e-34	13	MT-CO3	Mast_cells
2.62172421578799e-38	1.02933	0.778	0.375	5.03895394274451e-34	13	SELENOK	Mast_cells
5.2941752172418e-38	0.411114	0.701	0.253	1.01754047675387e-33	13	TIMP1	Mast_cells
7.24320970461803e-38	0.58953	0.472	0.134	1.39214490522758e-33	13	CSRNP1	Mast_cells
3.41134890200379e-37	0.562087	0.806	0.379	6.55661258965129e-33	13	SEPT2	Mast_cells
8.72453736549138e-37	1.07625	0.861	0.572	1.67685608164744e-32	13	CD69	Mast_cells
1.38172343358176e-36	0.777738	0.708	0.305	2.65567243934413e-32	13	HSPH1	Mast_cells
5.69356363340256e-36	0.511538	1	0.999	1.09430293033997e-31	13	MT-CO2	Mast_cells
4.91288942763386e-35	0.497896	0.528	0.165	9.44257347991228e-31	13	RPS6KA5	Mast_cells
1.04172894013725e-34	0.565205	0.736	0.32	2.00220302294379e-30	13	PAG1	Mast_cells
1.74970361684333e-34	0.633193	0.66	0.268	3.36293035157287e-30	13	TNFSF10	Mast_cells
6.50956288332166e-33	0.682223	0.944	0.702	1.25113798617442e-28	13	JUND	Mast_cells
1.2105488105268e-32	0.883787	0.896	0.559	2.32667481383251e-28	13	KLF6	Mast_cells
5.39869640032028e-31	0.772024	0.958	0.749	1.03762944814156e-26	13	S100A6	Mast_cells
5.48421413414154e-31	0.768268	0.84	0.499	1.054065956582e-26	13	NFKBIA	Mast_cells
2.17860901191568e-29	0.517175	0.472	0.151	4.18728652090193e-25	13	KCNQ1OT1	Mast_cells
9.41583798645546e-29	1.38101	0.75	0.468	1.80972406099674e-24	13	BIRC3	Mast_cells
1.84437371605563e-28	0.57997	0.861	0.468	3.54488628225892e-24	13	AHNAK	Mast_cells
2.72233939711515e-28	0.731797	0.681	0.318	5.23233632125532e-24	13	RGS2	Mast_cells
5.73051880950044e-28	1.1323	0.639	0.32	1.10140571518599e-23	13	TUBA1A	Mast_cells
1.85568767116298e-27	0.691092	0.951	0.644	3.56663170397526e-23	13	FOS	Mast_cells
2.05539063647436e-27	0.550627	0.75	0.389	3.95046080330371e-23	13	FOXP1	Mast_cells
2.46227107611292e-26	0.425642	1	0.999	4.73248500828904e-22	13	MT-CO1	Mast_cells
5.56358285978044e-26	0.553564	0.965	0.727	1.0693206256498e-21	13	SRGN	Mast_cells
1.94286603105816e-25	0.480132	0.771	0.4	3.73418851169378e-21	13	SDCBP	Mast_cells
2.15072385202351e-25	0.752419	0.875	0.602	4.13369124358918e-21	13	DUSP1	Mast_cells
1.07807301633399e-23	0.426324	0.986	0.951	2.07205633739393e-19	13	H3F3B	Mast_cells
1.79188508294625e-23	0.443701	1	0.997	3.4440031294227e-19	13	MT-ND4	Mast_cells
7.66958988180506e-22	0.689874	0.799	0.548	1.47409517528293e-17	13	BTG2	Mast_cells
9.35242245828676e-21	0.621956	0.403	0.141	1.79753559648272e-16	13	AREG	Mast_cells
1.40013393274157e-20	0.430396	0.632	0.322	2.6910574187293e-16	13	PRDX6	Mast_cells
1.73399152800231e-20	0.580389	0.729	0.427	3.33273171682045e-16	13	PPP1R15A	Mast_cells
2.69505249408369e-20	0.464469	0.965	0.863	5.17989089362885e-16	13	RPL23	Mast_cells
2.40251534333088e-19	0.495938	0.431	0.167	4.61763448988195e-15	13	PIM1	Mast_cells
8.94788358846703e-19	0.657225	0.771	0.586	1.71978322570336e-14	13	DNAJA1	Mast_cells
1.350547586389e-18	0.414605	0.493	0.215	2.59575246103966e-14	13	VPS37B	Mast_cells
4.7944883898999e-18	0.489195	0.931	0.873	9.21500668538762e-14	13	HSP90AB1	Mast_cells
7.95833390876878e-18	0.441546	0.417	0.166	1.52959177726536e-13	13	FAM53C	Mast_cells
1.33568071909817e-17	0.444019	0.576	0.29	2.56717834210668e-13	13	LAPTM4A	Mast_cells
5.96349326955174e-17	0.484193	0.674	0.4	1.14618340640784e-12	13	IDS	Mast_cells
9.65877287351576e-17	0.53811	0.694	0.452	1.85641614628973e-12	13	TPM4	Mast_cells
5.68529700644366e-16	0.471476	0.806	0.539	1.09271408463847e-11	13	XIST	Mast_cells
6.86614934864934e-16	0.53417	0.66	0.338	1.3196739048104e-11	13	ID2	Mast_cells
3.83330105895569e-15	0.467632	0.521	0.265	7.36760463531283e-11	13	KDM6B	Mast_cells
2.2256580923651e-13	0.413747	0.743	0.451	4.27771485352572e-09	13	RGS1	Mast_cells
9.17738099148969e-13	0.610293	0.743	0.569	1.76389262656432e-08	13	IER2	Mast_cells
1.23064107445562e-12	0.502282	0.576	0.332	2.36529214510371e-08	13	GADD45B	Mast_cells
5.14246634775218e-12	0.458109	0.611	0.382	9.88382032037969e-08	13	DNAJB6	Mast_cells
6.3407078488815e-12	0.446374	0.694	0.451	1.21868404855502e-07	13	ZFP36	Mast_cells
2.23814772171583e-10	0.441294	0.458	0.273	4.30171992113782e-06	13	MAT2A	Mast_cells
1.09999929580532e-08	0.48507	0.514	0.346	0.00021142	13	ZNF331	Mast_cells
1.74577592859147e-08	0.449248	0.597	0.44	0.000335538	13	SERPINB1	Mast_cells
0	1.13826	0.872	0.036	0	14	MYBL2	B_cells
0	0.839046	0.705	0.022	0	14	AURKB	B_cells
0	0.816326	0.628	0.002	0	14	AICDA	B_cells
0	0.739139	0.628	0.007	0	14	ACY3	B_cells
0	0.708524	0.5	0.009	0	14	BIK	B_cells
0	0.526742	0.5	0.012	0	14	E2F8	B_cells
0	0.518084	0.564	0.014	0	14	MND1	B_cells
0	0.489299	0.513	0.012	0	14	ZNF608	B_cells
9.09183331383407e-308	0.591231	0.59	0.017	1.74745036291891e-303	14	SPC25	B_cells
4.32288470213977e-285	0.662296	0.628	0.021	8.30858439751264e-281	14	SHCBP1	B_cells
7.82154221930947e-271	0.425745	0.423	0.01	1.50330041455128e-266	14	SPINK2	B_cells
6.29054203875603e-266	0.566699	0.513	0.015	1.20904217984891e-261	14	CDCA3	B_cells
7.34668119435147e-264	0.478716	0.5	0.014	1.41203212555435e-259	14	PBK	B_cells
2.72808993606957e-263	0.671539	0.603	0.021	5.24338885712571e-259	14	ESCO2	B_cells
3.78197397441802e-257	0.899733	0.705	0.029	7.26895397883144e-253	14	GTSE1	B_cells
4.56070350132182e-254	0.784415	0.744	0.033	8.76567212954053e-250	14	TK1	B_cells
1.46650208418378e-249	0.894958	0.679	0.029	2.81861700580122e-245	14	NEIL1	B_cells
2.83287294585443e-249	1.04731	0.782	0.039	5.44478180193221e-245	14	BCL7A	B_cells
1.77550927304651e-248	0.541476	0.526	0.017	3.41252882279539e-244	14	HJURP	B_cells
2.17321818432625e-245	1.76492	0.705	0.032	4.17692535027506e-241	14	HIST1H1B	B_cells
1.9699620808091e-240	0.722973	0.679	0.029	3.78626711931509e-236	14	KIFC1	B_cells
2.04318476060901e-240	0.570929	0.615	0.024	3.92700110989052e-236	14	BUB1B	B_cells
1.27239653282812e-237	1.09876	0.808	0.043	2.44554613609564e-233	14	PCLAF	B_cells
7.95128452462478e-237	0.726021	0.679	0.03	1.52823688563288e-232	14	NCAPG	B_cells
8.76482835852505e-236	1.15337	0.692	0.031	1.68460001050852e-231	14	UBE2C	B_cells
1.22858954019363e-233	0.6656	0.692	0.031	2.36134909625215e-229	14	ZWINT	B_cells
7.91985811270087e-233	0.457099	0.462	0.014	1.52219672926111e-228	14	AC023590.1	B_cells
9.17442508319619e-228	0.539083	0.436	0.012	1.76332450099031e-223	14	HIST1H3B	B_cells
3.39851509235379e-227	0.977639	0.628	0.027	6.53194600750398e-223	14	CCNB2	B_cells
2.0691176748286e-224	0.718402	0.641	0.028	3.97684417102056e-220	14	GCSAM	B_cells
6.61121450847713e-223	1.09605	0.769	0.042	1.2706754285293e-218	14	MYBL1	B_cells
1.78696263843303e-221	1.75452	0.923	0.061	3.43454219106829e-217	14	MKI67	B_cells
3.9130258311706e-221	1.01887	0.744	0.039	7.52083564750989e-217	14	CDKN3	B_cells
7.58300129033576e-219	1.00111	0.731	0.038	1.45745284800253e-214	14	CDK1	B_cells
2.64953862569453e-217	0.602054	0.577	0.023	5.09241323858489e-213	14	RMI2	B_cells
4.22823239420858e-214	1.24336	0.821	0.05	8.12666266166889e-210	14	TPX2	B_cells
2.75500949845681e-212	0.933176	0.705	0.036	5.29512825603399e-208	14	BIRC5	B_cells
6.01325499042805e-211	0.720813	0.577	0.024	1.15574760916027e-206	14	CDCA8	B_cells
3.6066624114957e-209	0.984961	0.808	0.05	6.93200515489474e-205	14	CDCA7	B_cells
1.2720187491737e-208	1.13829	0.692	0.036	2.44482003591185e-204	14	CCNB1	B_cells
1.81345924816784e-204	0.808788	0.603	0.027	3.48546867497858e-200	14	RRM2	B_cells
1.70008112769274e-203	0.443014	0.487	0.017	3.26755592742544e-199	14	CDCA5	B_cells
5.75071767681418e-201	1.35408	0.91	0.066	1.10528793748368e-196	14	NUSAP1	B_cells
1.56732611955632e-198	0.737536	0.692	0.037	3.01240080178724e-194	14	KIF11	B_cells
1.87271581426227e-193	1.19985	0.654	0.035	3.59935979501209e-189	14	RGS13	B_cells
1.89670366314672e-193	0.423643	0.41	0.013	3.64546444056799e-189	14	DEPDC1	B_cells
1.61500458127465e-192	1.66125	0.846	0.059	3.10403880520987e-188	14	TOP2A	B_cells
6.98823545357023e-192	0.646245	0.718	0.041	1.3431388541762e-187	14	ORC6	B_cells
8.18155212755213e-190	1.70841	0.923	0.074	1.57249431891552e-185	14	TCL1A	B_cells
1.2649444591361e-189	0.586246	0.59	0.028	2.43122325045959e-185	14	ASF1B	B_cells
1.51427265750655e-189	0.48764	0.487	0.019	2.91043204772758e-185	14	KIF2C	B_cells
6.72668818015955e-189	1.05492	0.808	0.053	1.29286946822667e-184	14	TYMS	B_cells
1.78388247638701e-188	0.630594	0.436	0.015	3.42862211961584e-184	14	NUGGC	B_cells
3.7061106686435e-185	0.751982	0.705	0.042	7.12314470513282e-181	14	TUBB2A	B_cells
1.79554317001871e-183	0.855028	0.718	0.043	3.45103397277595e-179	14	CLSPN	B_cells
5.45939574546678e-183	0.705656	0.615	0.031	1.04929586227872e-178	14	NUF2	B_cells
7.62272256260399e-181	0.7441	0.577	0.028	1.46508727653249e-176	14	FAM111B	B_cells
1.8909047632942e-179	0.893695	0.821	0.059	3.63431895505145e-175	14	CENPM	B_cells
1.54707030435935e-178	0.810884	0.705	0.043	2.97346912497868e-174	14	CPNE5	B_cells
9.08165417994481e-175	0.489493	0.436	0.016	1.74549393338539e-170	14	CENPA	B_cells
3.26161181321562e-174	0.902288	0.526	0.024	6.26881790500043e-170	14	CDC20	B_cells
2.99565208911927e-171	0.660153	0.654	0.038	5.75764331528723e-167	14	CENPU	B_cells
4.51708429642454e-166	0.742472	0.538	0.026	8.68183601772796e-162	14	DLGAP5	B_cells
2.63641932405841e-164	0.69547	0.462	0.02	5.06719794084027e-160	14	PLK1	B_cells
1.40037518522502e-161	0.502767	0.526	0.026	2.69152110600249e-157	14	NCAPH	B_cells
2.27532421271993e-161	0.982037	0.782	0.061	4.3731731368477e-157	14	STAG3	B_cells
8.01462093649292e-161	0.566836	0.603	0.034	1.54041014399394e-156	14	SGO1	B_cells
1.01341803089437e-160	0.645266	0.577	0.031	1.94778945537898e-156	14	CCNA2	B_cells
1.62907507884627e-158	0.41717	0.436	0.018	3.13108230154252e-154	14	KIF4A	B_cells
4.10047836162453e-154	0.545591	0.551	0.03	7.88111941104235e-150	14	DTX1	B_cells
2.38245254642848e-153	0.915524	0.538	0.029	4.57907379423553e-149	14	HMMR	B_cells
2.01365483963875e-152	0.787521	0.705	0.05	3.87024460178567e-148	14	KNL1	B_cells
2.39030721115664e-151	1.1038	0.667	0.044	4.59417045984307e-147	14	ASPM	B_cells
1.82508503106196e-145	0.610509	0.641	0.043	3.50781342970109e-141	14	FANCI	B_cells
8.00741443396365e-143	0.542432	0.41	0.018	1.53902505420781e-138	14	HIST1H2AL	B_cells
4.86851582563343e-141	0.544406	0.474	0.024	9.35728741686745e-137	14	KIF23	B_cells
8.52211813775666e-136	0.486714	0.423	0.02	1.63795110607683e-131	14	UHRF1	B_cells
1.58179833848799e-135	0.471694	0.526	0.031	3.04021640657391e-131	14	PXMP2	B_cells
2.55224442851887e-135	0.969328	0.846	0.086	4.90541379161328e-131	14	POU2AF1	B_cells
3.20599457806961e-127	0.455269	0.41	0.02	6.16192157904979e-123	14	CKAP2L	B_cells
3.72339251913148e-126	0.489647	0.449	0.024	7.15636042177071e-122	14	CDT1	B_cells
1.07410780458578e-125	0.556336	0.603	0.044	2.06443520041387e-121	14	CENPW	B_cells
1.04857974351278e-122	0.711837	0.487	0.03	2.01537026703156e-118	14	GINS2	B_cells
4.2548199730558e-122	0.531404	0.474	0.028	8.17776398821325e-118	14	C21orf58	B_cells
2.00732273780016e-121	0.544799	0.513	0.033	3.8580743020519e-117	14	BUB1	B_cells
8.52839750060684e-121	0.767962	0.615	0.049	1.63915799961664e-116	14	BRCA1	B_cells
8.45449872691743e-118	0.515993	0.551	0.039	1.62495465531353e-113	14	HMGB3	B_cells
1.04471350040453e-114	0.66857	0.705	0.067	2.00793934777751e-110	14	GMNN	B_cells
2.26511902481212e-114	0.925047	0.795	0.088	4.3535587656889e-110	14	EAF2	B_cells
2.10023126511459e-112	0.81269	0.692	0.067	4.03664449155024e-108	14	DHFR	B_cells
2.04050267710311e-110	0.664992	0.564	0.044	3.92184614539218e-106	14	WEE1	B_cells
1.12979727636689e-109	0.732196	0.577	0.047	2.17147036517717e-105	14	MCM4	B_cells
7.33343444212472e-107	0.468531	0.462	0.03	1.40948609977637e-102	14	CEP55	B_cells
4.23400563892959e-106	0.528282	0.59	0.049	8.13775883802267e-102	14	FBXO5	B_cells
2.07999201066535e-104	1.49838	0.744	0.082	3.99774464449881e-100	14	CENPF	B_cells
8.86714228475102e-104	0.583516	0.59	0.051	1.70426474712915e-99	14	FEN1	B_cells
9.77086125963274e-103	0.882887	0.744	0.084	1.87795953410141e-98	14	MCM7	B_cells
9.84813180159074e-101	0.52348	0.577	0.049	1.89281093226574e-96	14	NDC80	B_cells
1.84385794677927e-100	0.452591	0.551	0.045	3.54389497370976e-96	14	CCDC34	B_cells
6.16405863694415e-98	0.42762	0.474	0.035	1.18473207002066e-93	14	SH2B2	B_cells
1.22150711339247e-97	0.415037	0.487	0.036	2.34773667194032e-93	14	RAD51AP1	B_cells
1.43192653761724e-97	0.610957	0.654	0.066	2.75216280530033e-93	14	MAD2L1	B_cells
6.27487532425303e-97	0.692983	0.756	0.089	1.20603103732143e-92	14	MZB1	B_cells
6.35601512336991e-96	0.444162	0.526	0.043	1.2216261067117e-91	14	HAUS8	B_cells
1.43297767933186e-95	1.48618	0.885	0.149	2.75418309967584e-91	14	LRMP	B_cells
1.02299402169091e-94	0.424881	0.474	0.035	1.96619450968993e-90	14	RACGAP1	B_cells
4.50556832462936e-94	1.9786	1	0.215	8.65970231993763e-90	14	STMN1	B_cells
1.17561738744336e-93	0.604143	0.564	0.052	2.25953661866614e-89	14	WDR76	B_cells
1.68391940322721e-93	0.676219	0.795	0.1	3.23649309300269e-89	14	EZH2	B_cells
2.23035761456519e-91	0.418837	0.462	0.035	4.28674733519429e-87	14	TIMELESS	B_cells
6.27380068706968e-91	0.96359	0.564	0.054	1.20582449205479e-86	14	CENPE	B_cells
1.11443367805856e-90	0.724094	0.782	0.1	2.14194152922855e-86	14	PAX5	B_cells
1.8237511228939e-89	0.521338	0.538	0.048	3.50524965820208e-85	14	UBE2T	B_cells
6.43613590710303e-89	0.582092	0.641	0.069	1.2370253213452e-84	14	SPATS2	B_cells
8.33672941397272e-89	1.29852	1	0.205	1.60231939336556e-84	14	SMC4	B_cells
4.26466902344637e-87	0.699857	0.744	0.099	8.19669386306392e-83	14	BRI3BP	B_cells
4.90782218672415e-83	0.548852	0.603	0.065	9.43283424288381e-79	14	RRAS2	B_cells
1.19879017989356e-82	0.543662	0.615	0.069	2.30407472575543e-78	14	DEF8	B_cells
6.50088787028948e-82	0.540937	0.423	0.033	1.24947064866964e-77	14	AURKA	B_cells
9.58961864916366e-82	0.429197	0.449	0.036	1.84312470436925e-77	14	ARHGAP11A	B_cells
1.59563903973055e-81	1.17599	0.872	0.153	3.06681823436211e-77	14	PTTG1	B_cells
2.39053606527121e-81	1.04581	0.795	0.121	4.59461031745127e-77	14	CD22	B_cells
5.76745745026261e-81	1.60311	0.923	0.197	1.10850532194047e-76	14	MARCKSL1	B_cells
1.08628072981229e-80	0.634103	0.756	0.108	2.08783156269921e-76	14	SNRNP25	B_cells
1.36253834389401e-80	0.822294	0.808	0.129	2.61879869696428e-76	14	LMNB1	B_cells
1.65000410712786e-80	0.711785	0.718	0.1	3.17130789389974e-76	14	TERF2	B_cells
7.09898291720485e-80	0.450531	0.474	0.042	1.36442451668677e-75	14	SAC3D1	B_cells
9.12570896130931e-80	0.647918	0.718	0.097	1.75396126236365e-75	14	RRM1	B_cells
5.10525067206396e-79	0.738911	0.705	0.094	9.81229179170694e-75	14	CKS1B	B_cells
5.74976437117832e-79	0.511398	0.615	0.07	1.10510471214047e-74	14	ATAD5	B_cells
3.65241410366226e-77	0.64718	0.551	0.058	7.01993990723887e-73	14	SGO2	B_cells
5.29303494391915e-77	0.54825	0.615	0.072	1.01732131622126e-72	14	NCAPD2	B_cells
1.55638405228038e-76	2.03232	0.987	0.274	2.99137014848288e-72	14	HMGB2	B_cells
1.62811289173937e-75	0.627629	0.59	0.069	3.12923297792308e-71	14	SSBP2	B_cells
3.97071523616604e-75	1.21573	0.91	0.203	7.63171468391112e-71	14	UBE2J1	B_cells
5.30244793123876e-75	1.51076	1	0.222	1.01913049238409e-70	14	MS4A1	B_cells
5.4099329192137e-75	0.792806	0.782	0.128	1.03978910707287e-70	14	GCHFR	B_cells
3.71092920792994e-74	0.557849	0.603	0.072	7.13240593764135e-70	14	STAP1	B_cells
4.56937870779685e-74	0.847205	0.769	0.123	8.78234587638555e-70	14	SMC2	B_cells
3.33316147314958e-73	0.959652	0.667	0.095	6.4063363513935e-69	14	BACH2	B_cells
9.75329708949615e-73	1.08655	0.885	0.162	1.87458370060116e-68	14	VPREB3	B_cells
4.97321619627115e-72	1.0677	0.949	0.215	9.55852152923315e-68	14	SWAP70	B_cells
1.22147948742802e-71	0.568641	0.692	0.098	2.34768357483665e-67	14	DTYMK	B_cells
1.1956840442801e-70	1.09664	0.923	0.2	2.29810473310635e-66	14	BASP1	B_cells
1.38001253008823e-69	0.547925	0.641	0.086	2.65238408282957e-65	14	MYO1E	B_cells
1.74719846812979e-69	0.594902	0.615	0.081	3.35811545574545e-65	14	CCDC18	B_cells
6.68995566574261e-69	0.502006	0.577	0.071	1.28580947895573e-64	14	LIG1	B_cells
6.97902255897936e-66	0.530628	0.679	0.101	1.34136813583583e-61	14	PHF19	B_cells
7.72959771806025e-66	0.713355	0.615	0.086	1.48562868141118e-61	14	DAAM1	B_cells
8.90285169844747e-66	0.67483	0.679	0.1	1.7111280964416e-61	14	FCRLA	B_cells
1.27960103247056e-65	0.678096	0.731	0.119	2.45939318440842e-61	14	TACC3	B_cells
2.62398100089492e-65	0.474045	0.513	0.059	5.04329148372005e-61	14	BCL2L12	B_cells
4.48062147670738e-65	0.539226	0.59	0.079	8.61175447823158e-61	14	TCF3	B_cells
4.62458863780002e-65	0.52348	0.513	0.059	8.88845936185164e-61	14	FANCA	B_cells
9.08085236220857e-65	0.771163	0.808	0.159	1.74533982401649e-60	14	BCAS4	B_cells
2.69736257709525e-64	0.644918	0.654	0.094	5.18433087317707e-60	14	JCHAIN	B_cells
3.26152095369379e-64	0.834163	0.821	0.171	6.26864327299947e-60	14	RFTN1	B_cells
3.73935844754858e-64	0.460606	0.5	0.057	7.18704693618838e-60	14	POLH	B_cells
5.05362370710289e-64	0.993234	0.872	0.206	9.71306476505176e-60	14	HMGA1	B_cells
1.11081255397387e-63	1.06703	0.936	0.23	2.13498172873777e-59	14	CD79B	B_cells
5.07099290424316e-63	0.845901	0.821	0.169	9.74644836195536e-59	14	SMARCA4	B_cells
1.11825151949196e-62	0.763878	0.692	0.119	2.14927942046354e-58	14	MSH6	B_cells
1.44659211599622e-61	0.847238	0.59	0.086	2.78035004694473e-57	14	HMCES	B_cells
6.74313211017195e-61	0.467354	0.487	0.057	1.29602999157505e-56	14	RPL39L	B_cells
9.61390550667748e-61	0.80279	0.654	0.107	1.84779263838341e-56	14	HELLS	B_cells
6.24802192153531e-60	1.08913	0.987	0.228	1.20086981331909e-55	14	CD79A	B_cells
1.21120903349216e-59	0.469223	0.538	0.07	2.32794376237192e-55	14	OGG1	B_cells
1.29676511258753e-58	1.73034	1	0.474	2.49238254639324e-54	14	TUBB	B_cells
4.13642326061967e-58	0.833842	0.872	0.217	7.95020550691101e-54	14	RBBP7	B_cells
6.85058308536878e-57	0.560555	0.564	0.082	1.31668206900788e-52	14	CLIC4	B_cells
7.13722906973218e-57	0.472535	0.641	0.101	1.37177542720252e-52	14	VRK1	B_cells
2.07713370915057e-56	1.36426	0.974	0.407	3.99225098898739e-52	14	H2AFV	B_cells
2.8076083047862e-56	0.522466	0.603	0.092	5.39622316179907e-52	14	TMED8	B_cells
2.94313692748534e-56	1.26259	0.987	0.445	5.65670917462682e-52	14	PARP1	B_cells
3.8338960600613e-56	1.82345	1	0.566	7.36874822743782e-52	14	H2AFZ	B_cells
4.51340437199376e-56	0.808165	0.808	0.186	8.67476320297201e-52	14	DDX39A	B_cells
9.13318239257897e-56	2.09496	1	0.614	1.75539765585368e-51	14	HMGN2	B_cells
9.85206393693208e-56	0.641988	0.615	0.098	1.89356668867835e-51	14	PRPSAP2	B_cells
1.46893485889578e-55	0.589014	0.718	0.131	2.82329279879769e-51	14	PXK	B_cells
1.5089771557715e-55	0.596869	0.59	0.093	2.90025409339283e-51	14	KIF22	B_cells
1.3368074883723e-54	1.02524	0.923	0.305	2.56934399265155e-50	14	ANP32E	B_cells
1.58040405446831e-54	0.447941	0.513	0.069	3.03753659268809e-50	14	DCAF12	B_cells
2.33766998650761e-54	0.56002	0.654	0.111	4.49300171406762e-50	14	BARD1	B_cells
2.72833672906178e-54	0.878335	0.872	0.237	5.24386319325673e-50	14	CBX5	B_cells
4.24365636114573e-54	0.794258	0.654	0.118	8.15630752612209e-50	14	PCNA	B_cells
4.48223471436477e-54	0.479383	0.564	0.083	8.61485512100908e-50	14	RAB30	B_cells
5.80967617332187e-54	0.548296	0.538	0.077	1.11661976051246e-49	14	LMO2	B_cells
1.23000357481364e-53	1.0833	0.91	0.288	2.36406687079181e-49	14	DNMT1	B_cells
4.63952205848029e-53	0.659642	0.782	0.173	8.91716139639912e-49	14	CCDC167	B_cells
6.98158091028544e-53	1.28523	0.91	0.293	1.34185985095686e-48	14	TUBB4B	B_cells
7.93861571256127e-53	0.718819	0.705	0.142	1.52580193995428e-48	14	MCM3	B_cells
7.96513075293936e-53	0.712364	0.833	0.199	1.53089813071495e-48	14	CARHSP1	B_cells
3.06275221413887e-52	0.445476	0.526	0.074	5.88660975557491e-48	14	USP6NL	B_cells
4.12914616735279e-52	0.588554	0.769	0.157	7.93621893365206e-48	14	LAT2	B_cells
4.97687518026997e-52	1.3461	1	0.546	9.56555409647887e-48	14	ANP32B	B_cells
5.89373804804539e-52	0.753293	0.756	0.157	1.13277645283432e-47	14	KIF20B	B_cells
1.04281186319871e-51	0.692677	0.731	0.155	2.00428440106793e-47	14	STRBP	B_cells
1.06015665374592e-51	1.15408	0.962	0.35	2.03762108849966e-47	14	TMPO	B_cells
2.32865425788096e-51	0.600427	0.821	0.178	4.4756734836472e-47	14	IRF8	B_cells
3.09488901652089e-51	1.7817	1	0.507	5.94837668975315e-47	14	TUBA1B	B_cells
6.79724036420973e-51	1.52845	0.987	0.641	1.30642959800111e-46	14	HMGN1	B_cells
1.06338864069911e-50	0.627998	0.679	0.134	2.04383296742369e-46	14	DNAJC9	B_cells
1.18604472686055e-50	1.75196	1	0.881	2.27957796502597e-46	14	HMGB1	B_cells
1.18965968714431e-50	0.819981	0.692	0.142	2.28652591869137e-46	14	ATAD2	B_cells
2.31815908458334e-50	0.941332	0.91	0.3	4.45550176056919e-46	14	RANBP1	B_cells
9.76086692641012e-50	0.437742	0.487	0.068	1.87603862325603e-45	14	RBBP8	B_cells
1.01098923734064e-49	0.986556	0.795	0.204	1.94312131416872e-45	14	SLBP	B_cells
2.23861434144417e-49	1.23096	1	0.512	4.3026167642557e-45	14	EZR	B_cells
5.22886877659654e-49	0.478524	0.564	0.09	1.00498857886186e-44	14	TMEM106C	B_cells
6.43451793800537e-49	0.695002	0.782	0.184	1.23671434768463e-44	14	SEL1L3	B_cells
3.26020426201399e-48	0.57908	0.782	0.179	6.26611259159089e-44	14	NUDT1	B_cells
4.68704787217379e-48	1.22323	1	0.572	9.00850601031802e-44	14	DEK	B_cells
6.29443117346624e-48	1.34406	1	0.997	1.20978967154021e-43	14	PTMA	B_cells
2.01921499054962e-47	0.401948	0.487	0.069	3.88093121183638e-43	14	RASGRP3	B_cells
6.30128000340671e-47	0.474019	0.5	0.075	1.21110601665477e-42	14	CDCA7L	B_cells
6.49935183570306e-47	0.411938	0.5	0.074	1.24917542282213e-42	14	RFC2	B_cells
9.66008494642892e-47	0.624366	0.59	0.107	1.85666832670364e-42	14	H2AFX	B_cells
1.32745685307564e-46	0.907202	0.692	0.15	2.55137207161138e-42	14	CKS2	B_cells
3.06585550716517e-46	0.896145	0.769	0.199	5.89257428477145e-42	14	ODC1	B_cells
1.39702141265001e-45	1.27283	0.872	0.299	2.68507515511332e-41	14	DUT	B_cells
2.36446347765388e-45	0.777186	0.744	0.185	4.54449880405076e-41	14	SEC14L1	B_cells
3.50408739514282e-45	0.479777	0.513	0.081	6.73485597346451e-41	14	BRCA2	B_cells
5.02604752281198e-45	0.968676	0.641	0.135	9.66006333884462e-41	14	HIST1H1C	B_cells
6.96947012512688e-45	0.447224	0.526	0.083	1.33953215804939e-40	14	SPIB	B_cells
5.29172539413394e-44	1.09279	0.974	0.469	1.01706962075254e-39	14	TCEA1	B_cells
1.33023890329497e-43	0.719482	0.795	0.223	2.55671917213293e-39	14	RPA3	B_cells
2.46537550300689e-43	0.986179	0.769	0.219	4.73845171677923e-39	14	UBE2S	B_cells
2.4668496041215e-43	1.08334	0.974	0.545	4.74128493912152e-39	14	NUCKS1	B_cells
4.11363353007524e-43	0.54068	0.615	0.113	7.9064036448046e-39	14	CD19	B_cells
4.95377637040042e-43	0.945664	0.603	0.122	9.52115818390961e-39	14	KPNA2	B_cells
5.90416956191387e-43	0.860667	0.872	0.307	1.13478138979985e-38	14	LBR	B_cells
6.44657443518585e-43	1.25461	1	0.935	1.23903160644272e-38	14	H3F3A	B_cells
1.84417952940782e-42	1.17224	0.987	0.489	3.54451305552183e-38	14	GSTP1	B_cells
4.31575951595347e-42	0.660012	0.744	0.189	8.29488978966257e-38	14	ZCCHC7	B_cells
6.8593663065748e-42	0.731285	0.603	0.129	1.31837020412368e-37	14	KLHL6	B_cells
7.80543846051678e-42	0.457278	0.564	0.103	1.50020527211132e-37	14	NSD2	B_cells
1.0315171986341e-41	0.527002	0.551	0.104	1.98257605577475e-37	14	TFDP1	B_cells
1.37910358624659e-41	0.512295	0.795	0.204	2.65063709276595e-37	14	UBE2A	B_cells
1.55516582992458e-41	0.854415	0.872	0.3	2.98902872511505e-37	14	SMC1A	B_cells
2.70201914784124e-41	0.820196	0.897	0.295	5.19328080215087e-37	14	MIS18BP1	B_cells
5.70844100560111e-41	1.23273	0.949	0.49	1.09716236127653e-36	14	SLC25A5	B_cells
6.54954284513872e-41	1.08737	0.974	0.595	1.25882213483566e-36	14	RAN	B_cells
7.26720285371992e-41	0.818523	0.885	0.329	1.39675638848497e-36	14	SNRPD1	B_cells
1.18819143805116e-40	0.414688	0.449	0.07	2.28370394393434e-36	14	RFC4	B_cells
1.77601306869931e-40	0.567918	0.795	0.209	3.41349711804007e-36	14	USP1	B_cells
2.38757365636951e-40	1.12464	1	0.964	4.58891656754219e-36	14	ACTG1	B_cells
3.18378395203592e-40	1.06784	0.756	0.221	6.11923275581304e-36	14	LPP	B_cells
3.7383731667972e-40	1.08539	0.603	0.135	7.18515322658422e-36	14	HIST1H1E	B_cells
3.86287041440385e-40	0.820924	0.692	0.185	7.4244369364842e-36	14	DCK	B_cells
3.92846226395139e-40	0.804737	0.923	0.349	7.55050447131457e-36	14	NASP	B_cells
6.74203004536796e-40	0.420417	0.59	0.116	1.29581817471972e-35	14	RNGTT	B_cells
9.210964077151e-40	0.943257	0.91	0.38	1.77034729562842e-35	14	PSIP1	B_cells
1.6185608596545e-39	0.727675	0.923	0.284	3.11087397225594e-35	14	MEF2C	B_cells
1.69197789307098e-39	0.535272	0.705	0.17	3.25198151048242e-35	14	SSRP1	B_cells
1.96585425370681e-39	1.02553	0.897	0.33	3.77837187562449e-35	14	JPT1	B_cells
2.44790228653709e-39	0.667573	0.718	0.189	4.70486819472429e-35	14	TMEM131L	B_cells
1.1179106450587e-38	0.796619	0.923	0.362	2.14862425980283e-34	14	H2AFY	B_cells
5.07094297243084e-38	0.455257	0.603	0.128	9.74635239301207e-34	14	GRHPR	B_cells
5.64446741924408e-38	0.981335	0.962	0.526	1.08486663797871e-33	14	DBI	B_cells
6.87646417066655e-38	1.1172	1	0.893	1.32165641360211e-33	14	GAPDH	B_cells
8.77442183923484e-38	0.46725	0.577	0.117	1.68644387750094e-33	14	TIFA	B_cells
1.07538382948948e-37	0.693401	0.833	0.27	2.06688772027878e-33	14	MBD4	B_cells
1.09983671557262e-37	0.447734	0.538	0.104	2.11388616733058e-33	14	YEATS4	B_cells
1.16650046209242e-37	0.517431	0.641	0.147	2.24201388814163e-33	14	SKA2	B_cells
1.5705740660435e-37	0.793212	0.859	0.342	3.0186433549356e-33	14	MRPL51	B_cells
1.71892037594103e-37	0.625768	0.769	0.231	3.30376496255866e-33	14	MPC2	B_cells
2.18365651123508e-37	0.456733	0.474	0.083	4.19698781459382e-33	14	GOT2	B_cells
2.84775558981488e-37	0.583618	0.795	0.24	5.4733862436242e-33	14	CEP57	B_cells
2.85551156998917e-37	0.512628	0.679	0.167	5.48829323751918e-33	14	DAZAP1	B_cells
3.50489451056524e-37	0.527175	0.731	0.19	6.73640724930639e-33	14	NUDT21	B_cells
3.51783725920129e-37	0.815611	0.949	0.434	6.76128321218487e-33	14	COX5A	B_cells
4.0296322419733e-37	0.483546	0.59	0.125	7.74495316907267e-33	14	TPD52	B_cells
5.56933462131894e-37	0.656918	0.744	0.212	1.0704261142175e-32	14	MAP4K4	B_cells
7.46797145117478e-37	0.793311	0.859	0.322	1.43534411291579e-32	14	PRDX6	B_cells
9.34026605110159e-37	0.870425	1	0.878	1.79519913502173e-32	14	ARPC2	B_cells
1.22068986886406e-36	0.659323	0.756	0.224	2.34616592795672e-32	14	CPNE3	B_cells
1.5123503957171e-36	0.85182	0.923	0.47	2.90673746056828e-32	14	HNRNPD	B_cells
1.54605387241692e-36	0.453836	0.577	0.122	2.97151554278532e-32	14	TPGS2	B_cells
2.80075495740398e-36	0.654214	0.449	0.075	5.38305102813045e-32	14	IGHD	B_cells
2.93363470938584e-36	0.72318	0.859	0.313	5.63844591143958e-32	14	RFC1	B_cells
3.90465590928101e-36	0.625236	0.756	0.193	7.50474865763809e-32	14	CCDC88A	B_cells
5.65449275770726e-36	0.743078	0.949	0.412	1.08679350803134e-31	14	SRSF10	B_cells
1.23144450621386e-35	0.79194	0.949	0.481	2.36683634094304e-31	14	CBX3	B_cells
3.35696678866539e-35	0.520452	0.564	0.123	6.45209016781488e-31	14	FAM76B	B_cells
3.58061225207062e-35	0.772025	0.91	0.33	6.88193674847974e-31	14	POU2F2	B_cells
4.32816228338545e-35	0.793441	0.949	0.42	8.31872790866684e-31	14	RAD21	B_cells
1.21342092364659e-34	0.922994	1	0.942	2.33219501524874e-30	14	SERF2	B_cells
2.32492800496626e-34	0.711528	0.833	0.279	4.46851162554516e-30	14	SYPL1	B_cells
3.12786212576527e-34	0.667261	0.833	0.308	6.01175100572085e-30	14	SIVA1	B_cells
4.9300931506559e-34	0.938396	1	0.921	9.47563903556063e-30	14	CFL1	B_cells
4.9890944936024e-34	0.94786	0.808	0.328	9.58903961670381e-30	14	HNRNPAB	B_cells
6.51529490758935e-34	0.861248	0.987	0.772	1.25223968123867e-29	14	CORO1A	B_cells
6.53263095668649e-34	0.490882	0.705	0.189	1.25557166987514e-29	14	EHMT1	B_cells
7.52040033011093e-34	0.560066	0.641	0.163	1.44542094344732e-29	14	ITGAE	B_cells
1.04995843103601e-33	0.406758	0.462	0.085	2.01802010445122e-29	14	MSH2	B_cells
1.17812842534981e-33	0.888349	0.962	0.684	2.26436283352233e-29	14	HNRNPA3	B_cells
1.24970064633791e-33	0.541773	0.628	0.161	2.40192464226146e-29	14	DBF4	B_cells
1.28239744745123e-33	0.561761	0.846	0.297	2.46476789400126e-29	14	LSM3	B_cells
1.62756152668714e-33	0.451917	0.449	0.082	3.12817325429268e-29	14	MICAL3	B_cells
3.26775498114304e-33	1.11131	0.936	0.384	6.28062507375692e-29	14	IGKC	B_cells
9.8628586711359e-33	0.625317	0.756	0.249	1.89564143659232e-28	14	HDAC1	B_cells
1.15037685215779e-32	0.661162	0.654	0.167	2.21102430984727e-28	14	BCL11A	B_cells
1.21412672853994e-32	0.726209	0.833	0.333	2.33355157225376e-28	14	RBBP4	B_cells
1.48293920507004e-32	0.565095	0.756	0.235	2.85020915214461e-28	14	GGA2	B_cells
4.31735178662748e-32	0.462263	0.462	0.089	8.29795013389802e-28	14	SAMD1	B_cells
7.5755272568921e-32	0.53888	0.756	0.239	1.45601633877466e-27	14	RNASEH2C	B_cells
1.28266129571579e-31	0.912018	1	0.896	2.46527501036575e-27	14	HNRNPA2B1	B_cells
1.35002897479563e-31	0.595198	0.795	0.279	2.5947556895572e-27	14	SUZ12	B_cells
1.57783366980759e-31	0.468709	0.487	0.101	3.03259631337018e-27	14	BCL6	B_cells
3.14952263964449e-31	0.834483	0.974	0.565	6.05338251339671e-27	14	PRDX1	B_cells
5.47027173155463e-31	0.69762	0.987	0.749	1.0513862268048e-26	14	SUMO2	B_cells
[truncated: 451 more rows]
