# Supplementary material for: Cytotoxic NK Cells Impede Response to Checkpoint Immunotherapy in Melanoma with an Immune-Excluded Phenotype
Source: Cancer Discov. 2025 Jun 18;15(9):1819–34. doi: 10.1158/2159-8290.CD-24-1208 (PMC12409281; doi:10.1158/2159-8290.CD-24-1208)
Supplement: Supplemental Table S7 — Discriminatory marker genes of all immune clusters obtained by summarising unsupervised Louvain clustering and subclustering of myeloid, and CD8+T/NK cells. [file cd-24-1208_supplemental_table_s7_suppst7.xlsx]

## Sheet: GC_all_immune_markers_cell_type
p_val	avg_logFC	pct.1	pct.2	p_val_adj	cluster	gene
0	2.42496	0.99	0.342	0	Activated_CD8_Tcells	CCL4
0	2.19603	0.826	0.16	0	Activated_CD8_Tcells	CCL4L2
0	1.23702	0.967	0.311	0	Activated_CD8_Tcells	NKG7
0	1.21826	0.984	0.376	0	Activated_CD8_Tcells	CCL5
0	1.16628	0.753	0.141	0	Activated_CD8_Tcells	IFNG
0	0.982055	0.643	0.163	0	Activated_CD8_Tcells	GZMB
0	0.930477	0.914	0.308	0	Activated_CD8_Tcells	GZMA
0	0.917685	0.735	0.215	0	Activated_CD8_Tcells	CCL3
0	0.914441	0.776	0.268	0	Activated_CD8_Tcells	TIGIT
0	0.894732	0.926	0.326	0	Activated_CD8_Tcells	CST7
0	0.891892	0.769	0.204	0	Activated_CD8_Tcells	LAG3
0	0.881197	0.861	0.26	0	Activated_CD8_Tcells	CD8A
0	0.870074	0.671	0.169	0	Activated_CD8_Tcells	KLRD1
0	0.779713	0.771	0.224	0	Activated_CD8_Tcells	PRF1
0	0.707897	0.626	0.145	0	Activated_CD8_Tcells	GZMH
0	0.695368	0.566	0.122	0	Activated_CD8_Tcells	TNFRSF9
0	0.690864	0.769	0.223	0	Activated_CD8_Tcells	CD8B
0	0.458789	0.525	0.116	0	Activated_CD8_Tcells	PDCD1
0	0.410751	0.421	0.074	0	Activated_CD8_Tcells	FASLG
1.58230552229904e-306	0.605085	0.693	0.206	3.04119121385875e-302	Activated_CD8_Tcells	CTLA4
2.72062465701623e-303	0.838081	0.97	0.521	5.22904059078518e-299	Activated_CD8_Tcells	CD2
5.49297714178156e-303	0.651061	0.671	0.206	1.05575020665042e-298	Activated_CD8_Tcells	HAVCR2
3.69439348919745e-296	0.671171	0.734	0.262	7.10062428623751e-292	Activated_CD8_Tcells	RAB27A
3.17093749434023e-288	0.797703	0.766	0.295	6.09454186412193e-284	Activated_CD8_Tcells	PTMS
8.64660103585224e-285	0.748446	0.807	0.336	1.6618767190908e-280	Activated_CD8_Tcells	LYST
7.32796200533955e-277	0.588743	0.58	0.158	1.40843429742626e-272	Activated_CD8_Tcells	LINC01871
3.84968900133486e-270	0.69727	0.685	0.222	7.39910226056561e-266	Activated_CD8_Tcells	DUSP4
7.51142777512031e-263	0.823568	0.811	0.396	1.44369641837812e-258	Activated_CD8_Tcells	SLA
1.82786373057201e-259	0.63572	0.72	0.269	3.5131540901594e-255	Activated_CD8_Tcells	CBLB
1.14942210578066e-258	0.428756	0.36	0.068	2.20918928731044e-254	Activated_CD8_Tcells	TNFSF9
1.5181632217246e-252	0.804916	0.498	0.123	2.91790971215469e-248	Activated_CD8_Tcells	CXCL13
7.91535193225342e-247	0.50272	0.471	0.116	1.52133064137911e-242	Activated_CD8_Tcells	CXCR6
2.41142559439758e-242	0.663126	0.977	0.548	4.63475999243216e-238	Activated_CD8_Tcells	CD3D
5.70796799860224e-236	0.525092	0.692	0.236	1.09707144933135e-231	Activated_CD8_Tcells	CTSW
7.67890363725046e-222	0.531653	0.426	0.105	1.47588527907954e-217	Activated_CD8_Tcells	CRTAM
2.01067294079525e-218	0.60096	0.645	0.234	3.86451339220847e-214	Activated_CD8_Tcells	PRDM1
4.27495593220302e-218	0.684705	0.751	0.323	8.2164653016942e-214	Activated_CD8_Tcells	ID2
2.79884708601882e-215	0.694629	0.821	0.396	5.37938409932817e-211	Activated_CD8_Tcells	CD7
2.09810797352554e-211	0.565728	0.732	0.314	4.03256352511609e-207	Activated_CD8_Tcells	APOBEC3G
6.37140745164703e-211	0.639824	0.525	0.173	1.22458451220656e-206	Activated_CD8_Tcells	FAM3C
1.43924195677276e-209	0.382002	0.351	0.076	2.76622304091724e-205	Activated_CD8_Tcells	TNIP3
3.73909093117982e-206	0.409769	0.425	0.11	7.18653276972762e-202	Activated_CD8_Tcells	AKAP5
8.54253976125496e-206	0.52595	0.511	0.157	1.6418761421132e-201	Activated_CD8_Tcells	DGKH
5.50380988076276e-201	0.745755	0.699	0.267	1.0578322590826e-196	Activated_CD8_Tcells	GZMK
6.56910432154722e-199	0.583394	0.972	0.718	1.26258185060138e-194	Activated_CD8_Tcells	SRGN
1.71158721803082e-197	0.475941	0.703	0.279	3.28967063305523e-193	Activated_CD8_Tcells	CYTOR
5.51113475805525e-197	0.682998	0.765	0.401	1.05924010049822e-192	Activated_CD8_Tcells	RNF19A
1.38589954448242e-195	0.388716	0.502	0.153	2.66369892449522e-191	Activated_CD8_Tcells	TOX
1.14503095315117e-187	0.56984	0.849	0.463	2.20074949195654e-183	Activated_CD8_Tcells	CD27
2.72578564017887e-181	0.394571	0.473	0.145	5.23896000042378e-177	Activated_CD8_Tcells	ICOS
1.5251922959287e-179	0.325773	0.365	0.092	2.93141959277496e-175	Activated_CD8_Tcells	GFOD1
1.65406349565802e-178	0.508333	0.781	0.387	3.17911003865472e-174	Activated_CD8_Tcells	FYN
6.8759956973102e-176	0.39422	0.533	0.185	1.32156637302302e-171	Activated_CD8_Tcells	SYTL3
2.19160754940616e-175	0.721319	0.811	0.437	4.21226970995864e-171	Activated_CD8_Tcells	RGS1
2.62732433766937e-175	0.525366	0.748	0.352	5.04971737700053e-171	Activated_CD8_Tcells	ITM2A
1.75077923560804e-174	0.38899	0.454	0.141	3.36499769083865e-170	Activated_CD8_Tcells	BICDL1
3.96015079005109e-173	0.556941	0.737	0.351	7.61140981847819e-169	Activated_CD8_Tcells	RUNX3
5.17618022936558e-172	0.313561	1	1	9.94861840084065e-168	Activated_CD8_Tcells	B2M
2.58302437730728e-169	0.569817	0.973	0.578	4.96457285318459e-165	Activated_CD8_Tcells	IL32
3.04132256517889e-169	0.411983	0.648	0.269	5.84542197027382e-165	Activated_CD8_Tcells	PRKCH
1.31689300442471e-163	0.388192	0.38	0.105	2.5310683545043e-159	Activated_CD8_Tcells	LINC01943
4.44975693615775e-162	0.570063	0.694	0.344	8.5524328312952e-158	Activated_CD8_Tcells	TNFRSF1B
4.66348774468801e-159	0.613594	0.855	0.494	8.96322344529035e-155	Activated_CD8_Tcells	TRAC
4.68603585477904e-159	0.566822	0.703	0.353	9.00656091288532e-155	Activated_CD8_Tcells	GBP2
2.23947323573968e-158	0.46831	0.423	0.131	4.30426755909167e-154	Activated_CD8_Tcells	MIR155HG
2.96290202542525e-158	0.373243	0.348	0.091	5.69469769286734e-154	Activated_CD8_Tcells	VCAM1
2.58476436673055e-157	0.386382	0.359	0.099	4.96791711285611e-153	Activated_CD8_Tcells	IRF4
3.37012434022232e-156	0.350362	0.407	0.122	6.4773789819073e-152	Activated_CD8_Tcells	EOMES
6.53252041646073e-155	0.440826	0.622	0.272	1.25555042404375e-150	Activated_CD8_Tcells	PTPN22
4.92554410982585e-153	0.469978	0.933	0.532	9.46689577908529e-149	Activated_CD8_Tcells	CD3E
2.49210460164259e-148	0.405749	0.435	0.143	4.78982504435706e-144	Activated_CD8_Tcells	PHLDA1
2.8167981066044e-145	0.326935	0.449	0.151	5.41388596089366e-141	Activated_CD8_Tcells	SH2D2A
1.05298235685044e-142	0.55208	0.779	0.456	2.02383208986655e-138	Activated_CD8_Tcells	IKZF3
3.21651812993e-141	0.52517	0.711	0.391	6.18214784572546e-137	Activated_CD8_Tcells	PTPN7
1.77932016276898e-139	0.412222	0.585	0.25	3.41985335284197e-135	Activated_CD8_Tcells	PYHIN1
2.0632876864519e-139	0.350383	0.425	0.143	3.96563893336056e-135	Activated_CD8_Tcells	GPR171
4.217394594815e-139	0.348753	0.533	0.209	8.10583241123443e-135	Activated_CD8_Tcells	CHST12
4.39798367450482e-137	0.386621	0.457	0.168	8.45292462239826e-133	Activated_CD8_Tcells	IPCEF1
5.11879696449725e-132	0.304515	0.383	0.122	9.83832776576372e-128	Activated_CD8_Tcells	SNAP47
3.41638277829483e-130	0.530877	0.777	0.46	6.56628769988267e-126	Activated_CD8_Tcells	CLEC2D
3.83095415368667e-128	0.376547	0.52	0.212	7.36309388338578e-124	Activated_CD8_Tcells	CD38
6.08876391063758e-126	0.535824	0.778	0.45	1.17026042362454e-121	Activated_CD8_Tcells	DUSP2
7.20174424337969e-123	0.441029	0.847	0.489	1.38417524357758e-118	Activated_CD8_Tcells	CD3G
1.59364506644819e-122	0.496246	0.73	0.434	3.06298581771342e-118	Activated_CD8_Tcells	LBH
3.04457259540795e-122	0.36656	0.566	0.253	5.85166852837409e-118	Activated_CD8_Tcells	ATXN1
6.29579952967874e-121	0.44044	0.914	0.657	1.21005266960425e-116	Activated_CD8_Tcells	HCST
9.94917820840422e-120	0.426542	0.871	0.611	1.91223205165529e-115	Activated_CD8_Tcells	EVL
3.72946952898546e-119	0.352303	0.999	0.98	7.16804043471005e-115	Activated_CD8_Tcells	HLA-A
2.48096964498932e-117	0.408903	0.886	0.659	4.76842365766948e-113	Activated_CD8_Tcells	PSMB9
1.20607086773533e-112	0.395007	0.691	0.38	2.3180682077873e-108	Activated_CD8_Tcells	CLEC2B
3.58229245227416e-110	0.530433	0.576	0.295	6.88516609327093e-106	Activated_CD8_Tcells	CREM
1.56085060555609e-109	0.511331	0.856	0.584	2.99995486387881e-105	Activated_CD8_Tcells	NR4A2
4.19365819214618e-107	0.421423	0.66	0.342	8.06021104530497e-103	Activated_CD8_Tcells	GBP5
6.94539382048913e-106	0.383516	0.678	0.376	1.33490469229801e-101	Activated_CD8_Tcells	IL2RG
1.47298177203495e-103	0.403996	0.499	0.226	2.83107096585118e-99	Activated_CD8_Tcells	ENTPD1
8.43724030004871e-100	0.504424	0.705	0.416	1.62163758566936e-95	Activated_CD8_Tcells	SYNE2
5.18404761506342e-99	0.456131	0.777	0.552	9.96373951615188e-95	Activated_CD8_Tcells	SOD1
2.90470411082487e-98	0.414558	0.815	0.536	5.5828413010054e-94	Activated_CD8_Tcells	RARRES3
5.95070429949088e-96	0.327525	0.733	0.415	1.14372536636215e-91	Activated_CD8_Tcells	LCK
7.26147246263209e-95	0.339568	0.339	0.12	1.39565500731789e-90	Activated_CD8_Tcells	HOPX
8.11593522126025e-95	0.447593	0.742	0.515	1.55988274952622e-90	Activated_CD8_Tcells	STAT3
5.05376753348953e-94	0.316994	0.359	0.135	9.71334119936687e-90	Activated_CD8_Tcells	TBC1D4
1.59401393139988e-93	0.353859	0.595	0.311	3.06369477615057e-89	Activated_CD8_Tcells	PAG1
1.97611108414663e-93	0.318085	0.992	0.94	3.79808550372983e-89	Activated_CD8_Tcells	PTPRC
5.30073564325279e-93	0.464693	0.797	0.544	1.01880139063319e-88	Activated_CD8_Tcells	TRBC2
5.59023767886957e-93	0.374012	0.561	0.294	1.07444368187873e-88	Activated_CD8_Tcells	TRAF5
8.99693845106647e-92	0.317905	0.459	0.201	1.72921157029497e-87	Activated_CD8_Tcells	BATF
2.13775285718182e-91	0.387839	0.862	0.685	4.10876099150345e-87	Activated_CD8_Tcells	SUB1
1.04015181343709e-90	0.364279	0.872	0.711	1.99917178542609e-86	Activated_CD8_Tcells	SEPT7
6.51010290537024e-89	0.416865	0.591	0.309	1.25124177841216e-84	Activated_CD8_Tcells	RGS2
6.9650878652328e-89	0.331047	0.758	0.449	1.33868988769774e-84	Activated_CD8_Tcells	TNFAIP3
1.2351669259041e-88	0.351208	0.984	0.889	2.37399083158768e-84	Activated_CD8_Tcells	GAPDH
1.68924547625939e-88	0.318055	0.554	0.28	3.24672980537055e-84	Activated_CD8_Tcells	CEMIP2
1.15350485596023e-77	0.341262	0.654	0.399	2.21703633315556e-73	Activated_CD8_Tcells	ITGA4
6.76255806485053e-77	0.436065	0.552	0.319	1.29976366006427e-72	Activated_CD8_Tcells	ARID5B
1.71632324371872e-75	0.371587	0.864	0.688	3.29877327442738e-71	Activated_CD8_Tcells	RNF213
6.13454755489189e-71	0.30639	0.573	0.326	1.17906004005022e-66	Activated_CD8_Tcells	ADGRE5
5.51254594826207e-70	0.711022	0.446	0.231	1.05951133125597e-65	Activated_CD8_Tcells	CMIP
1.57691472381206e-67	0.312659	0.817	0.596	3.03083009916677e-63	Activated_CD8_Tcells	LSP1
2.92367017130213e-67	0.302443	0.7	0.484	5.61929406924269e-63	Activated_CD8_Tcells	ELF1
2.22607557875181e-64	0.401284	0.587	0.335	4.27851726236097e-60	Activated_CD8_Tcells	TRBC1
3.28217558886438e-64	0.31765	0.737	0.518	6.30834148179733e-60	Activated_CD8_Tcells	CD99
1.24938563535768e-62	0.315077	0.601	0.371	2.40131919115747e-58	Activated_CD8_Tcells	SAMSN1
1.61935347200395e-62	0.346992	0.598	0.37	3.11239737319159e-58	Activated_CD8_Tcells	RBPJ
4.17950337727982e-62	0.327774	0.689	0.465	8.0330054911318e-58	Activated_CD8_Tcells	ISG20
1.06292389779091e-60	0.31269	0.737	0.526	2.04293973155414e-56	Activated_CD8_Tcells	LY6E
1.211060692632e-58	0.313622	0.777	0.603	2.3276586512387e-54	Activated_CD8_Tcells	AKAP13
2.10509630255396e-58	0.705533	0.455	0.263	4.04599509350872e-54	Activated_CD8_Tcells	OGFR
1.70717433372916e-57	0.300365	0.723	0.527	3.28118906942745e-53	Activated_CD8_Tcells	CELF2
3.54781908589774e-57	0.317264	0.762	0.591	6.81890828309546e-53	Activated_CD8_Tcells	PARK7
2.99036759132137e-49	0.634573	0.593	0.423	5.74748651051967e-45	Activated_CD8_Tcells	VMP1
1.5263704679638e-48	0.310874	0.971	0.89	2.93368403942642e-44	Activated_CD8_Tcells	RPS26
1.02215612374278e-46	0.690486	0.582	0.433	1.96458406983363e-42	Activated_CD8_Tcells	KIF5B
1.87961480926708e-44	0.625642	0.684	0.576	3.61261966341132e-40	Activated_CD8_Tcells	RBM25
2.22222073095776e-40	0.620743	0.629	0.5	4.27110824490081e-36	Activated_CD8_Tcells	AKAP9
5.85690732901476e-38	0.676823	0.505	0.375	1.12569758863664e-33	Activated_CD8_Tcells	ILF3
0	2.46157	0.901	0.075	0	Cytotoxic_CD8_Tcells	GNLY
0	1.2787	0.788	0.167	0	Cytotoxic_CD8_Tcells	GZMB
0	1.23586	0.961	0.321	0	Cytotoxic_CD8_Tcells	NKG7
2.01989916684227e-306	1.30736	0.989	0.385	3.88224619867084e-302	Cytotoxic_CD8_Tcells	CCL5
3.8057441977458e-300	0.944586	0.814	0.231	7.31464034806742e-296	Cytotoxic_CD8_Tcells	PRF1
1.78281482605675e-264	0.823346	0.652	0.152	3.42657009568108e-260	Cytotoxic_CD8_Tcells	GZMH
4.90834118788045e-238	0.972703	0.904	0.318	9.43383176310622e-234	Cytotoxic_CD8_Tcells	GZMA
2.74212581917784e-203	0.751539	0.706	0.214	5.27036582445981e-199	Cytotoxic_CD8_Tcells	LAG3
4.489911270506e-197	0.756787	0.882	0.336	8.62960946191254e-193	Cytotoxic_CD8_Tcells	CST7
6.2460857924213e-171	0.687556	0.611	0.178	1.20049768930337e-166	Cytotoxic_CD8_Tcells	KLRD1
1.98824397992763e-166	0.642451	0.766	0.272	3.8214049294209e-162	Cytotoxic_CD8_Tcells	CD8A
6.12083210104494e-166	0.595295	0.704	0.242	1.17642392982084e-161	Cytotoxic_CD8_Tcells	CTSW
9.51080489065613e-151	0.53483	0.553	0.165	1.82797669998411e-146	Cytotoxic_CD8_Tcells	LINC01871
7.39664892764609e-143	0.65456	0.777	0.356	1.42163592389358e-138	Cytotoxic_CD8_Tcells	RUNX3
6.16020656480175e-139	0.385291	0.401	0.096	1.1839917017549e-134	Cytotoxic_CD8_Tcells	CLIC3
3.80641639668914e-136	0.651058	0.717	0.304	7.31593231443653e-132	Cytotoxic_CD8_Tcells	PTMS
1.7676959879588e-126	0.537815	0.642	0.235	3.39751168885681e-122	Cytotoxic_CD8_Tcells	CD8B
5.65016145753652e-125	0.494476	0.43	0.121	1.08596103213852e-120	Cytotoxic_CD8_Tcells	HOPX
4.10878726092092e-122	0.51887	0.584	0.215	7.89708911549001e-118	Cytotoxic_CD8_Tcells	HAVCR2
4.10704397415508e-121	0.592027	0.941	0.555	7.89373851832607e-117	Cytotoxic_CD8_Tcells	CD3D
5.54228543956561e-121	0.327222	0.348	0.084	1.06522726148451e-116	Cytotoxic_CD8_Tcells	ADGRG1
2.34676996079211e-119	0.545471	0.704	0.321	4.51049186464243e-115	Cytotoxic_CD8_Tcells	APOBEC3G
4.8059261834055e-117	0.602439	0.975	0.584	9.23699012450537e-113	Cytotoxic_CD8_Tcells	IL32
2.34060031741425e-109	0.540096	0.604	0.231	4.49863381007018e-105	Cytotoxic_CD8_Tcells	DUSP4
2.70718415090358e-108	0.556397	0.72	0.33	5.20320793803669e-104	Cytotoxic_CD8_Tcells	ID2
3.54540484381187e-106	0.367195	0.341	0.088	6.81426810980642e-102	Cytotoxic_CD8_Tcells	TRGC2
2.61234667804674e-101	0.535435	0.793	0.403	5.02093031520583e-97	Cytotoxic_CD8_Tcells	CD7
1.19523523346126e-99	0.453155	0.658	0.279	2.29724211871254e-95	Cytotoxic_CD8_Tcells	TIGIT
3.90814925273326e-98	0.472748	0.628	0.278	7.51146286375333e-94	Cytotoxic_CD8_Tcells	CBLB
7.69740941373999e-98	0.360785	0.406	0.123	1.47944208932083e-93	Cytotoxic_CD8_Tcells	CXCR6
6.1855880890582e-96	0.393924	0.539	0.214	1.18887003071699e-91	Cytotoxic_CD8_Tcells	CHST12
2.39238676118787e-95	0.390374	0.52	0.198	4.59816735500308e-91	Cytotoxic_CD8_Tcells	IL2RB
6.46234996380547e-93	0.548788	0.895	0.53	1.24206366304341e-88	Cytotoxic_CD8_Tcells	CD2
2.9788361183931e-92	0.415969	0.622	0.272	5.72532301955155e-88	Cytotoxic_CD8_Tcells	RAB27A
4.42089299439933e-89	0.414986	0.638	0.287	8.49695633523552e-85	Cytotoxic_CD8_Tcells	CYTOR
6.23574946373565e-89	0.466633	0.927	0.661	1.19851104692999e-84	Cytotoxic_CD8_Tcells	HCST
1.53864723642874e-88	0.506764	0.842	0.539	2.95727998841604e-84	Cytotoxic_CD8_Tcells	RARRES3
2.75625634643171e-88	0.324325	0.42	0.143	5.29752469784175e-84	Cytotoxic_CD8_Tcells	SAMD3
3.11766912453029e-87	0.515034	0.904	0.689	5.99216005734722e-83	Cytotoxic_CD8_Tcells	RNF213
6.43577177149545e-85	0.465269	0.864	0.494	1.23695533448143e-80	Cytotoxic_CD8_Tcells	CD3G
1.16518349556457e-83	0.490217	0.981	0.891	2.2394826784751e-79	Cytotoxic_CD8_Tcells	GAPDH
8.26101346120977e-83	0.515999	0.837	0.5	1.58776678724452e-78	Cytotoxic_CD8_Tcells	TRAC
2.45186437124786e-82	0.473276	0.675	0.346	4.71248332153838e-78	Cytotoxic_CD8_Tcells	LYST
1.37965720173051e-76	0.315986	0.344	0.11	2.65170114172604e-72	Cytotoxic_CD8_Tcells	LINC01943
4.03534431821823e-73	0.514043	0.735	0.42	7.75593177961545e-69	Cytotoxic_CD8_Tcells	SYNE2
2.35414931500865e-71	0.547613	0.95	0.746	4.52467498344663e-67	Cytotoxic_CD8_Tcells	NEAT1
1.24796111918932e-67	0.311215	0.454	0.187	2.39858127108188e-63	Cytotoxic_CD8_Tcells	C12orf75
3.82663031230208e-64	0.413433	0.763	0.471	7.3547834602446e-60	Cytotoxic_CD8_Tcells	CD27
1.73919999619016e-63	0.414577	0.749	0.462	3.34274239267749e-59	Cytotoxic_CD8_Tcells	IKZF3
2.51454865844718e-63	0.336934	0.412	0.159	4.83296252153548e-59	Cytotoxic_CD8_Tcells	IFNG
5.47579779157068e-60	0.393665	0.774	0.528	1.05244833553988e-55	Cytotoxic_CD8_Tcells	LY6E
6.740594998112e-60	0.393885	0.646	0.382	1.29554235863713e-55	Cytotoxic_CD8_Tcells	IL2RG
2.37312643060305e-59	0.418988	0.921	0.69	4.56114899961907e-55	Cytotoxic_CD8_Tcells	S100A4
4.57350705821567e-59	0.511577	0.714	0.474	8.79028056589051e-55	Cytotoxic_CD8_Tcells	ITGB1
4.95685774872136e-59	0.427725	0.632	0.348	9.52708059304245e-55	Cytotoxic_CD8_Tcells	GBP5
9.60541585051362e-57	0.302023	1	0.98	1.84616092646872e-52	Cytotoxic_CD8_Tcells	HLA-A
1.50403494836539e-56	0.339998	0.543	0.279	2.89075517075828e-52	Cytotoxic_CD8_Tcells	PTPN22
6.08420272020165e-55	0.322372	0.701	0.421	1.16938376282276e-50	Cytotoxic_CD8_Tcells	LCK
2.1851662121176e-54	0.447259	0.794	0.547	4.19988945969003e-50	Cytotoxic_CD8_Tcells	TRBC2
3.57016904737372e-54	0.339578	0.508	0.244	6.86186490905229e-50	Cytotoxic_CD8_Tcells	PRDM1
1.21421379914028e-53	0.344058	0.844	0.615	2.33371892194761e-49	Cytotoxic_CD8_Tcells	EVL
2.141431914093e-53	0.321989	0.875	0.539	4.11583213888675e-49	Cytotoxic_CD8_Tcells	CD3E
3.15855876254594e-53	0.443402	0.717	0.466	6.0707499416133e-49	Cytotoxic_CD8_Tcells	CLEC2D
2.51869148371033e-52	0.368555	0.779	0.518	4.84092503169125e-48	Cytotoxic_CD8_Tcells	ETS1
3.20110117785619e-52	0.576934	0.693	0.446	6.1525164638396e-48	Cytotoxic_CD8_Tcells	RGS1
1.3898575927532e-50	0.345186	0.711	0.462	2.67130629327164e-46	Cytotoxic_CD8_Tcells	PPP2R5C
5.56264893433291e-50	0.322969	0.585	0.329	1.06914112517878e-45	Cytotoxic_CD8_Tcells	ADGRE5
1.50149861674015e-48	0.491256	0.601	0.339	2.88588034137458e-44	Cytotoxic_CD8_Tcells	TRBC1
1.42145292307411e-47	0.36942	0.615	0.361	2.73203251814845e-43	Cytotoxic_CD8_Tcells	GBP2
5.30070342050893e-47	0.361887	0.738	0.501	1.01879519742182e-42	Cytotoxic_CD8_Tcells	ARL4C
2.13442221107708e-45	0.338555	0.952	0.887	4.10235948969015e-41	Cytotoxic_CD8_Tcells	SH3BGRL3
1.52409958132151e-43	0.302555	0.672	0.452	2.92931939529994e-39	Cytotoxic_CD8_Tcells	PPP1R12A
9.85307139589969e-43	0.302766	0.839	0.663	1.89376032229192e-38	Cytotoxic_CD8_Tcells	PSMB9
1.08409061508641e-42	0.322819	0.577	0.345	2.08362216219608e-38	Cytotoxic_CD8_Tcells	FLNA
2.35351527298296e-42	0.327724	0.728	0.522	4.52345635467326e-38	Cytotoxic_CD8_Tcells	CD99
7.98892026131011e-41	0.336599	0.796	0.6	1.5354704742238e-36	Cytotoxic_CD8_Tcells	LSP1
1.11562840564738e-40	0.32716	0.443	0.232	2.14423779565426e-36	Cytotoxic_CD8_Tcells	ENTPD1
1.64862772872038e-39	0.330117	0.633	0.41	3.16866249460058e-35	Cytotoxic_CD8_Tcells	RNF19A
3.25878487625402e-39	0.308298	0.763	0.591	6.26338453216022e-35	Cytotoxic_CD8_Tcells	MSN
1.43218441786118e-37	0.300907	0.598	0.388	2.75265845112919e-33	Cytotoxic_CD8_Tcells	CLEC2B
1.60875103590428e-36	0.337052	0.669	0.482	3.09201949100803e-32	Cytotoxic_CD8_Tcells	ANKRD11
1.76976434977155e-35	0.304929	0.531	0.326	3.40148708026092e-31	Cytotoxic_CD8_Tcells	CCND2
1.54012564729902e-34	0.325345	0.765	0.608	2.96012149410871e-30	Cytotoxic_CD8_Tcells	IFITM2
3.60526025114409e-34	0.312494	0.667	0.425	6.92931020269894e-30	Cytotoxic_CD8_Tcells	LGALS1
1.63329027033138e-33	0.337808	0.763	0.582	3.13918389957692e-29	Cytotoxic_CD8_Tcells	IRF1
1.50226054552065e-32	0.305504	0.598	0.388	2.8873447684907e-28	Cytotoxic_CD8_Tcells	ISG15
1.91274695883858e-29	0.559648	0.407	0.235	3.67629965488776e-25	Cytotoxic_CD8_Tcells	CMIP
9.3731307597791e-23	0.544235	0.415	0.267	1.80151573202954e-18	Cytotoxic_CD8_Tcells	OGFR
2.1937930638585e-22	0.336667	0.659	0.537	4.21647026873603e-18	Cytotoxic_CD8_Tcells	XIST
9.06855520106141e-21	0.512857	0.562	0.435	1.742976309644e-16	Cytotoxic_CD8_Tcells	KIF5B
2.46440984672283e-20	0.496572	0.616	0.502	4.73659572540129e-16	Cytotoxic_CD8_Tcells	AKAP9
1.35660357368314e-19	0.473523	0.672	0.578	2.60739206861899e-15	Cytotoxic_CD8_Tcells	RBM25
1.48445730787092e-19	0.502426	0.506	0.377	2.8531269457279e-15	Cytotoxic_CD8_Tcells	ILF3
2.61964237298727e-18	0.363903	0.316	0.19	5.03495264088153e-14	Cytotoxic_CD8_Tcells	A2M
1.38046663442513e-12	0.431883	0.522	0.428	2.6532568713651e-08	Cytotoxic_CD8_Tcells	VMP1
0	1.01817	0.816	0.237	0	Memory_CD8_Tcells	GZMK
0	0.775429	0.901	0.356	0	Memory_CD8_Tcells	CCL5
0	0.633818	0.781	0.293	0	Memory_CD8_Tcells	GZMA
0	0.524003	0.766	0.314	0	Memory_CD8_Tcells	CST7
0	0.462999	0.446	0.103	0	Memory_CD8_Tcells	KLRG1
0	0.440691	0.581	0.21	0	Memory_CD8_Tcells	GZMM
0	0.428167	0.785	0.298	0	Memory_CD8_Tcells	NKG7
5.02952442364422e-306	0.519106	0.963	0.562	9.66674594224419e-302	Memory_CD8_Tcells	IL32
1.59800218668168e-289	0.373908	0.467	0.157	3.07136020280219e-285	Memory_CD8_Tcells	LYAR
1.69137758310239e-272	0.329779	0.411	0.127	3.2508277147228e-268	Memory_CD8_Tcells	SAMD3
1.6413915613706e-240	0.434585	0.913	0.646	3.15475458095429e-236	Memory_CD8_Tcells	HCST
1.67048837292537e-239	0.388669	0.627	0.254	3.21067865276257e-235	Memory_CD8_Tcells	CD8A
7.60090968124258e-220	0.350582	0.51	0.209	1.46089484073482e-215	Memory_CD8_Tcells	SH2D1A
3.31104080359186e-210	0.377981	0.536	0.219	6.36382042450355e-206	Memory_CD8_Tcells	CD8B
4.00145031748013e-208	0.336997	0.328	0.099	7.6907875101968e-204	Memory_CD8_Tcells	CRTAM
1.0573656113849e-198	0.387524	0.885	0.518	2.03225670508179e-194	Memory_CD8_Tcells	CD3E
4.47264442679012e-193	0.390715	0.819	0.523	8.59642258829061e-189	Memory_CD8_Tcells	RARRES3
6.18934523605274e-193	0.427004	0.732	0.445	1.18959215436934e-188	Memory_CD8_Tcells	PPP2R5C
4.33768371273516e-172	0.328235	0.874	0.509	8.33702809587698e-168	Memory_CD8_Tcells	CD2
1.30102395532257e-168	0.382555	0.731	0.439	2.50056804212998e-164	Memory_CD8_Tcells	GIMAP7
8.85969876190596e-162	0.321094	0.821	0.475	1.70283410203832e-157	Memory_CD8_Tcells	CD3G
1.06865278430583e-160	0.322231	0.677	0.378	2.0539506514358e-156	Memory_CD8_Tcells	FYN
6.22789179711812e-159	0.314127	0.921	0.534	1.1970008034061e-154	Memory_CD8_Tcells	CD3D
4.17038126185596e-157	0.37563	0.702	0.459	8.01547278528715e-153	Memory_CD8_Tcells	MBP
3.1259767902078e-155	0.35191	0.774	0.503	6.00812739077939e-151	Memory_CD8_Tcells	GIMAP4
2.27558369807979e-143	0.404091	0.888	0.731	4.37367186770935e-139	Memory_CD8_Tcells	ZFP36L2
4.03803079169865e-140	0.33654	0.808	0.571	7.7610951816448e-136	Memory_CD8_Tcells	STK17A
1.4859183615203e-136	0.329289	0.382	0.171	2.85593509084202e-132	Memory_CD8_Tcells	CMC1
2.10588588811755e-117	0.452108	0.531	0.29	4.04751267696193e-113	Memory_CD8_Tcells	IL7R
5.44521167023283e-87	0.327544	0.651	0.446	1.04656968301875e-82	Memory_CD8_Tcells	DUSP2
2.87564670560394e-83	0.312002	0.563	0.351	5.52699296817078e-79	Memory_CD8_Tcells	CCL4
1.30869390855717e-74	0.344835	0.723	0.571	2.51530969224688e-70	Memory_CD8_Tcells	CXCR4
0	1.37901	0.92	0.311	0	Dysfunctional_CD8_Tcells	CCL5
0	1.33103	0.496	0.077	0	Dysfunctional_CD8_Tcells	CXCL13
0	1.21166	0.885	0.243	0	Dysfunctional_CD8_Tcells	NKG7
0	0.943486	0.797	0.393	0	Dysfunctional_CD8_Tcells	RGS1
0	0.911937	0.821	0.248	0	Dysfunctional_CD8_Tcells	GZMA
0	0.888307	0.783	0.198	0	Dysfunctional_CD8_Tcells	CD8A
0	0.873859	0.684	0.215	0	Dysfunctional_CD8_Tcells	GZMK
0	0.871268	0.845	0.265	0	Dysfunctional_CD8_Tcells	CST7
0	0.82023	0.691	0.146	0	Dysfunctional_CD8_Tcells	LAG3
0	0.808417	0.94	0.47	0	Dysfunctional_CD8_Tcells	CD2
0	0.76566	0.631	0.173	0	Dysfunctional_CD8_Tcells	DUSP4
0	0.761211	0.687	0.169	0	Dysfunctional_CD8_Tcells	PRF1
0	0.727517	0.761	0.284	0	Dysfunctional_CD8_Tcells	LYST
0	0.723387	0.686	0.25	0	Dysfunctional_CD8_Tcells	PTMS
0	0.699119	0.546	0.128	0	Dysfunctional_CD8_Tcells	KLRD1
0	0.667142	0.962	0.497	0	Dysfunctional_CD8_Tcells	CD3D
0	0.655434	0.675	0.171	0	Dysfunctional_CD8_Tcells	CD8B
0	0.648798	0.857	0.448	0	Dysfunctional_CD8_Tcells	TRAC
0	0.634115	0.955	0.532	0	Dysfunctional_CD8_Tcells	IL32
0	0.627388	0.787	0.414	0	Dysfunctional_CD8_Tcells	IKZF3
0	0.620977	0.689	0.219	0	Dysfunctional_CD8_Tcells	TIGIT
0	0.62008	0.701	0.309	0	Dysfunctional_CD8_Tcells	RUNX3
0	0.615733	0.504	0.106	0	Dysfunctional_CD8_Tcells	GZMH
0	0.614166	0.886	0.662	0	Dysfunctional_CD8_Tcells	RNF213
0	0.60947	0.726	0.376	0	Dysfunctional_CD8_Tcells	SYNE2
0	0.603766	0.542	0.121	0	Dysfunctional_CD8_Tcells	GZMB
0	0.603632	0.638	0.289	0	Dysfunctional_CD8_Tcells	ID2
0	0.588651	0.743	0.356	0	Dysfunctional_CD8_Tcells	CD7
0	0.587157	0.764	0.422	0	Dysfunctional_CD8_Tcells	CLEC2D
0	0.58567	0.568	0.165	0	Dysfunctional_CD8_Tcells	HAVCR2
0	0.569898	0.803	0.422	0	Dysfunctional_CD8_Tcells	CD27
0	0.566376	0.699	0.31	0	Dysfunctional_CD8_Tcells	ITM2A
0	0.564747	0.816	0.508	0	Dysfunctional_CD8_Tcells	TRBC2
0	0.554673	0.851	0.443	0	Dysfunctional_CD8_Tcells	CD3G
0	0.542948	0.494	0.12	0	Dysfunctional_CD8_Tcells	LINC01871
0	0.529399	0.63	0.228	0	Dysfunctional_CD8_Tcells	CBLB
0	0.515578	0.806	0.502	0	Dysfunctional_CD8_Tcells	RARRES3
0	0.51432	0.644	0.305	0	Dysfunctional_CD8_Tcells	GBP5
0	0.512817	0.704	0.366	0	Dysfunctional_CD8_Tcells	RNF19A
0	0.510415	0.736	0.345	0	Dysfunctional_CD8_Tcells	FYN
0	0.502434	0.623	0.222	0	Dysfunctional_CD8_Tcells	RAB27A
0	0.501298	0.739	0.422	0	Dysfunctional_CD8_Tcells	PPP2R5C
0	0.501173	0.48	0.111	0	Dysfunctional_CD8_Tcells	IFNG
0	0.498233	0.571	0.166	0	Dysfunctional_CD8_Tcells	CTLA4
0	0.491989	0.584	0.197	0	Dysfunctional_CD8_Tcells	CTSW
0	0.487579	0.474	0.119	0	Dysfunctional_CD8_Tcells	DGKH
0	0.470063	0.652	0.372	0	Dysfunctional_CD8_Tcells	SLA
0	0.469058	0.412	0.093	0	Dysfunctional_CD8_Tcells	TNFRSF9
0	0.467799	0.778	0.481	0	Dysfunctional_CD8_Tcells	ETS1
0	0.467191	0.629	0.28	0	Dysfunctional_CD8_Tcells	APOBEC3G
0	0.465232	0.525	0.203	0	Dysfunctional_CD8_Tcells	PRDM1
0	0.461243	0.614	0.241	0	Dysfunctional_CD8_Tcells	CYTOR
0	0.456431	0.894	0.488	0	Dysfunctional_CD8_Tcells	CD3E
0	0.447462	0.847	0.582	0	Dysfunctional_CD8_Tcells	EVL
0	0.436906	0.888	0.629	0	Dysfunctional_CD8_Tcells	HCST
0	0.426937	0.4	0.084	0	Dysfunctional_CD8_Tcells	CXCR6
0	0.417095	0.511	0.153	0	Dysfunctional_CD8_Tcells	IL2RB
0	0.413197	0.519	0.171	0	Dysfunctional_CD8_Tcells	CHST12
0	0.399394	0.558	0.213	0	Dysfunctional_CD8_Tcells	PYHIN1
0	0.39866	0.594	0.231	0	Dysfunctional_CD8_Tcells	PRKCH
0	0.391152	0.564	0.281	0	Dysfunctional_CD8_Tcells	PAG1
0	0.388243	0.992	0.933	0	Dysfunctional_CD8_Tcells	PTPRC
0	0.385965	0.412	0.084	0	Dysfunctional_CD8_Tcells	PDCD1
0	0.381934	0.313	0.065	0	Dysfunctional_CD8_Tcells	VCAM1
0	0.379772	1	0.977	0	Dysfunctional_CD8_Tcells	HLA-A
0	0.376482	0.54	0.242	0	Dysfunctional_CD8_Tcells	PTPN22
0	0.372136	0.377	0.079	0	Dysfunctional_CD8_Tcells	AKAP5
0	0.371884	0.442	0.12	0	Dysfunctional_CD8_Tcells	TOX
0	0.371707	0.543	0.229	0	Dysfunctional_CD8_Tcells	RASGRP1
0	0.369051	0.522	0.221	0	Dysfunctional_CD8_Tcells	ATXN1
0	0.364184	0.368	0.069	0	Dysfunctional_CD8_Tcells	DTHD1
0	0.357736	0.46	0.184	0	Dysfunctional_CD8_Tcells	CD38
0	0.340427	0.486	0.19	0	Dysfunctional_CD8_Tcells	SH2D1A
0	0.340354	0.402	0.111	0	Dysfunctional_CD8_Tcells	BICDL1
0	0.334836	0.38	0.091	0	Dysfunctional_CD8_Tcells	EOMES
0	0.326519	0.322	0.08	0	Dysfunctional_CD8_Tcells	LINC01943
0	0.323832	0.458	0.163	0	Dysfunctional_CD8_Tcells	SIRPG
0	0.322959	0.435	0.158	0	Dysfunctional_CD8_Tcells	SYTL3
0	0.310636	0.394	0.124	0	Dysfunctional_CD8_Tcells	SLFN12L
8.44030124788521e-293	0.356709	0.631	0.347	1.62222589984354e-288	Dysfunctional_CD8_Tcells	IL2RG
3.04114418869185e-289	0.325149	0.69	0.383	5.84507913066574e-285	Dysfunctional_CD8_Tcells	LCK
3.81789572079302e-287	0.362892	0.559	0.293	7.33799557536418e-283	Dysfunctional_CD8_Tcells	CNOT6L
1.74136594546104e-278	0.365925	0.85	0.695	3.34690534717613e-274	Dysfunctional_CD8_Tcells	SEPT7
3.92848759039232e-274	0.397841	0.87	0.635	7.55055314873403e-270	Dysfunctional_CD8_Tcells	FYB1
1.08749744166582e-271	0.450594	0.915	0.722	2.09017008288171e-267	Dysfunctional_CD8_Tcells	NEAT1
4.8697254418194e-267	0.341958	0.407	0.167	9.35961229917689e-263	Dysfunctional_CD8_Tcells	TTN
7.83504311239788e-267	0.317103	0.528	0.262	1.50589528620287e-262	Dysfunctional_CD8_Tcells	ITGAL
2.08561181938223e-265	0.335958	0.601	0.336	4.00854591685265e-261	Dysfunctional_CD8_Tcells	BTN3A2
1.54111352715471e-263	0.324651	0.552	0.288	2.96202019919136e-259	Dysfunctional_CD8_Tcells	ZBTB38
3.01251301154754e-263	0.389815	0.631	0.371	5.79005000819437e-259	Dysfunctional_CD8_Tcells	ITGA4
1.33023903298851e-261	0.359766	0.828	0.64	2.55671942140392e-257	Dysfunctional_CD8_Tcells	PSMB9
6.31098578603781e-257	0.538436	0.578	0.305	1.21297146807647e-252	Dysfunctional_CD8_Tcells	TRBC1
2.85282504604402e-252	0.388977	0.438	0.202	5.4831297384966e-248	Dysfunctional_CD8_Tcells	ENTPD1
1.53748490601094e-245	0.874228	0.429	0.207	2.95504598935302e-241	Dysfunctional_CD8_Tcells	CMIP
2.514549727817e-244	0.328022	0.632	0.365	4.83296457686427e-240	Dysfunctional_CD8_Tcells	PTPN7
1.37079794809876e-242	0.366555	0.667	0.43	2.63467365624581e-238	Dysfunctional_CD8_Tcells	KMT2A
1.60930361188482e-236	0.355761	0.586	0.33	3.09308154204263e-232	Dysfunctional_CD8_Tcells	GBP2
3.73688714335699e-233	0.333027	0.609	0.355	7.18229708953214e-229	Dysfunctional_CD8_Tcells	CLEC2B
1.76356795881624e-228	0.326453	0.546	0.3	3.3895776168448e-224	Dysfunctional_CD8_Tcells	ADGRE5
8.22799845734936e-227	0.338353	0.594	0.357	1.58142130350255e-222	Dysfunctional_CD8_Tcells	NAP1L4
2.41652128648029e-217	0.856471	0.447	0.24	4.64455391261513e-213	Dysfunctional_CD8_Tcells	OGFR
1.25201756260223e-215	0.751194	0.703	0.559	2.40637775532148e-211	Dysfunctional_CD8_Tcells	RBM25
2.34467592752493e-212	0.383172	0.777	0.589	4.50646713270291e-208	Dysfunctional_CD8_Tcells	KIAA1551
4.76114949412831e-211	0.315636	0.599	0.348	9.15092932771462e-207	Dysfunctional_CD8_Tcells	CD84
1.03043724010899e-210	0.341326	0.707	0.505	1.98050037548948e-206	Dysfunctional_CD8_Tcells	CELF2
2.20122168229111e-210	0.318616	0.564	0.323	4.23074807336351e-206	Dysfunctional_CD8_Tcells	TNFRSF1B
1.93345164028065e-209	0.315299	0.489	0.257	3.71609405261941e-205	Dysfunctional_CD8_Tcells	CEMIP2
1.32525059968281e-206	0.324452	0.693	0.483	2.54713165259036e-202	Dysfunctional_CD8_Tcells	ARID4B
1.90415049625797e-205	0.430539	0.516	0.287	3.65977725380783e-201	Dysfunctional_CD8_Tcells	RGS2
3.78316929644196e-205	0.316255	0.498	0.272	7.27125138776145e-201	Dysfunctional_CD8_Tcells	TRAF5
1.23713345671122e-202	0.358777	0.673	0.427	2.37777050379896e-198	Dysfunctional_CD8_Tcells	DUSP2
2.09079560678437e-199	0.303061	0.684	0.475	4.01850915623955e-195	Dysfunctional_CD8_Tcells	WIPF1
9.83355959502129e-199	0.330791	0.52	0.298	1.89001015416309e-194	Dysfunctional_CD8_Tcells	CCND2
3.84246434885817e-197	0.313196	0.654	0.41	7.3852164785054e-193	Dysfunctional_CD8_Tcells	SLFN5
2.12465748450584e-192	0.336378	0.679	0.477	4.08359168522022e-188	Dysfunctional_CD8_Tcells	CFLAR
4.42501130846337e-185	0.731289	0.587	0.403	8.5048717348666e-181	Dysfunctional_CD8_Tcells	VMP1
9.2264264954508e-185	0.795172	0.533	0.353	1.77331917242564e-180	Dysfunctional_CD8_Tcells	ILF3
1.76164505645782e-184	0.746837	0.637	0.482	3.38588179851192e-180	Dysfunctional_CD8_Tcells	AKAP9
1.25676858061508e-182	0.303986	0.727	0.49	2.41550921194219e-178	Dysfunctional_CD8_Tcells	GIMAP4
5.15729710876993e-173	0.342522	0.743	0.559	9.91232504305581e-169	Dysfunctional_CD8_Tcells	IRF1
1.96117870064649e-169	0.338103	0.643	0.46	3.76938546264255e-165	Dysfunctional_CD8_Tcells	ANKRD11
3.20802451677591e-168	0.337539	0.674	0.498	6.16582312124331e-164	Dysfunctional_CD8_Tcells	STAT3
4.9346776742267e-164	0.300276	0.756	0.579	9.48445048986372e-160	Dysfunctional_CD8_Tcells	LSP1
6.90900699198804e-162	0.30181	0.699	0.506	1.3279111438601e-157	Dysfunctional_CD8_Tcells	LY6E
9.86816099918359e-160	0.788109	0.567	0.416	1.89666054404309e-155	Dysfunctional_CD8_Tcells	KIF5B
8.21432556189786e-157	0.331346	0.47	0.278	1.57879337299677e-152	Dysfunctional_CD8_Tcells	CREM
9.93878754959092e-153	0.338839	0.637	0.445	1.91023496703137e-148	Dysfunctional_CD8_Tcells	ISG20
1.21117431748102e-144	0.300823	0.538	0.353	2.32787703819852e-140	Dysfunctional_CD8_Tcells	SAMSN1
5.01678078886851e-140	0.410353	0.65	0.521	9.64225267620527e-136	Dysfunctional_CD8_Tcells	XIST
1.53389820221544e-134	0.32266	0.55	0.37	2.94815234465808e-130	Dysfunctional_CD8_Tcells	XAF1
4.5494612184649e-134	0.310953	0.555	0.365	8.74406446188953e-130	Dysfunctional_CD8_Tcells	ISG15
1.49827024047112e-104	0.309786	0.604	0.458	2.8796754021855e-100	Dysfunctional_CD8_Tcells	ITGB1
0	1.24894	0.836	0.169	0	CD4_Tcells	IL7R
0	0.656476	0.87	0.548	0	CD4_Tcells	LDHB
0	0.621494	1	0.994	0	CD4_Tcells	RPS12
0	0.596224	0.996	0.989	0	CD4_Tcells	RPS3A
0	0.589861	0.999	0.99	0	CD4_Tcells	RPL30
0	0.58628	0.572	0.311	0	CD4_Tcells	IFITM1
0	0.582381	0.603	0.207	0	CD4_Tcells	NOSIP
0	0.551503	0.998	0.984	0	CD4_Tcells	RPS3
0	0.549531	0.889	0.463	0	CD4_Tcells	LTB
0	0.545281	0.596	0.139	0	CD4_Tcells	TCF7
0	0.542002	0.792	0.375	0	CD4_Tcells	GIMAP7
0	0.538666	0.998	0.993	0	CD4_Tcells	RPL32
0	0.537947	0.743	0.52	0	CD4_Tcells	EIF3L
0	0.537728	0.994	0.978	0	CD4_Tcells	RPS13
0	0.524351	0.881	0.677	0	CD4_Tcells	SARAF
0	0.514158	0.999	0.988	0	CD4_Tcells	RPS27A
0	0.499646	0.996	0.975	0	CD4_Tcells	RPL14
0	0.494305	0.994	0.972	0	CD4_Tcells	RPS25
0	0.493398	0.999	0.994	0	CD4_Tcells	RPS14
0	0.490364	0.992	0.968	0	CD4_Tcells	RPL5
0	0.489694	0.998	0.99	0	CD4_Tcells	RPS4X
0	0.488991	0.999	0.995	0	CD4_Tcells	RPL34
0	0.485081	0.997	0.985	0	CD4_Tcells	RPS6
0	0.4809	1	0.995	0	CD4_Tcells	RPL11
0	0.48084	0.993	0.979	0	CD4_Tcells	RPL9
0	0.478706	0.901	0.75	0	CD4_Tcells	JUNB
0	0.471678	0.999	0.999	0	CD4_Tcells	RPL13
0	0.470466	1	0.999	0	CD4_Tcells	RPL10
0	0.467777	1	1	0	CD4_Tcells	EEF1A1
0	0.466002	0.527	0.147	0	CD4_Tcells	CCR7
0	0.464103	0.955	0.913	0	CD4_Tcells	RPL27A
0	0.45706	0.997	0.973	0	CD4_Tcells	RPL35A
0	0.452836	0.916	0.821	0	CD4_Tcells	RPL31
0	0.452411	0.893	0.455	0	CD4_Tcells	CD3E
0	0.442083	0.999	0.994	0	CD4_Tcells	RPL19
0	0.437699	0.996	0.977	0	CD4_Tcells	RPS29
0	0.4361	0.999	0.998	0	CD4_Tcells	TPT1
0	0.435959	0.999	0.995	0	CD4_Tcells	RPS18
0	0.429565	0.982	0.954	0	CD4_Tcells	RPL22
0	0.422919	0.996	0.987	0	CD4_Tcells	RPL21
0	0.420574	0.997	0.987	0	CD4_Tcells	RPL6
0	0.415419	0.991	0.952	0	CD4_Tcells	RPS21
0	0.40541	0.998	0.984	0	CD4_Tcells	RPL3
0	0.399242	0.408	0.066	0	CD4_Tcells	LEF1
0	0.39291	0.985	0.952	0	CD4_Tcells	RPL24
0	0.392798	0.999	0.995	0	CD4_Tcells	RPL39
0	0.388113	0.99	0.942	0	CD4_Tcells	RPSA
0	0.387739	0.995	0.976	0	CD4_Tcells	RPS7
0	0.385997	0.961	0.86	0	CD4_Tcells	EEF1B2
0	0.377457	0.999	0.989	0	CD4_Tcells	RPS15A
0	0.375302	0.999	0.996	0	CD4_Tcells	RPS28
0	0.374831	0.96	0.906	0	CD4_Tcells	RPL7
0	0.3738	0.997	0.99	0	CD4_Tcells	RPL18
0	0.37297	0.953	0.887	0	CD4_Tcells	RPL38
0	0.370696	0.998	0.994	0	CD4_Tcells	RPS8
0	0.370488	0.908	0.785	0	CD4_Tcells	TOMM7
0	0.365123	1	0.996	0	CD4_Tcells	RPS27
0	0.359108	0.994	0.983	0	CD4_Tcells	RPL29
0	0.358725	0.982	0.963	0	CD4_Tcells	NACA
0	0.356967	0.764	0.461	0	CD4_Tcells	GIMAP4
0	0.354483	0.998	0.991	0	CD4_Tcells	RPS23
0	0.348981	0.997	0.991	0	CD4_Tcells	RPLP2
0	0.34842	0.989	0.941	0	CD4_Tcells	RPS5
0	0.34797	0.983	0.924	0	CD4_Tcells	RPL10A
0	0.338561	0.996	0.985	0	CD4_Tcells	RPL36
0	0.338284	1	0.997	0	CD4_Tcells	RPL41
0	0.337488	0.999	0.994	0	CD4_Tcells	RPL37
0	0.333905	0.988	0.964	0	CD4_Tcells	RPL26
0	0.333885	0.322	0.027	0	CD4_Tcells	CD40LG
0	0.330367	0.653	0.367	0	CD4_Tcells	LEPROTL1
0	0.327096	0.672	0.396	0	CD4_Tcells	RIPOR2
0	0.317981	0.993	0.978	0	CD4_Tcells	RPS16
0	0.316349	0.996	0.983	0	CD4_Tcells	RPL7A
0	0.316104	0.819	0.418	0	CD4_Tcells	CD3G
0	0.311665	0.385	0.106	0	CD4_Tcells	CAMK4
0	0.306218	0.989	0.95	0	CD4_Tcells	RPL23A
1.50121060961143e-298	0.308278	0.921	0.821	2.88532679167316e-294	CD4_Tcells	MYL12A
8.2785858346742e-297	0.337783	0.706	0.467	1.59114419742438e-292	CD4_Tcells	C12orf57
3.68220211729163e-278	0.340818	0.541	0.293	7.07719246943451e-274	CD4_Tcells	KLF2
1.63515827031453e-270	0.583288	0.519	0.288	3.14277419554453e-266	CD4_Tcells	RNF168
1.54797470796803e-266	0.302293	0.927	0.859	2.97520738871455e-262	CD4_Tcells	PABPC1
1.18099838575292e-263	0.314325	0.602	0.344	2.2698788974171e-259	CD4_Tcells	SELL
1.77156191497499e-234	0.346374	0.763	0.523	3.40494200058193e-230	CD4_Tcells	CD69
2.75917275691604e-231	0.319836	0.875	0.709	5.30313003879263e-227	CD4_Tcells	ZFP36L2
3.27402750601895e-198	0.388256	0.79	0.608	6.29268086656843e-194	CD4_Tcells	FOS
1.46839655780689e-155	0.321595	0.892	0.856	2.82225818410484e-151	CD4_Tcells	RPL23
0	1.10884	0.59	0.071	0	Tregs	TNFRSF4
0	1.07582	0.981	0.576	0	Tregs	IL32
0	0.840255	0.517	0.066	0	Tregs	TNFRSF18
0	0.754923	0.666	0.204	0	Tregs	CTLA4
0	0.668726	0.428	0.031	0	Tregs	RTKN2
0	0.563075	0.472	0.063	0	Tregs	IKZF2
0	0.527256	0.387	0.008	0	Tregs	FOXP3
1.08193593672652e-299	0.708237	0.756	0.306	2.07948087038837e-295	Tregs	SPOCK2
4.95646645272373e-272	0.551818	0.326	0.06	9.52632852213502e-268	Tregs	IL2RA
1.14907069700062e-255	0.486183	0.473	0.128	2.20851387963519e-251	Tregs	TBC1D4
1.52237784953872e-244	0.642595	0.698	0.268	2.92601022681342e-240	Tregs	TIGIT
8.96841146090679e-222	0.525932	0.472	0.143	1.72372868278629e-217	Tregs	ICOS
4.00227762214897e-215	0.584809	0.549	0.195	7.69237758977032e-211	Tregs	BATF
2.08482740199253e-191	0.461459	0.54	0.204	4.00703826662965e-187	Tregs	PBXIP1
1.25370219570925e-189	0.62768	0.91	0.521	2.40961562015319e-185	Tregs	CD2
3.72233986704692e-185	0.507311	0.517	0.185	7.15433722446417e-181	Tregs	MAF
3.68650598195592e-167	0.31026	0.346	0.097	7.08546449731928e-163	Tregs	STAM
6.78805497459018e-159	0.529935	0.858	0.492	1.30466416611623e-154	Tregs	TRAC
2.44016977128229e-152	0.399964	0.44	0.159	4.69000630040455e-148	Tregs	PIM2
4.98852163326734e-144	0.471304	0.632	0.314	9.58793857913982e-140	Tregs	ARID5B
7.53779604315527e-142	0.50066	0.567	0.274	1.44876439949444e-137	Tregs	CORO1B
1.25293370220832e-141	0.6	0.913	0.686	2.40813857564439e-137	Tregs	S100A4
2.74132194095227e-139	0.446985	0.932	0.548	5.26882077051027e-135	Tregs	CD3D
1.20678023205894e-138	0.359067	0.341	0.105	2.31943160601728e-134	Tregs	LINC01943
1.31252070518965e-137	0.663737	0.882	0.537	2.52266479537451e-133	Tregs	LTB
3.35368083266965e-132	0.378212	0.627	0.309	6.44577456039106e-128	Tregs	SKAP1
4.48604595877282e-130	0.349653	0.439	0.17	8.62218033276136e-126	Tregs	RORA
1.17058759539497e-124	0.349448	0.403	0.152	2.24986935834913e-120	Tregs	MIR4435-2HG
2.14825769383119e-108	0.386657	0.874	0.532	4.12895128754356e-104	Tregs	CD3E
1.30407409516798e-105	0.374439	0.981	0.94	2.50643041091286e-101	Tregs	PTPRC
6.84723802522523e-105	0.335117	0.565	0.283	1.31603914844829e-100	Tregs	CD247
3.57898066268899e-102	0.316826	0.548	0.268	6.87880083368824e-98	Tregs	LAT
3.37413146784099e-99	0.480419	0.604	0.346	6.48508068119038e-95	Tregs	TNFRSF1B
6.7624236489407e-92	0.374259	0.702	0.414	1.2997378253264e-87	Tregs	SYNE2
1.26356407432366e-90	0.408935	0.718	0.466	2.42857015085008e-86	Tregs	CD27
2.79485737070648e-85	0.460348	0.778	0.543	5.37171586649785e-81	Tregs	TRBC2
9.08550354118577e-85	0.317169	0.423	0.2	1.74623378061591e-80	Tregs	PHACTR2
2.9556912801248e-84	0.368166	0.997	0.98	5.68083864039986e-80	Tregs	HLA-A
7.64978212135269e-84	0.550083	0.587	0.334	1.47028812372399e-79	Tregs	TRBC1
5.89348493273894e-81	0.336247	0.539	0.307	1.13272780407243e-76	Tregs	CARD16
1.04481264719992e-71	0.327144	0.461	0.229	2.00812990791824e-67	Tregs	DUSP4
3.55901496092662e-65	0.331817	0.599	0.356	6.84042675490096e-61	Tregs	ITM2A
6.16009457673676e-64	0.402024	0.643	0.402	1.18397017764881e-59	Tregs	CD7
6.72028683453434e-63	0.394651	0.66	0.461	1.2916391295975e-58	Tregs	BIRC3
3.03569680480423e-55	0.331342	0.717	0.553	5.83460925883373e-51	Tregs	SOD1
1.57079901857845e-54	0.339051	0.622	0.437	3.01907571370777e-50	Tregs	SLFN5
1.94074829597411e-54	0.31715	0.659	0.442	3.73011822486224e-50	Tregs	RGS1
0	2.71523	0.901	0.084	0	NK	GNLY
0	1.473	0.651	0.045	0	NK	XCL1
0	1.20604	0.619	0.051	0	NK	XCL2
0	1.19181	0.901	0.179	0	NK	KLRD1
0	1.19052	0.7	0.018	0	NK	TRDC
0	1.07178	0.638	0.074	0	NK	KLRB1
0	0.878358	0.488	0.042	0	NK	KLRC1
0	0.729756	0.483	0.007	0	NK	KLRF1
0	0.690104	0.633	0.073	0	NK	MATK
0	0.534061	0.442	0.027	0	NK	PTGDR
4.4732348000751e-266	0.917269	0.7	0.12	8.59755728574433e-262	NK	HOPX
4.34705161158969e-237	1.15373	0.89	0.245	8.35503319747539e-233	NK	CTSW
8.84713213492374e-178	1.21636	0.96	0.328	1.70041879633234e-173	NK	NKG7
7.02824948394715e-150	0.471078	0.839	0.199	1.35082955081464e-145	NK	TYROBP
1.6524695597454e-136	0.475201	0.485	0.099	3.17604649383065e-132	NK	TXK
5.27256770249848e-122	0.723634	0.654	0.199	1.01338751242021e-117	NK	IL2RB
7.66625510194294e-119	0.899308	0.635	0.176	1.47345423059343e-114	NK	GZMB
2.63182358551975e-108	0.362591	0.74	0.199	5.05836493136896e-104	NK	FCER1G
2.45678024293319e-107	0.796503	0.708	0.239	4.72193162691758e-103	NK	PRF1
2.7307391526497e-100	0.811069	0.912	0.608	5.24848065139273e-96	NK	IFITM2
1.21189066488109e-94	0.786199	0.56	0.183	2.32925385790146e-90	NK	CMC1
1.16725155818918e-92	0.503934	0.381	0.083	2.24345749483961e-88	NK	TNFRSF18
1.36462186572787e-91	0.752052	0.845	0.407	2.62280322592897e-87	NK	CD7
2.69975042081715e-87	0.45311	0.499	0.145	5.18892030881057e-83	NK	SAMD3
1.16085402237036e-86	0.748698	0.802	0.326	2.23116143099583e-82	NK	GZMA
2.63986822362258e-85	0.939578	0.469	0.137	5.0738267258026e-81	NK	AREG
8.760753322016e-82	0.609885	0.391	0.1	1.68381678849148e-77	NK	CLIC3
3.17567199934433e-78	0.345406	0.375	0.093	6.1036415827398e-74	NK	CD300A
3.36401802873322e-78	0.598149	0.815	0.343	6.46564265122525e-74	NK	CST7
2.79673417863339e-69	0.596789	0.654	0.291	5.37532309133338e-65	NK	CD247
6.14439848219644e-67	0.487067	0.745	0.334	1.18095338827816e-62	NK	ID2
2.09174067624598e-55	0.494416	0.534	0.218	4.02032557974477e-51	NK	PLAC8
3.54859979046372e-54	0.463445	0.552	0.236	6.82040879727127e-50	NK	GZMM
7.59850365152616e-54	0.516984	0.901	0.664	1.46043240182333e-49	NK	HCST
1.47002429468171e-51	0.454786	0.614	0.295	2.82538669437825e-47	NK	XBP1
3.10062933511828e-50	0.622116	0.826	0.566	5.95940958209734e-46	NK	IER2
7.91634785702747e-46	0.892862	0.689	0.363	1.52152205812068e-41	NK	CCL4
8.8642669965354e-46	0.315451	0.437	0.169	1.7037121167341e-41	NK	TPST2
5.33181530998435e-43	0.404586	0.582	0.291	1.02477490257899e-38	NK	EFHD2
1.50728983894624e-41	0.461822	0.818	0.622	2.89701107045468e-37	NK	JAK1
1.47212743525182e-40	0.424549	0.63	0.332	2.829428930554e-36	NK	ADGRE5
3.17905509723753e-37	0.495078	0.609	0.329	6.11014389689054e-33	NK	GADD45B
8.35414883120654e-35	0.789288	0.609	0.362	1.6056674053579e-30	NK	IFITM1
1.03461718532451e-34	0.341493	0.665	0.362	1.9885342301937e-30	NK	RUNX3
1.67169514725376e-34	0.332486	0.426	0.186	3.21299807302172e-30	NK	MAP3K8
5.35234119347251e-34	0.395474	0.761	0.395	1.02871997738542e-29	NK	CCL5
4.45955388621663e-33	0.332892	0.606	0.327	8.57126256930836e-29	NK	APOBEC3G
1.43503699756523e-31	0.367517	0.694	0.475	2.75814110932037e-27	NK	MBP
1.06478578852292e-30	0.657377	0.826	0.643	2.04651828554106e-26	NK	FOS
7.34580626264511e-30	0.319002	0.378	0.167	1.41186396368039e-25	NK	BHLHE40
6.04762742989872e-27	0.417016	0.684	0.498	1.16235399202653e-22	NK	NFKBIA
1.63437274096794e-26	0.425424	0.861	0.742	3.14126440814038e-22	NK	ZFP36L2
1.00862052578763e-25	0.501111	0.676	0.46	1.93856865056382e-21	NK	DUSP2
2.22272346844876e-24	0.330623	0.721	0.542	4.27207450635852e-20	NK	RAP1B
3.87593234952114e-22	0.317896	0.979	0.906	7.44954197577964e-18	NK	BTG1
3.16839174071017e-20	0.311363	0.563	0.365	6.08964892564495e-16	NK	PIK3R1
8.51176790277759e-20	0.31102	0.394	0.214	1.63596179091385e-15	NK	AC020916.1
7.86058882032894e-19	0.353045	0.33	0.162	1.51080517126722e-14	NK	GZMH
2.09168172424124e-18	0.344486	0.743	0.571	4.02021227399166e-14	NK	CD69
6.76645522227226e-12	0.334971	0.673	0.563	1.30051269372073e-07	NK	REL
1.06144642400427e-08	0.337581	0.63	0.549	0.00020401	NK	BTG2
9.59078178372445e-07	0.325074	0.528	0.452	0.0184335	NK	ZFP36
0	1.89468	0.968	0.025	0	B_cells	MS4A1
0	1.69453	0.956	0.035	0	B_cells	CD79A
0	1.23542	0.843	0.013	0	B_cells	BANK1
0	1.12667	0.984	0.619	0	B_cells	CD37
0	1.10767	0.758	0.005	0	B_cells	VPREB3
0	1.06626	0.644	0.072	0	B_cells	IGHM
0	1.02237	0.793	0.03	0	B_cells	RALGPS2
0	0.96708	1	0.795	0	B_cells	CD74
0	0.939628	0.779	0.085	0	B_cells	CD79B
0	0.935797	0.809	0.146	0	B_cells	MEF2C
0	0.918076	0.716	0.087	0	B_cells	SMIM14
0	0.822405	0.934	0.451	0	B_cells	LTB
0	0.768282	0.668	0.034	0	B_cells	BCL11A
0	0.694255	0.607	0.075	0	B_cells	HVCN1
0	0.686867	0.999	0.991	0	B_cells	RPS23
0	0.683254	0.661	0.097	0	B_cells	SWAP70
0	0.681954	0.596	0.029	0	B_cells	ARHGAP24
0	0.681358	0.546	0.009	0	B_cells	CD22
0	0.678949	0.683	0.194	0	B_cells	CD83
0	0.675888	1	0.993	0	B_cells	RPS8
0	0.668002	0.768	0.259	0	B_cells	NCF1
0	0.665092	0.564	0.016	0	B_cells	TNFRSF13C
0	0.647322	0.528	0.006	0	B_cells	LINC00926
0	0.640091	0.995	0.939	0	B_cells	RPS5
0	0.632227	0.534	0.002	0	B_cells	CD19
0	0.624544	0.971	0.851	0	B_cells	MTRNR2L12
0	0.623864	0.999	0.547	0	B_cells	HLA-DRA
0	0.623203	0.443	0.009	0	B_cells	LINC01857
0	0.620036	0.616	0.1	0	B_cells	TCF4
0	0.618749	0.328	0.01	0	B_cells	TCL1A
0	0.610475	0.699	0.233	0	B_cells	POU2F2
0	0.586688	0.423	0.006	0	B_cells	FCER2
0	0.582121	0.653	0.181	0	B_cells	SYPL1
0	0.574855	0.35	0.003	0	B_cells	IGHD
0	0.568675	0.929	0.344	0	B_cells	HLA-DQA1
0	0.555096	0.6	0.256	0	B_cells	FCMR
0	0.552629	0.536	0.074	0	B_cells	ADAM28
0	0.545247	0.465	0.004	0	B_cells	FCRLA
0	0.541927	0.787	0.508	0	B_cells	EIF3L
0	0.537217	0.44	0.006	0	B_cells	CD24
0	0.519135	0.426	0.012	0	B_cells	FAM129C
0	0.517431	0.469	0.003	0	B_cells	PAX5
0	0.512091	0.999	0.989	0	B_cells	RPL18A
0	0.508031	1	0.995	0	B_cells	RPS18
0	0.506114	0.977	0.856	0	B_cells	EEF1B2
0	0.501921	0.997	0.983	0	B_cells	RPL7A
0	0.499258	0.996	0.979	0	B_cells	RPL8
0	0.489873	0.674	0.309	0	B_cells	IGKC
0	0.486984	0.418	0.005	0	B_cells	LINC02397
0	0.481067	0.994	0.951	0	B_cells	RPS21
0	0.480555	0.998	0.989	0	B_cells	FAU
0	0.478477	0.999	0.995	0	B_cells	RPL11
0	0.478039	0.999	0.994	0	B_cells	RPL19
0	0.473203	0.912	0.377	0	B_cells	HLA-DQB1
0	0.470454	0.363	0.004	0	B_cells	CR2
0	0.465128	0.515	0.118	0	B_cells	BASP1
0	0.460315	0.979	0.773	0	B_cells	CD52
0	0.458393	0.997	0.99	0	B_cells	RPL18
0	0.458196	0.997	0.987	0	B_cells	RPL12
0	0.455146	0.999	0.99	0	B_cells	RPL30
0	0.452612	1	0.997	0	B_cells	RPL41
0	0.451856	0.416	0.01	0	B_cells	TLR10
0	0.451474	0.498	0.077	0	B_cells	CD40
0	0.451321	0.503	0.097	0	B_cells	LY86
0	0.451198	0.997	0.982	0	B_cells	RPL29
0	0.448502	0.461	0.036	0	B_cells	BLNK
0	0.44667	0.999	0.993	0	B_cells	RPL32
0	0.443976	0.999	0.989	0	B_cells	RPS3A
0	0.438404	0.55	0.182	0	B_cells	STX7
0	0.432719	0.415	0.009	0	B_cells	BLK
0	0.429337	0.998	0.984	0	B_cells	RPL3
0	0.427949	0.609	0.245	0	B_cells	SNX2
0	0.426802	0.998	0.995	0	B_cells	RPL39
0	0.425281	1	0.999	0	B_cells	RPL10
0	0.424867	0.344	0.003	0	B_cells	TNFRSF13B
0	0.420707	0.39	0.115	0	B_cells	POLD4
0	0.417952	0.409	0.032	0	B_cells	AFF3
0	0.4164	0.427	0.033	0	B_cells	PDLIM1
0	0.41601	0.98	0.588	0	B_cells	HLA-DPB1
0	0.415297	0.997	0.977	0	B_cells	RPS13
0	0.415284	1	1	0	B_cells	RPLP1
0	0.412503	0.983	0.924	0	B_cells	RPLP0
0	0.409819	0.7	0.317	0	B_cells	SELL
0	0.407555	0.991	0.963	0	B_cells	RACK1
0	0.403852	0.4	0.146	0	B_cells	MARCKSL1
0	0.399114	1	1	0	B_cells	EEF1A1
0	0.397143	0.403	0.037	0	B_cells	GAPT
0	0.396627	0.986	0.573	0	B_cells	HLA-DPA1
0	0.395122	0.439	0.084	0	B_cells	PLEKHF2
0	0.391801	0.998	0.985	0	B_cells	RPS6
0	0.390245	0.385	0.038	0	B_cells	CCR6
0	0.389522	0.995	0.967	0	B_cells	RPL5
0	0.388558	0.577	0.298	0	B_cells	SYNGR2
0	0.388222	0.987	0.552	0	B_cells	HLA-DRB1
0	0.387079	0.997	0.975	0	B_cells	RPS7
0	0.384504	0.994	0.949	0	B_cells	RPL23A
0	0.384491	0.999	0.995	0	B_cells	RPL34
0	0.383086	0.989	0.942	0	B_cells	RPSA
0	0.381817	0.986	0.923	0	B_cells	RPL10A
0	0.3814	0.409	0.114	0	B_cells	PHACTR1
0	0.380558	0.351	0.014	0	B_cells	COBLL1
0	0.378165	0.999	0.995	0	B_cells	RPS12
0	0.376838	0.995	0.972	0	B_cells	RPS25
0	0.374621	1	0.999	0	B_cells	RPL13
0	0.372981	0.737	0.352	0	B_cells	HLA-DMA
0	0.369508	0.473	0.101	0	B_cells	IRF8
0	0.369382	0.412	0.071	0	B_cells	LYL1
0	0.364696	0.355	0.071	0	B_cells	CD72
0	0.364543	0.59	0.312	0	B_cells	RPL22L1
0	0.364224	1	0.983	0	B_cells	RPS3
0	0.363967	0.758	0.512	0	B_cells	ZFAS1
0	0.363809	0.369	0.075	0	B_cells	AIM2
0	0.363523	0.349	0.01	0	B_cells	HLA-DOB
0	0.362282	0.999	0.994	0	B_cells	RPS14
0	0.360447	0.999	0.99	0	B_cells	RPS4X
0	0.360407	0.451	0.125	0	B_cells	SYK
0	0.356843	0.404	0.065	0	B_cells	BTK
0	0.354591	0.996	0.975	0	B_cells	RPL14
0	0.354524	0.996	0.991	0	B_cells	RPLP2
0	0.35434	0.346	0.019	0	B_cells	POU2AF1
0	0.350187	1	0.987	0	B_cells	RPS27A
0	0.348685	0.405	0.142	0	B_cells	LY9
0	0.346624	0.999	0.996	0	B_cells	RPS28
0	0.341474	0.589	0.306	0	B_cells	CHCHD10
0	0.340474	0.401	0.093	0	B_cells	LAT2
0	0.339251	0.336	0.016	0	B_cells	PKIG
0	0.336459	0.998	0.983	0	B_cells	RPS9
0	0.334962	0.52	0.231	0	B_cells	NCOA3
0	0.333458	0.417	0.105	0	B_cells	FCHSD2
0	0.330619	0.4	0.082	0	B_cells	CXXC5
0	0.330518	0.987	0.964	0	B_cells	RPL26
0	0.329134	0.408	0.119	0	B_cells	PARP15
0	0.327535	0.533	0.232	0	B_cells	TMEM243
0	0.327019	0.361	0.059	0	B_cells	QRSL1
0	0.326465	0.424	0.128	0	B_cells	TMEM154
0	0.325887	0.997	0.973	0	B_cells	RPL35A
0	0.324345	0.325	0.02	0	B_cells	SPIB
0	0.324191	0.335	0.026	0	B_cells	GNG7
0	0.3236	0.525	0.249	0	B_cells	SNHG7
0	0.320266	0.444	0.143	0	B_cells	CCDC50
0	0.319607	0.485	0.215	0	B_cells	MBD4
0	0.317181	0.317	0.03	0	B_cells	CXCR5
0	0.316338	0.468	0.157	0	B_cells	PLAC8
0	0.316222	0.779	0.507	0	B_cells	REL
0	0.31581	0.999	0.993	0	B_cells	RPS15
0	0.315378	0.388	0.101	0	B_cells	CYB561A3
0	0.314233	0.383	0.096	0	B_cells	STRBP
0	0.31101	0.544	0.237	0	B_cells	PLCG2
0	0.307031	0.999	0.998	0	B_cells	RPL28
3.38726835894108e-304	0.312038	0.639	0.395	6.51032978588476e-300	B_cells	SNX3
1.47512569531223e-294	0.303661	1	0.996	2.8351915863901e-290	B_cells	RPS27
4.3015815781573e-290	0.777957	0.861	0.735	8.26763979321833e-286	B_cells	MT-ND4L
3.9480316707953e-277	0.344551	0.648	0.41	7.58811687126856e-273	B_cells	HERPUD1
8.41749323000632e-262	0.310636	0.609	0.383	1.61784219880722e-257	B_cells	PTPN6
2.54882372664519e-232	0.543508	0.499	0.293	4.89883920261206e-228	B_cells	RNF168
1.08041928268054e-229	0.700586	0.65	0.479	2.076565861312e-225	B_cells	MT-ATP8
8.84272692442042e-189	0.345588	0.36	0.184	1.6995721148736e-184	B_cells	IGLC2
7.42540611981348e-184	0.30738	0.569	0.376	1.42716305622815e-179	B_cells	RPL17
0	1.62353	0.451	0.005	0	Plasma_cells	IGHGP
0	1.5913	0.887	0.025	0	Plasma_cells	DERL3
0	0.877897	0.775	0.027	0	Plasma_cells	TNFRSF17
0	0.57741	0.408	0.004	0	Plasma_cells	JSRP1
0	0.505599	0.493	0.002	0	Plasma_cells	SDC1
0	0.407862	0.38	0.002	0	Plasma_cells	KCNN3
4.48006471022648e-275	0.517221	0.394	0.007	8.6106843730553e-271	Plasma_cells	TXNDC5
6.84922138605676e-180	2.68867	0.986	0.089	1.31642035040011e-175	Plasma_cells	MZB1
3.95624589247623e-157	0.303462	0.31	0.008	7.60390460533932e-153	Plasma_cells	SPAG4
2.98111290294952e-152	0.799445	0.718	0.048	5.72969899946897e-148	Plasma_cells	FCRL5
2.65466258214208e-137	3.73382	0.718	0.055	5.10226148287707e-133	Plasma_cells	IGHG4
2.1708696969451e-130	3.66702	0.873	0.093	4.17241155752848e-126	Plasma_cells	JCHAIN
2.89079063723315e-108	3.97263	0.592	0.047	5.55609960476211e-104	Plasma_cells	IGHG2
4.2081118883115e-95	4.79713	0.803	0.107	8.0879910493347e-91	Plasma_cells	IGHG3
1.88425162533675e-92	4.74599	0.775	0.105	3.62153162389724e-88	Plasma_cells	IGHG1
2.68561999379974e-89	1.27574	0.831	0.12	5.16176162808311e-85	Plasma_cells	FKBP11
1.78706750589059e-86	1.15718	0.845	0.128	3.43474374632171e-82	Plasma_cells	PRDX4
1.79738444324837e-74	1.21805	0.831	0.137	3.45457289992336e-70	Plasma_cells	ITM2C
1.1286889458956e-66	0.565597	0.662	0.087	2.16934015401135e-62	Plasma_cells	POU2AF1
1.83863981739655e-61	0.627502	0.662	0.098	3.53386572903616e-57	Plasma_cells	TXNDC11
4.53230384391886e-61	0.304066	0.352	0.027	8.71108798801205e-57	Plasma_cells	CHPF
1.13280309181514e-60	2.06957	0.944	0.298	2.17724754246869e-56	Plasma_cells	XBP1
1.83859924998803e-58	0.607683	0.592	0.08	3.53378775847699e-54	Plasma_cells	PDK1
5.98651530887157e-54	0.468754	0.535	0.07	1.15060824236512e-49	Plasma_cells	SPATS2
2.93845105431556e-49	0.364084	0.408	0.044	5.6477029263945e-45	Plasma_cells	CPNE5
6.20677175116585e-47	0.314367	0.352	0.035	1.19294153057408e-42	Plasma_cells	CKAP4
1.07927365138803e-45	1.95562	0.986	0.642	2.0743639579678e-41	Plasma_cells	SSR4
1.92095604834234e-41	0.375006	0.31	0.031	3.69207752491397e-37	Plasma_cells	HIST1H2BG
2.85353475229267e-41	0.904043	0.873	0.302	5.4844937939065e-37	Plasma_cells	FKBP2
6.48880653809505e-41	0.887506	0.817	0.223	1.24714861662187e-36	Plasma_cells	RRBP1
5.08691473083438e-40	1.24328	0.831	0.269	9.77705011266369e-36	Plasma_cells	SEC11C
1.15520919693551e-39	1.6895	0.986	0.614	2.22031207651006e-35	Plasma_cells	HSP90B1
6.53896999247571e-39	1.46303	0.944	0.459	1.25679003255383e-34	Plasma_cells	HERPUD1
5.11887982835637e-37	0.819293	0.873	0.299	9.83848703010095e-33	Plasma_cells	LMAN1
3.07832720770248e-36	0.672764	0.718	0.186	5.91654489320417e-32	Plasma_cells	SEL1L
5.21786777207824e-36	0.853323	0.901	0.339	1.00287418579344e-31	Plasma_cells	SSR3
5.82283637080236e-36	0.754187	0.535	0.102	1.11914915046821e-31	Plasma_cells	ANKRD28
1.04452114026754e-34	0.714676	0.732	0.204	2.0075696315942e-30	Plasma_cells	ERLEC1
3.12726943307126e-34	0.672393	0.859	0.278	6.01061185036296e-30	Plasma_cells	SELENOS
8.98282915677686e-33	0.822601	0.972	0.502	1.72649976393251e-28	Plasma_cells	SPCS2
4.5419153085637e-32	5.58813	0.845	0.385	8.72956122305943e-28	Plasma_cells	IGKC
8.79848398840929e-32	0.699755	0.746	0.229	1.69106862257227e-27	Plasma_cells	SDF2L1
3.45047246206853e-31	0.459238	0.493	0.095	6.63180807209572e-27	Plasma_cells	ELL2
9.33665021634081e-31	0.4659	0.563	0.122	1.7945041715807e-26	Plasma_cells	PLPP5
8.37073224476082e-30	0.491961	0.451	0.084	1.60885473744303e-25	Plasma_cells	TRIB1
1.20002633656772e-29	0.399232	0.451	0.084	2.30645061888315e-25	Plasma_cells	RAB30
3.01884595916215e-29	0.386316	0.451	0.085	5.80222193350966e-25	Plasma_cells	SIL1
7.50970513220771e-29	0.585448	0.606	0.157	1.44336532641032e-24	Plasma_cells	CPEB4
8.45532922622542e-29	0.541099	0.676	0.185	1.62511427728053e-24	Plasma_cells	SEL1L3
1.21455922271309e-27	0.859063	0.662	0.204	2.33438282605455e-23	Plasma_cells	UBE2J1
2.27759763533457e-27	0.634606	0.662	0.201	4.37754265511304e-23	Plasma_cells	TENT5C
2.79053821840308e-27	0.526912	0.62	0.159	5.36341445577073e-23	Plasma_cells	SLAMF7
1.08387705226655e-26	0.405222	0.465	0.097	2.0832116944563e-22	Plasma_cells	ZBP1
2.82947020236247e-25	0.437734	0.521	0.127	5.43824172894066e-21	Plasma_cells	CLPTM1L
9.42009435078137e-25	0.367357	0.437	0.09	1.81054213422018e-20	Plasma_cells	EAF2
9.16631295988481e-24	0.769771	0.887	0.447	1.76176535088986e-19	Plasma_cells	HSPA5
9.71278634097373e-24	0.300966	0.31	0.05	1.86679753473515e-19	Plasma_cells	UAP1
1.18949139871004e-23	0.307657	0.38	0.073	2.28620246832069e-19	Plasma_cells	HSPA13
1.2542812928958e-22	0.409641	0.493	0.119	2.41072864494573e-18	Plasma_cells	FNDC3B
1.48364426472844e-22	0.424631	0.535	0.143	2.85156427680806e-18	Plasma_cells	DNAJB9
1.62598662447529e-22	0.411151	0.535	0.142	3.1251462922415e-18	Plasma_cells	CRELD2
2.11733944646743e-22	0.821957	0.592	0.181	4.06952641611041e-18	Plasma_cells	PDIA4
2.68862474994166e-22	0.622177	0.817	0.377	5.16753676938788e-18	Plasma_cells	SPCS3
7.36279652420729e-22	0.374641	0.521	0.134	1.41512949195264e-17	Plasma_cells	CREB3L2
2.01008127514283e-21	0.892051	0.732	0.229	3.86337621082452e-17	Plasma_cells	CD79A
6.10834595051484e-21	0.687682	0.648	0.223	1.17402409168895e-16	Plasma_cells	CD38
1.02820785634667e-20	0.460163	0.549	0.16	1.9762154998983e-16	Plasma_cells	FBXW7
1.30553033222478e-20	0.550475	0.563	0.17	2.50922929853604e-16	Plasma_cells	PIM2
1.32299688641055e-20	0.688908	0.648	0.237	2.54280001568107e-16	Plasma_cells	MYDGF
1.49676398083505e-19	4.13398	0.394	0.093	2.87678037116498e-15	Plasma_cells	IGHA1
3.01392430864262e-19	0.353365	0.493	0.136	5.79276252121111e-15	Plasma_cells	TXNDC15
5.41261173063018e-19	0.31848	0.479	0.126	1.04030397462712e-14	Plasma_cells	TPD52
1.31428226310825e-18	0.4687	0.577	0.191	2.52605050969406e-14	Plasma_cells	MANF
1.74822017743881e-18	0.689643	0.873	0.549	3.3600791810374e-14	Plasma_cells	BTG2
5.83464374848604e-18	0.402749	0.366	0.085	1.12141852845902e-13	Plasma_cells	ANKRD37
4.17069762752499e-17	0.341793	0.31	0.065	8.01608084010304e-13	Plasma_cells	RHBDD1
1.9667362011083e-16	0.381698	0.507	0.165	3.78006697853016e-12	Plasma_cells	SAR1B
7.18239903162921e-16	0.402866	0.606	0.226	1.38045709387913e-11	Plasma_cells	HDLBP
2.37610784369142e-15	0.61143	0.732	0.366	4.56687927557492e-11	Plasma_cells	RABAC1
8.2352560923254e-14	0.562573	0.803	0.522	1.58281622094494e-09	Plasma_cells	SPCS1
9.2953486393321e-14	0.369297	0.507	0.186	1.78656600847963e-09	Plasma_cells	SEC14L1
1.11101930068752e-13	0.423029	0.704	0.322	2.13537909592141e-09	Plasma_cells	RPN2
1.30651113925115e-13	0.330332	0.549	0.204	2.5111144096407e-09	Plasma_cells	ST6GAL1
1.15991862532652e-12	1.11555	0.746	0.56	2.22936359787757e-08	Plasma_cells	JUN
3.54641040725167e-12	0.309802	0.423	0.14	6.81620080273771e-08	Plasma_cells	GLCCI1
8.69234139950714e-12	0.392929	0.873	0.564	1.67066801698527e-07	Plasma_cells	SEC62
1.74557932434752e-11	4.96427	0.535	0.221	3.35500346139593e-07	Plasma_cells	IGLC2
2.17915858591706e-11	0.324967	0.577	0.244	4.18834280213258e-07	Plasma_cells	NUCB2
2.24336425632911e-11	0.333	0.521	0.215	4.31174610066454e-07	Plasma_cells	DERL1
3.16727282832342e-11	0.348841	0.676	0.285	6.08749837603761e-07	Plasma_cells	MEF2C
3.36590412908769e-11	0.321163	0.507	0.204	6.46926773610653e-07	Plasma_cells	CCPG1
6.71753920671679e-11	0.363977	0.535	0.232	1.29111103553097e-06	Plasma_cells	DNAJC3
2.18507529507915e-10	0.445233	0.563	0.273	4.19971471714212e-06	Plasma_cells	HM13
5.93142608107923e-10	0.363308	0.577	0.272	1.14002009278343e-05	Plasma_cells	TMED9
6.81869751831826e-10	0.331312	0.549	0.243	1.31055366302077e-05	Plasma_cells	DNAJC1
9.00221562221057e-10	0.480098	0.676	0.377	1.73022584258887e-05	Plasma_cells	SELENOK
1.98036484362803e-09	0.651597	0.732	0.528	3.80626122945308e-05	Plasma_cells	SEC61B
2.60617848294555e-09	0.354048	0.789	0.47	5.00907504422134e-05	Plasma_cells	TMEM59
5.09724199439516e-09	0.37624	0.521	0.243	9.79689911322749e-05	Plasma_cells	KDELR2
6.49051131034663e-08	0.33467	0.634	0.351	0.00124748	Plasma_cells	P4HB
7.9848754091669e-08	0.947115	0.831	0.654	0.00153469	Plasma_cells	PPIB
9.20112834770068e-08	0.354418	0.535	0.25	0.00176846	Plasma_cells	PRDM1
1.25952194869489e-07	4.81413	0.352	0.147	0.0024208	Plasma_cells	IGLC3
1.90331666244822e-07	0.495886	0.662	0.434	0.00365817	Plasma_cells	PDIA6
2.34217273143541e-07	0.310415	0.479	0.235	0.00450166	Plasma_cells	RPN1
2.51472884987827e-07	0.325969	0.423	0.197	0.00483331	Plasma_cells	AC007952.4
1.83176962068352e-06	0.366719	0.451	0.24	0.0352066	Plasma_cells	ARF4
1.96030261199633e-06	0.417623	0.704	0.473	0.037677	Plasma_cells	ISG20
2.44990423649048e-06	0.344713	0.38	0.19	0.0470872	Plasma_cells	EHMT1
2.0214156346825e-05	0.703081	0.507	0.295	0.388516	Plasma_cells	CYTOR
5.00506424584501e-05	0.317714	0.479	0.303	0.961973	Plasma_cells	OSTC
5.19682063887171e-05	0.457802	0.634	0.477	0.998829	Plasma_cells	FOSB
8.68739944143839e-05	0.314592	0.958	0.892	1	Plasma_cells	CYBA
0.000159082	0.397424	0.634	0.526	1	Plasma_cells	TMEM258
0.00335373	4.29296	0.31	0.193	1	Plasma_cells	IGHM
0	3.62644	0.826	0.001	0	Mast_cells	TPSB2
0	3.20316	0.812	0	0	Mast_cells	TPSAB1
0	2.85515	0.799	0	0	Mast_cells	CPA3
0	2.8025	0.743	0	0	Mast_cells	CTSG
0	2.69671	0.826	0.023	0	Mast_cells	HPGD
0	2.07956	0.847	0.001	0	Mast_cells	GATA2
0	2.034	0.792	0	0	Mast_cells	MS4A2
0	1.81124	0.465	0	0	Mast_cells	ADCYAP1
0	1.74987	0.826	0.003	0	Mast_cells	KIT
0	1.66411	0.736	0.001	0	Mast_cells	SLC18A2
0	1.45321	0.792	0.034	0	Mast_cells	LTC4S
0	1.38737	0.743	0.011	0	Mast_cells	HPGDS
0	1.35451	0.681	0	0	Mast_cells	HDC
0	1.1995	0.826	0.02	0	Mast_cells	VWA5A
0	1.12049	0.632	0.024	0	Mast_cells	CLU
0	0.926415	0.514	0.019	0	Mast_cells	AKAP12
0	0.906103	0.59	0.002	0	Mast_cells	CAVIN2
0	0.900086	0.667	0.01	0	Mast_cells	RAB27B
0	0.873692	0.382	0	0	Mast_cells	CMA1
0	0.762934	0.528	0	0	Mast_cells	IL1RL1
0	0.725375	0.604	0.008	0	Mast_cells	DLC1
0	0.692662	0.521	0.004	0	Mast_cells	MEIS2
0	0.639188	0.438	0.004	0	Mast_cells	KRT1
0	0.632187	0.465	0	0	Mast_cells	GCSAML
0	0.620918	0.507	0.007	0	Mast_cells	CTTNBP2
0	0.488333	0.431	0.005	0	Mast_cells	MAOB
0	0.461289	0.438	0.016	0	Mast_cells	HS6ST1
0	0.457673	0.368	0.002	0	Mast_cells	PTPRB
0	0.436085	0.34	0.009	0	Mast_cells	ADAM12
0	0.372121	0.368	0.005	0	Mast_cells	PBX1
0	0.339516	0.326	0.008	0	Mast_cells	SLC45A3
0	0.328397	0.312	0.005	0	Mast_cells	STXBP6
3.56190928372659e-299	0.665288	0.431	0.016	6.8459896433225e-295	Mast_cells	PLAT
6.7081318533179e-267	0.383338	0.361	0.013	1.2893029422077e-262	Mast_cells	DCBLD2
6.49448484517362e-241	0.794138	0.549	0.034	1.24823998724237e-236	Mast_cells	RGS13
3.9618331872382e-210	0.79186	0.493	0.031	7.61464338587181e-206	Mast_cells	RHEX
1.56579044566373e-175	0.503148	0.479	0.035	3.0094492365657e-171	Mast_cells	PTGS1
1.53568167739844e-166	0.574283	0.486	0.038	2.95158018395979e-162	Mast_cells	STX3
3.55306198398802e-155	0.341518	0.333	0.019	6.82898513322497e-151	Mast_cells	P2RX1
3.31102550544591e-138	1.43637	0.556	0.059	6.36379102146703e-134	Mast_cells	PTGS2
7.90502816375386e-138	0.984787	0.66	0.086	1.51934641307349e-133	Mast_cells	SOX4
5.87045626595057e-133	0.879883	0.59	0.071	1.1283016943157e-128	Mast_cells	CD9
1.79350490999913e-129	1.49232	0.833	0.163	3.44711643701832e-125	Mast_cells	LMNA
2.10902656327704e-128	0.601364	0.528	0.057	4.05354905461848e-124	Mast_cells	CSF2RB
1.96029683016012e-127	0.793531	0.66	0.094	3.76769050756775e-123	Mast_cells	ATP6V0A2
5.4523395670479e-122	0.628536	0.424	0.039	1.04793966478661e-117	Mast_cells	EDNRB
6.30915766458545e-121	0.571008	0.569	0.071	1.21262010313332e-116	Mast_cells	SLC44A1
3.97016020523036e-119	1.18026	0.646	0.098	7.63064791445275e-115	Mast_cells	TENT5A
3.98483077721133e-109	0.50929	0.458	0.051	7.65884475380018e-105	Mast_cells	BACE2
6.35413977294122e-109	1.17156	0.59	0.087	1.2212656643593e-104	Mast_cells	EGR3
9.96487739686472e-105	0.602151	0.507	0.064	1.9152494356774e-100	Mast_cells	ADGRE2
6.77937551071254e-102	1.19856	0.882	0.195	1.30299597315895e-97	Mast_cells	GLUL
1.51002255061107e-100	0.544122	0.493	0.061	2.90226334227449e-96	Mast_cells	ALDH1A1
2.650998098218e-100	1.45716	0.854	0.238	5.09521834477499e-96	Mast_cells	LMO4
7.75270671901603e-100	0.795502	0.639	0.106	1.49007023139488e-95	Mast_cells	AHR
1.71972009856189e-95	1.32564	0.792	0.178	3.30530202943596e-91	Mast_cells	EGR1
3.55155184978658e-95	0.479322	0.451	0.056	6.82608265528982e-91	Mast_cells	STXBP5
5.32526079589414e-92	0.460658	0.465	0.06	1.02351512497085e-87	Mast_cells	MITF
1.29576116969567e-90	1.51335	0.958	0.383	2.49045296815507e-86	Mast_cells	ANXA1
3.60336171895292e-90	0.78763	0.729	0.156	6.92566122382752e-86	Mast_cells	BMP2K
1.91830025190811e-85	1.5352	0.896	0.308	3.68697308416739e-81	Mast_cells	NFKBIZ
9.69021835465326e-85	1.8848	0.833	0.259	1.86245996776436e-80	Mast_cells	HSPA1A
7.71922343594318e-84	1.26167	0.931	0.377	1.48363474438828e-79	Mast_cells	SAMSN1
6.06941572382123e-80	1.05012	0.694	0.161	1.16654170211844e-75	Mast_cells	HSPA1B
3.65299503674593e-78	1.63296	0.958	0.474	7.02105646062568e-74	Mast_cells	FOSB
1.83448649433308e-77	0.992455	0.792	0.223	3.52588304210818e-73	Mast_cells	ARHGAP18
2.6985334200697e-75	0.511936	0.403	0.054	5.18658123337395e-71	Mast_cells	VEGFA
3.39981760785321e-75	0.460025	0.465	0.071	6.53444944229388e-71	Mast_cells	RHOBTB3
6.75824296973774e-73	0.408176	0.361	0.045	1.29893429878359e-68	Mast_cells	HS3ST1
9.28642026644421e-73	0.741415	0.576	0.112	1.78484997521058e-68	Mast_cells	DUSP6
3.75259753741991e-71	0.54955	0.521	0.094	7.21249246692106e-67	Mast_cells	ELL2
2.70033662073166e-70	0.423383	0.389	0.054	5.19004698504626e-66	Mast_cells	PLPP1
2.9107866081342e-67	0.315091	0.326	0.04	5.59453186083393e-63	Mast_cells	TIMP3
3.79062874615091e-67	0.823648	0.819	0.255	7.28558845010204e-63	Mast_cells	NR4A1
6.38399765984237e-67	0.326689	0.326	0.04	1.2270043502217e-62	Mast_cells	FER
1.29114984166187e-65	0.433216	0.458	0.078	2.48158999567411e-61	Mast_cells	CHSY1
8.10544348418491e-64	0.46617	0.451	0.077	1.55786623766034e-59	Mast_cells	LPCAT2
1.72718259050179e-61	0.336528	0.361	0.052	3.31964493894443e-57	Mast_cells	IL18R1
2.67854452967652e-61	0.483402	0.458	0.082	5.14816258603827e-57	Mast_cells	TSC22D1
1.33646304527684e-60	0.835932	0.708	0.214	2.56868197302209e-56	Mast_cells	AC020916.1
2.37804570198716e-59	0.740531	0.66	0.18	4.57060383921933e-55	Mast_cells	ACSL4
6.33589929386995e-58	0.906315	0.646	0.171	1.21775984428181e-53	Mast_cells	SGK1
9.00701400581327e-58	0.789203	0.757	0.243	1.73114809191731e-53	Mast_cells	CAPG
9.41029162468636e-57	0.877691	0.562	0.138	1.80865805026472e-52	Mast_cells	NR4A3
1.62764799552501e-56	0.461467	0.431	0.079	3.12833944739908e-52	Mast_cells	MAST4
1.18710642128905e-55	1.35	0.917	0.558	2.28161854171755e-51	Mast_cells	JUN
2.10958480420041e-55	0.39829	0.431	0.081	4.05462199367319e-51	Mast_cells	MBOAT7
9.04931043091141e-55	0.976319	0.785	0.273	1.73927746482117e-50	Mast_cells	LGALS3
1.00151703434433e-54	0.60587	0.646	0.184	1.9249157400098e-50	Mast_cells	ARHGEF6
4.04160410435463e-54	1.38964	0.84	0.414	7.7679630885696e-50	Mast_cells	DNAJB1
5.67206335899222e-54	1.05158	0.986	0.85	1.09017057759831e-49	Mast_cells	VIM
3.95624014167125e-53	1.42686	1	0.906	7.60389355229213e-49	Mast_cells	HSP90AA1
4.07986381464631e-52	1.08191	0.389	0.069	7.84149825175021e-48	Mast_cells	CCL2
5.10439402334892e-51	0.561536	0.542	0.135	9.81064531287663e-47	Mast_cells	BTK
5.92721716529943e-51	0.31876	0.326	0.05	1.13921113917055e-46	Mast_cells	ADRB2
4.1272588619312e-50	0.794389	0.611	0.176	7.93259153263177e-46	Mast_cells	PRNP
5.44918533184586e-50	1.11928	0.903	0.516	1.04733342078078e-45	Mast_cells	SLC2A3
1.50488380749046e-49	0.462805	0.424	0.086	2.89238667799667e-45	Mast_cells	ACER3
1.45246435648564e-48	0.778602	0.819	0.365	2.7916364931654e-44	Mast_cells	OSBPL8
2.55877714584056e-48	0.536144	0.458	0.101	4.91796967430556e-44	Mast_cells	ANKRD28
5.28799181964429e-48	1.01558	0.91	0.615	1.01635202773563e-43	Mast_cells	CD44
2.33980137987223e-46	0.63461	0.556	0.152	4.49709825211442e-42	Mast_cells	FOSL2
2.49260781196998e-46	0.353731	0.382	0.073	4.79079221460631e-42	Mast_cells	IRS2
4.14741379135759e-46	0.954388	0.944	0.815	7.97132930698929e-42	Mast_cells	UBB
4.2818135568337e-46	0.891677	0.597	0.188	8.22964565623437e-42	Mast_cells	SOCS1
2.12213888417896e-45	0.35369	0.444	0.095	4.07875093539196e-41	Mast_cells	ZNRF1
2.92621767977271e-45	0.878165	1	0.999	5.62419038052315e-41	Mast_cells	MT-ND3
2.93288613744178e-45	0.834242	0.993	0.997	5.63700715616311e-41	Mast_cells	MT-ND1
3.0649670611448e-45	0.827542	0.951	0.531	5.89086669152031e-41	Mast_cells	CD63
3.48288205080313e-45	0.493536	0.438	0.097	6.69409930164362e-41	Mast_cells	MAPK6
2.14137414977271e-44	1.25335	0.854	0.459	4.11572111586314e-40	Mast_cells	TNFAIP3
3.67116524340729e-44	0.36512	0.75	0.204	7.05597959782881e-40	Mast_cells	FCER1G
2.36249099546352e-43	0.321662	0.382	0.076	4.54070769328089e-39	Mast_cells	RAPGEF2
2.61373787063544e-43	0.847188	0.993	0.988	5.02360418736131e-39	Mast_cells	MT-ND2
9.8933247631609e-43	0.770467	1	0.999	1.90149701947952e-38	Mast_cells	MT-ATP6
5.70795189218159e-42	0.409205	0.514	0.133	1.0970683536773e-37	Mast_cells	GNAQ
1.21004426077626e-41	0.936675	0.958	0.593	2.32570506921198e-37	Mast_cells	NR4A2
2.01734637156509e-41	0.343112	0.326	0.061	3.8773397261481e-37	Mast_cells	SMYD3
2.05770494160948e-41	0.623617	0.493	0.132	3.95490889777343e-37	Mast_cells	ARL5B
2.60694096599684e-41	0.597349	0.646	0.227	5.01054053664592e-37	Mast_cells	GNPTAB
2.8177074518383e-41	0.781678	1	0.999	5.41563372243321e-37	Mast_cells	MT-CYB
7.11207696711037e-41	0.453774	0.514	0.141	1.36694119307861e-36	Mast_cells	HSD17B12
1.57759819046659e-38	0.356101	0.368	0.08	3.0321437220768e-34	Mast_cells	SSFA2
2.60217289177863e-38	0.705219	1	0.999	5.00137629799852e-34	Mast_cells	MT-CO3
2.62172421578799e-38	1.02933	0.778	0.375	5.03895394274451e-34	Mast_cells	SELENOK
5.2941752172418e-38	0.411114	0.701	0.253	1.01754047675387e-33	Mast_cells	TIMP1
7.24320970461803e-38	0.58953	0.472	0.134	1.39214490522758e-33	Mast_cells	CSRNP1
3.41134890200379e-37	0.562087	0.806	0.379	6.55661258965129e-33	Mast_cells	SEPT2
5.22954932050557e-37	0.317854	0.41	0.092	1.00511937940117e-32	Mast_cells	TMEM176A
8.72453736549138e-37	1.07625	0.861	0.572	1.67685608164744e-32	Mast_cells	CD69
1.38172343358176e-36	0.777738	0.708	0.305	2.65567243934413e-32	Mast_cells	HSPH1
5.69356363340256e-36	0.511538	1	0.999	1.09430293033997e-31	Mast_cells	MT-CO2
4.91288942763386e-35	0.497896	0.528	0.165	9.44257347991228e-31	Mast_cells	RPS6KA5
1.04172894013725e-34	0.565205	0.736	0.32	2.00220302294379e-30	Mast_cells	PAG1
1.74970361684333e-34	0.633193	0.66	0.268	3.36293035157287e-30	Mast_cells	TNFSF10
1.81185524375725e-34	0.340027	0.458	0.114	3.48238577850144e-30	Mast_cells	TMEM176B
4.07299272654839e-34	0.389054	0.465	0.133	7.82829202042601e-30	Mast_cells	GRAP2
4.54002278418094e-33	0.35605	0.562	0.165	8.72592379119577e-29	Mast_cells	IER3
6.50956288332166e-33	0.682223	0.944	0.702	1.25113798617442e-28	Mast_cells	JUND
9.19909976720475e-33	0.324752	0.486	0.141	1.76806697525675e-28	Mast_cells	TNIK
1.2105488105268e-32	0.883787	0.896	0.559	2.32667481383251e-28	Mast_cells	KLF6
7.19693654280706e-32	0.379944	1	0.976	1.38325120352752e-27	Mast_cells	FTH1
2.79018742760593e-31	0.317132	0.368	0.092	5.36274023585861e-27	Mast_cells	TMED8
5.39869640032028e-31	0.772024	0.958	0.749	1.03762944814156e-26	Mast_cells	S100A6
5.48421413414154e-31	0.768268	0.84	0.499	1.054065956582e-26	Mast_cells	NFKBIA
2.17860901191568e-29	0.517175	0.472	0.151	4.18728652090193e-25	Mast_cells	KCNQ1OT1
9.41583798645546e-29	1.38101	0.75	0.468	1.80972406099674e-24	Mast_cells	BIRC3
1.84437371605563e-28	0.57997	0.861	0.468	3.54488628225892e-24	Mast_cells	AHNAK
2.14620244346398e-28	0.362957	0.479	0.158	4.12500109633776e-24	Mast_cells	CTNNBL1
2.72233939711515e-28	0.731797	0.681	0.318	5.23233632125532e-24	Mast_cells	RGS2
2.72364177108223e-28	0.359106	0.444	0.139	5.23483948402005e-24	Mast_cells	LEO1
4.1124333010461e-28	0.326239	0.444	0.136	7.90409680461061e-24	Mast_cells	RYBP
5.73051880950044e-28	1.1323	0.639	0.32	1.10140571518599e-23	Mast_cells	TUBA1A
1.85568767116298e-27	0.691092	0.951	0.644	3.56663170397526e-23	Mast_cells	FOS
2.05539063647436e-27	0.550627	0.75	0.389	3.95046080330371e-23	Mast_cells	FOXP1
2.46227107611292e-26	0.425642	1	0.999	4.73248500828904e-22	Mast_cells	MT-CO1
5.56358285978044e-26	0.553564	0.965	0.727	1.0693206256498e-21	Mast_cells	SRGN
1.94286603105816e-25	0.480132	0.771	0.4	3.73418851169378e-21	Mast_cells	SDCBP
2.15072385202351e-25	0.752419	0.875	0.602	4.13369124358918e-21	Mast_cells	DUSP1
3.37095756108186e-24	0.364591	1	0.997	6.47898043239934e-20	Mast_cells	PTMA
3.56558619927081e-24	0.360828	0.514	0.188	6.85305667499849e-20	Mast_cells	MYADM
1.07807301633399e-23	0.426324	0.986	0.951	2.07205633739393e-19	Mast_cells	H3F3B
1.79188508294625e-23	0.443701	1	0.997	3.4440031294227e-19	Mast_cells	MT-ND4
1.80377234641344e-23	0.379108	0.389	0.127	3.46685044980662e-19	Mast_cells	LAX1
3.38887455405218e-22	0.319264	0.444	0.157	6.51341689288829e-18	Mast_cells	DENND1B
7.66958988180506e-22	0.689874	0.799	0.548	1.47409517528293e-17	Mast_cells	BTG2
1.50578900729286e-21	0.378496	0.479	0.189	2.89412647201688e-17	Mast_cells	TMEM154
9.35242245828676e-21	0.621956	0.403	0.141	1.79753559648272e-16	Mast_cells	AREG
1.40013393274157e-20	0.430396	0.632	0.322	2.6910574187293e-16	Mast_cells	PRDX6
1.73399152800231e-20	0.580389	0.729	0.427	3.33273171682045e-16	Mast_cells	PPP1R15A
2.69505249408369e-20	0.464469	0.965	0.863	5.17989089362885e-16	Mast_cells	RPL23
1.07570219418614e-19	0.339204	0.403	0.147	2.06749961722576e-15	Mast_cells	ABHD2
1.81374714297242e-19	0.389782	1	0.991	3.48602200879298e-15	Mast_cells	MT-ND5
2.40251534333088e-19	0.495938	0.431	0.167	4.61763448988195e-15	Mast_cells	PIM1
2.50893330727895e-19	0.358132	0.34	0.111	4.82216981659014e-15	Mast_cells	RHOB
2.75201810481193e-19	0.301078	0.361	0.126	5.28937879744854e-15	Mast_cells	TSNAX
8.94788358846703e-19	0.657225	0.771	0.586	1.71978322570336e-14	Mast_cells	DNAJA1
1.24000171909142e-18	0.344927	0.431	0.169	2.38328330409371e-14	Mast_cells	BHLHE40
1.350547586389e-18	0.414605	0.493	0.215	2.59575246103966e-14	Mast_cells	VPS37B
4.7944883898999e-18	0.489195	0.931	0.873	9.21500668538762e-14	Mast_cells	HSP90AB1
7.95833390876878e-18	0.441546	0.417	0.166	1.52959177726536e-13	Mast_cells	FAM53C
1.33568071909817e-17	0.444019	0.576	0.29	2.56717834210668e-13	Mast_cells	LAPTM4A
5.96349326955174e-17	0.484193	0.674	0.4	1.14618340640784e-12	Mast_cells	IDS
7.98896385686993e-17	0.362537	0.528	0.254	1.5354788532904e-12	Mast_cells	SERINC3
8.47838858683744e-17	0.327832	0.472	0.193	1.62954628639016e-12	Mast_cells	CCDC88A
9.65877287351576e-17	0.53811	0.694	0.452	1.85641614628973e-12	Mast_cells	TPM4
3.3799059975183e-16	0.357804	0.465	0.201	6.49617932723017e-12	Mast_cells	BASP1
4.59976265657622e-16	0.369534	0.694	0.383	8.8407438259395e-12	Mast_cells	CD84
5.68529700644366e-16	0.471476	0.806	0.539	1.09271408463847e-11	Mast_cells	XIST
6.86614934864934e-16	0.53417	0.66	0.338	1.3196739048104e-11	Mast_cells	ID2
8.98392965899048e-16	0.352363	0.479	0.23	1.72671128045797e-11	Mast_cells	CRBN
2.30988117178794e-15	0.388807	0.347	0.136	4.43959161217643e-11	Mast_cells	TSC22D2
3.83330105895569e-15	0.467632	0.521	0.265	7.36760463531283e-11	Mast_cells	KDM6B
9.98855191856337e-15	0.353167	0.451	0.213	1.91979967874788e-10	Mast_cells	MAP4K4
8.45294161873891e-14	0.385614	0.75	0.461	1.62465537912162e-09	Mast_cells	SQSTM1
2.2256580923651e-13	0.413747	0.743	0.451	4.27771485352572e-09	Mast_cells	RGS1
8.69964526929815e-13	0.377769	0.431	0.21	1.6720718207591e-08	Mast_cells	BATF
9.17738099148969e-13	0.610293	0.743	0.569	1.76389262656432e-08	Mast_cells	IER2
1.23064107445562e-12	0.502282	0.576	0.332	2.36529214510371e-08	Mast_cells	GADD45B
2.31005345703535e-12	0.330631	0.361	0.162	4.43992274442194e-08	Mast_cells	MYLIP
2.66531001944585e-12	0.343321	0.847	0.656	5.12272585737493e-08	Mast_cells	NAP1L1
5.14246634775218e-12	0.458109	0.611	0.382	9.88382032037969e-08	Mast_cells	DNAJB6
5.76411648130261e-12	0.361381	0.556	0.335	1.10786318770636e-07	Mast_cells	PRKAR1A
6.16550319993035e-12	0.368962	0.785	0.642	1.18500971502661e-07	Mast_cells	SSR4
6.3407078488815e-12	0.446374	0.694	0.451	1.21868404855502e-07	Mast_cells	ZFP36
1.57788627597041e-11	0.37287	0.319	0.135	3.03269742241513e-07	Mast_cells	CDKN1A
1.70886249860009e-11	0.370806	0.778	0.576	3.28443372230937e-07	Mast_cells	MCL1
1.89425114318729e-11	0.366782	0.451	0.239	3.64075069720597e-07	Mast_cells	NCOA4
3.02039368235868e-11	0.366572	0.91	0.695	5.80519665749338e-07	Mast_cells	S100A4
3.31022871791527e-11	0.343958	0.569	0.343	6.36225959583314e-07	Mast_cells	ZBTB20
8.90393830972931e-11	0.351514	0.486	0.279	1.71133694312997e-06	Mast_cells	ATF4
9.34623803919519e-11	0.397283	0.514	0.305	1.79634695113332e-06	Mast_cells	CREM
1.17282898026942e-10	0.311341	0.778	0.565	2.25417730007782e-06	Mast_cells	PRDX1
2.23814772171583e-10	0.441294	0.458	0.273	4.30171992113782e-06	Mast_cells	MAT2A
3.80538399548595e-10	0.363828	0.333	0.164	7.31394803932399e-06	Mast_cells	NSMCE1
4.18880773810551e-10	0.322157	0.847	0.708	8.05088847263878e-06	Mast_cells	GNAS
1.57464406348461e-09	0.353812	0.431	0.241	3.02646589001743e-05	Mast_cells	SOCS3
2.02412725892082e-09	0.312728	0.694	0.491	3.89037259164582e-05	Mast_cells	ELF1
1.09999929580532e-08	0.48507	0.514	0.346	0.00021142	Mast_cells	ZNF331
1.62830290115906e-08	0.366476	0.528	0.348	0.00031296	Mast_cells	SLC38A2
1.74577592859147e-08	0.449248	0.597	0.44	0.000335538	Mast_cells	SERPINB1
1.41453681617359e-07	0.332145	0.444	0.286	0.00271874	Mast_cells	MIDN
8.20027248633756e-07	0.314369	0.458	0.301	0.0157609	Mast_cells	GPR65
5.49289725805287e-06	0.327659	0.368	0.233	0.105573	Mast_cells	PRMT9
0.000397206	0.335731	0.569	0.497	1	Mast_cells	HSPE1
4.82810816025588e-211	1.90279	0.806	0.061	9.27962388401179e-207	Monocytes_TNFSF13	FCN1
3.02686224725958e-147	0.618397	0.704	0.063	5.81762923923292e-143	Monocytes_TNFSF13	CSTA
2.1042506392755e-146	1.50853	0.908	0.115	4.0443697286875e-142	Monocytes_TNFSF13	SERPINA1
1.51246125052333e-125	0.359861	0.327	0.016	2.90695052350584e-121	Monocytes_TNFSF13	TNFSF13
6.39517570095263e-124	1.07403	0.888	0.121	1.22915276972309e-119	Monocytes_TNFSF13	CPVL
3.41747148187829e-120	0.739227	0.52	0.043	6.56838018817007e-116	Monocytes_TNFSF13	CFP
4.13108155845086e-117	1.29475	0.98	0.176	7.93993875534256e-113	Monocytes_TNFSF13	LST1
3.44922295339853e-115	1.46258	0.816	0.106	6.62940651643197e-111	Monocytes_TNFSF13	S100A9
3.2208482022552e-111	0.637703	0.531	0.046	6.1904702447345e-107	Monocytes_TNFSF13	LGALS2
8.50701011280059e-110	1.90819	0.98	0.179	1.63504734368027e-105	Monocytes_TNFSF13	LYZ
2.55522354250244e-108	0.313471	0.347	0.021	4.91113964868969e-104	Monocytes_TNFSF13	PRAM1
4.28296056917867e-108	0.551005	0.612	0.063	8.2318502139614e-104	Monocytes_TNFSF13	CSF3R
4.86926420145796e-108	1.31537	0.969	0.174	9.3587257952022e-104	Monocytes_TNFSF13	FGL2
9.06218562146611e-104	0.457457	0.541	0.051	1.74175207644579e-99	Monocytes_TNFSF13	CLEC4A
2.43886244002669e-101	1.06608	0.898	0.152	4.6874936097313e-97	Monocytes_TNFSF13	MNDA
2.30032180749608e-100	0.391748	0.408	0.031	4.42121851400746e-96	Monocytes_TNFSF13	ASGR1
4.95240631088865e-99	0.60229	0.643	0.076	9.51852492952799e-95	Monocytes_TNFSF13	PILRA
1.3787205004628e-94	1.36458	0.602	0.068	2.64990080188949e-90	Monocytes_TNFSF13	S100A8
1.94641425923318e-93	1.75775	1	0.242	3.74100820624617e-89	Monocytes_TNFSF13	CST3
4.03559538449507e-92	1.54199	0.98	0.226	7.75641432899953e-88	Monocytes_TNFSF13	AIF1
2.63702886294928e-91	1.52295	0.98	0.206	5.06836947458851e-87	Monocytes_TNFSF13	TYROBP
3.24166266819148e-91	0.709524	0.735	0.107	6.23047564826403e-87	Monocytes_TNFSF13	ALDH2
1.70781200611063e-87	0.717142	0.602	0.071	3.28241467574463e-83	Monocytes_TNFSF13	VCAN
2.69282126041506e-87	0.412651	0.429	0.038	5.17560246251775e-83	Monocytes_TNFSF13	CLEC12A
6.34738524183137e-84	0.717662	0.724	0.114	1.21996744347999e-79	Monocytes_TNFSF13	NCF2
8.9581180438782e-82	0.776748	0.786	0.131	1.72175028803339e-77	Monocytes_TNFSF13	IGSF6
1.69086285809999e-81	0.53654	0.571	0.072	3.24983841326818e-77	Monocytes_TNFSF13	FGR
5.25169841614158e-81	1.22872	0.98	0.204	1.00937643558241e-76	Monocytes_TNFSF13	FCER1G
2.66527645477293e-80	0.587974	0.633	0.089	5.12266134607358e-76	Monocytes_TNFSF13	HCK
3.94135036280605e-75	0.708982	0.735	0.124	7.57527539731322e-71	Monocytes_TNFSF13	CLEC7A
4.39956883173052e-74	1.12143	0.837	0.167	8.45597129458606e-70	Monocytes_TNFSF13	MS4A6A
7.07776298920518e-74	0.75429	0.806	0.136	1.36034604652524e-69	Monocytes_TNFSF13	CD14
5.83924897317937e-73	0.979058	0.857	0.191	1.12230365264507e-68	Monocytes_TNFSF13	SPI1
3.01419253486346e-72	0.596273	0.561	0.077	5.79327805200757e-68	Monocytes_TNFSF13	FPR1
4.78209624932081e-70	0.423776	0.367	0.034	9.1911889911946e-66	Monocytes_TNFSF13	CD300E
1.15996489202233e-69	0.663532	0.602	0.091	2.22945252246691e-65	Monocytes_TNFSF13	LILRB2
5.04858684955491e-69	0.803021	0.633	0.106	9.70338392484454e-65	Monocytes_TNFSF13	CALHM6
1.27915954974736e-68	0.559646	0.714	0.119	2.45854465461443e-64	Monocytes_TNFSF13	CSF1R
6.88247806473904e-68	0.750579	0.714	0.125	1.32281228404284e-63	Monocytes_TNFSF13	PLAUR
1.46319867305342e-62	0.588332	0.745	0.138	2.81226784960867e-58	Monocytes_TNFSF13	KCTD12
1.95209675329407e-62	0.683646	0.786	0.171	3.7519299598312e-58	Monocytes_TNFSF13	RNF130
2.31578777138441e-62	1.08312	0.602	0.097	4.45094409660084e-58	Monocytes_TNFSF13	IL1B
6.10181970023154e-61	0.747826	0.622	0.111	1.1727697463845e-56	Monocytes_TNFSF13	IFI30
7.03238152638611e-61	0.329959	0.388	0.044	1.35162372937141e-56	Monocytes_TNFSF13	CD1D
3.26803500708866e-60	0.433419	0.49	0.069	6.2811632836244e-56	Monocytes_TNFSF13	ZNF385A
4.02392407270212e-60	0.514787	0.439	0.055	7.73398206773347e-56	Monocytes_TNFSF13	CD36
6.30600017669498e-60	0.66894	0.816	0.168	1.21201323396077e-55	Monocytes_TNFSF13	CD68
1.10865597950441e-59	0.960546	0.908	0.244	2.13083679260747e-55	Monocytes_TNFSF13	CYBB
1.31895152218169e-57	0.42631	0.531	0.083	2.5350248256332e-53	Monocytes_TNFSF13	CD302
2.41542764820554e-56	0.685909	0.735	0.158	4.64245193985104e-52	Monocytes_TNFSF13	TNFSF13B
1.53141335838789e-55	0.565837	0.52	0.082	2.94337647482153e-51	Monocytes_TNFSF13	KLF4
2.43050849431975e-55	1.23577	0.857	0.254	4.67143732608256e-51	Monocytes_TNFSF13	IFITM3
8.60829792612311e-55	0.436422	0.48	0.07	1.65451486140086e-50	Monocytes_TNFSF13	CD93
3.97767342025279e-54	1.14381	1	0.419	7.64508831372586e-50	Monocytes_TNFSF13	PSAP
5.9569250244e-54	0.845102	0.929	0.272	1.14492098968968e-49	Monocytes_TNFSF13	GRN
1.69246584249431e-53	0.523408	0.653	0.132	3.25291934927407e-49	Monocytes_TNFSF13	AOAH
5.99513919805162e-53	0.556625	0.622	0.117	1.15226575386552e-48	Monocytes_TNFSF13	PLXDC2
1.16954277014751e-52	0.614557	0.388	0.05	2.24786120422352e-48	Monocytes_TNFSF13	CLEC10A
1.38717757294513e-52	1.11819	0.969	0.375	2.66615529520055e-48	Monocytes_TNFSF13	TYMP
1.83821517646227e-52	1.05191	0.969	0.35	3.53304956916048e-48	Monocytes_TNFSF13	NPC2
2.35665690389034e-52	0.309379	0.337	0.038	4.52949456927724e-48	Monocytes_TNFSF13	C19orf38
3.61712301508891e-52	0.786297	0.878	0.257	6.95211043500088e-48	Monocytes_TNFSF13	CTSH
4.35660815788358e-52	0.439387	0.531	0.09	8.37340087945224e-48	Monocytes_TNFSF13	SLC7A7
2.11869755614718e-51	0.78889	0.867	0.261	4.07213670291488e-47	Monocytes_TNFSF13	C1orf162
2.68008026885435e-51	0.382262	0.398	0.054	5.15111427673805e-47	Monocytes_TNFSF13	IRAK3
3.04715380797782e-51	0.608321	0.796	0.205	5.85662961893337e-47	Monocytes_TNFSF13	ADA2
6.25737925271781e-51	0.664243	0.755	0.202	1.20266829237236e-46	Monocytes_TNFSF13	VSIR
6.32773275600753e-51	0.617339	0.827	0.207	1.21619023570465e-46	Monocytes_TNFSF13	FCGRT
7.19559544010645e-51	0.711895	0.673	0.145	1.38299344358846e-46	Monocytes_TNFSF13	CEBPD
2.19922974157659e-50	0.437824	0.48	0.079	4.2269195633102e-46	Monocytes_TNFSF13	CPPED1
4.15938889759461e-50	0.455807	0.51	0.088	7.99434546117684e-46	Monocytes_TNFSF13	TBXAS1
2.97406645914601e-49	0.594238	0.673	0.155	5.71615573447862e-45	Monocytes_TNFSF13	NAIP
6.39753418657092e-49	0.596382	0.602	0.114	1.22960607065893e-44	Monocytes_TNFSF13	TMEM176B
7.18018319775713e-49	0.425249	0.52	0.089	1.38003121060892e-44	Monocytes_TNFSF13	PTAFR
1.07530553246024e-48	0.526005	0.643	0.132	2.06673723338858e-44	Monocytes_TNFSF13	TGFBI
1.25638492927107e-48	0.456623	0.592	0.118	2.414771834059e-44	Monocytes_TNFSF13	ALOX5
1.37199017604157e-48	0.310114	0.337	0.041	2.63696511835191e-44	Monocytes_TNFSF13	RGS18
1.70978185774237e-48	0.499105	0.592	0.113	3.28620073058084e-44	Monocytes_TNFSF13	TNFAIP2
4.74545181698379e-48	0.343439	0.337	0.041	9.12075839224284e-44	Monocytes_TNFSF13	P2RY13
1.086296955025e-47	0.739406	0.745	0.208	2.08786274755805e-43	Monocytes_TNFSF13	JAML
4.39257074990966e-47	0.581819	0.714	0.158	8.44252098132637e-43	Monocytes_TNFSF13	MS4A7
2.64057946359658e-46	0.496463	0.735	0.165	5.07519372903263e-42	Monocytes_TNFSF13	IER3
3.91141045150817e-46	0.444278	0.531	0.102	7.51773088779871e-42	Monocytes_TNFSF13	C20orf27
9.15764429980343e-46	0.557474	0.622	0.14	1.76009923442222e-41	Monocytes_TNFSF13	PEA15
9.31166781472493e-46	0.525353	0.592	0.125	1.78970255399013e-41	Monocytes_TNFSF13	LILRB1
9.75286887208753e-46	0.379594	0.398	0.059	1.87450139721522e-41	Monocytes_TNFSF13	LRRC25
3.1327583869793e-45	1.30669	1	0.643	6.02116161977421e-41	Monocytes_TNFSF13	HLA-DRB1
3.46412761205285e-45	1.20546	1	0.589	6.65805327036557e-41	Monocytes_TNFSF13	S100A11
4.90820802219816e-45	0.426118	0.51	0.095	9.43357581866486e-41	Monocytes_TNFSF13	CD300A
4.92128595144839e-45	0.455834	0.541	0.102	9.45871159868381e-41	Monocytes_TNFSF13	SLC8A1
8.5162073793113e-45	0.753161	0.908	0.357	1.63681505830363e-40	Monocytes_TNFSF13	PYCARD
1.52006357597601e-44	0.395056	0.429	0.069	2.9215621930259e-40	Monocytes_TNFSF13	SLC31A2
2.32082903035417e-44	1.04161	0.98	0.489	4.46063339634072e-40	Monocytes_TNFSF13	CTSS
4.26797777518757e-44	0.533942	0.602	0.137	8.20305328391051e-40	Monocytes_TNFSF13	GCA
6.8121391439285e-44	1.16002	1	0.976	1.30929314346306e-39	Monocytes_TNFSF13	FTH1
8.86965897893554e-43	0.318018	0.327	0.043	1.70474845575141e-38	Monocytes_TNFSF13	CCR2
1.37514152585086e-42	0.421149	0.429	0.072	2.64302201268536e-38	Monocytes_TNFSF13	HRH2
5.79238728017892e-42	0.894561	0.888	0.373	1.11329683525039e-37	Monocytes_TNFSF13	SAMHD1
8.45121364789297e-42	0.361148	0.439	0.075	1.62432326312503e-37	Monocytes_TNFSF13	TLR2
9.11523489009287e-42	1.17877	0.99	0.659	1.75194814587585e-37	Monocytes_TNFSF13	HLA-DPA1
1.98878948839189e-41	0.349377	0.418	0.07	3.82245339668921e-37	Monocytes_TNFSF13	PLBD1
2.68317301312979e-41	1.18879	1	0.641	5.15705853123546e-37	Monocytes_TNFSF13	HLA-DRA
3.73649503687709e-41	0.751444	0.806	0.271	7.18154346087777e-37	Monocytes_TNFSF13	AP1S2
4.17068916255591e-41	1.06291	0.959	0.65	8.01606457043246e-37	Monocytes_TNFSF13	COTL1
4.58457744323092e-41	0.537039	0.673	0.173	8.81155784588984e-37	Monocytes_TNFSF13	ATP6V1B2
2.031311184612e-40	0.447203	0.663	0.157	3.90418009682427e-36	Monocytes_TNFSF13	RAB31
3.25724971471956e-40	0.450339	0.52	0.104	6.26043395169099e-36	Monocytes_TNFSF13	CFD
4.83606794120213e-40	1.06567	0.99	0.67	9.2949225829905e-36	Monocytes_TNFSF13	HLA-DPB1
5.52573653531268e-40	0.405502	0.561	0.118	1.0620465620871e-35	Monocytes_TNFSF13	RASSF4
6.91193759446776e-40	0.869135	0.796	0.253	1.3284744056567e-35	Monocytes_TNFSF13	TIMP1
6.23869518989311e-39	0.917948	1	0.97	1.19907721549746e-34	Monocytes_TNFSF13	FTL
1.4831546755586e-38	0.660879	0.684	0.199	2.85062328642363e-34	Monocytes_TNFSF13	LTA4H
1.73675796532924e-38	0.561397	0.633	0.158	3.33804880936279e-34	Monocytes_TNFSF13	GSN
9.99122270237211e-38	0.588528	0.735	0.231	1.92031300339592e-33	Monocytes_TNFSF13	PPT1
5.06248894683713e-37	0.358904	0.429	0.081	9.73010375582096e-33	Monocytes_TNFSF13	MAN2B1
8.66807759180582e-37	0.845712	1	0.994	1.66600451314508e-32	Monocytes_TNFSF13	TMSB10
1.72395803316858e-36	0.437566	0.531	0.121	3.31344733975e-32	Monocytes_TNFSF13	SMCO4
5.19750658475588e-36	1.15339	1	0.838	9.9896076559008e-32	Monocytes_TNFSF13	CD74
8.30824280500188e-36	0.448232	0.571	0.138	1.59684426712136e-31	Monocytes_TNFSF13	DPYSL2
1.7196933889271e-35	0.326388	0.418	0.078	3.30525069351789e-31	Monocytes_TNFSF13	LPCAT2
4.65465410569544e-35	0.314381	0.398	0.071	8.94624519114664e-31	Monocytes_TNFSF13	MYOF
5.32186536066211e-35	0.547922	0.337	0.056	1.02286252231926e-30	Monocytes_TNFSF13	RBKS
5.3335053620001e-35	0.532699	0.571	0.142	1.02509973057642e-30	Monocytes_TNFSF13	MPEG1
5.97064310849227e-35	0.91852	0.367	0.064	1.14755760545221e-30	Monocytes_TNFSF13	AC020656.1
6.84423648524668e-35	0.393624	0.51	0.115	1.31546225246441e-30	Monocytes_TNFSF13	PAK1
7.55850302427486e-35	0.749747	0.939	0.518	1.45274428126563e-30	Monocytes_TNFSF13	RAC1
1.09872389246107e-34	0.302834	0.459	0.092	2.11174732131017e-30	Monocytes_TNFSF13	SLC43A2
2.31684359890398e-34	0.918913	0.959	0.466	4.45297339709344e-30	Monocytes_TNFSF13	HLA-DQA1
2.54101792774588e-34	0.46947	0.714	0.226	4.88383645712757e-30	Monocytes_TNFSF13	CASP1
6.02593789639931e-34	0.341093	0.49	0.103	1.15818526368795e-29	Monocytes_TNFSF13	LRP1
1.5979244773423e-33	0.608915	0.786	0.298	3.07121084545191e-29	Monocytes_TNFSF13	TKT
2.07625892501125e-33	0.724652	0.918	0.474	3.99056965387162e-29	Monocytes_TNFSF13	TSPO
2.28974753292347e-33	0.338521	0.367	0.065	4.40089475827891e-29	Monocytes_TNFSF13	ADGRE2
3.89923443209449e-33	0.350124	0.449	0.093	7.49432857848562e-29	Monocytes_TNFSF13	RAB32
3.91035022459819e-33	0.957164	0.969	0.75	7.51569313167771e-29	Monocytes_TNFSF13	S100A6
6.54999552871472e-33	0.313251	0.378	0.07	1.25890914061897e-28	Monocytes_TNFSF13	TNFAIP8L2
1.29991846779151e-32	0.775539	0.929	0.489	2.49844329509528e-28	Monocytes_TNFSF13	GSTP1
1.92501936789182e-32	0.845882	0.592	0.155	3.69988722508808e-28	Monocytes_TNFSF13	FCGR3A
2.11310061149941e-32	0.325049	0.418	0.084	4.06137937530186e-28	Monocytes_TNFSF13	PSTPIP2
2.67293404668337e-32	0.529092	0.541	0.146	5.13737923772544e-28	Monocytes_TNFSF13	STXBP2
5.67979477886858e-32	0.710897	0.939	0.542	1.09165655649854e-27	Monocytes_TNFSF13	ITGB2
6.16770452673253e-32	0.347086	0.398	0.078	1.18543281003799e-27	Monocytes_TNFSF13	LILRB3
6.9299865141198e-32	1.08361	0.684	0.273	1.33194340801383e-27	Monocytes_TNFSF13	GABARAP
7.37241461826861e-32	0.547096	0.592	0.167	1.41697808963123e-27	Monocytes_TNFSF13	ATP2B1-AS1
1.74510102530364e-31	0.354681	0.551	0.136	3.35408417063359e-27	Monocytes_TNFSF13	CD86
1.88796868589372e-31	0.60722	0.459	0.102	3.62867581428774e-27	Monocytes_TNFSF13	FCGR1A
2.25339892249892e-31	0.913678	0.99	0.614	4.33103272904293e-27	Monocytes_TNFSF13	SAT1
2.29547378308621e-31	0.41318	0.602	0.162	4.4119006110917e-27	Monocytes_TNFSF13	SLC16A3
3.23757227369295e-31	0.732643	0.949	0.429	6.22261391003784e-27	Monocytes_TNFSF13	LGALS1
4.08165821144558e-31	0.714701	0.908	0.432	7.84494708239841e-27	Monocytes_TNFSF13	HLA-DMA
5.34530303002833e-31	0.557682	0.622	0.188	1.02736724237144e-26	Monocytes_TNFSF13	IFNGR2
5.57902058497071e-31	0.675505	0.755	0.286	1.07228775643137e-26	Monocytes_TNFSF13	LAP3
8.20750874417217e-31	0.582442	0.837	0.31	1.57748318062989e-26	Monocytes_TNFSF13	HLA-DMB
1.83896158767431e-30	0.562648	0.469	0.114	3.53448417151002e-26	Monocytes_TNFSF13	DUSP6
2.8954092358394e-30	0.958584	1	0.997	5.56497655128332e-26	Monocytes_TNFSF13	ACTB
4.42806039934004e-30	0.307899	0.469	0.107	8.51073208753155e-26	Monocytes_TNFSF13	EMILIN2
4.67381878420836e-30	0.469292	0.653	0.193	8.98307970324846e-26	Monocytes_TNFSF13	CCDC88A
4.71824807281623e-30	0.58329	0.51	0.129	9.0684727959528e-26	Monocytes_TNFSF13	ATF3
8.31330571618372e-30	0.39765	0.388	0.078	1.59781735865051e-25	Monocytes_TNFSF13	FBP1
1.02808955371471e-29	0.368904	0.724	0.233	1.97598812223967e-25	Monocytes_TNFSF13	SOD2
1.034923464933e-29	0.353788	0.878	0.354	1.98912289960123e-25	Monocytes_TNFSF13	CTSB
1.16668369895147e-29	0.372527	0.561	0.149	2.24236606938472e-25	Monocytes_TNFSF13	BLVRB
1.81891201942153e-29	0.640308	0.918	0.52	3.49594890132817e-25	Monocytes_TNFSF13	VAMP8
2.10292377368808e-29	0.447165	0.724	0.256	4.0418194930285e-25	Monocytes_TNFSF13	ATG3
6.69584346332665e-29	0.346103	0.429	0.092	1.28694111365138e-24	Monocytes_TNFSF13	TMEM176A
1.54431637209903e-28	0.486744	0.786	0.274	2.96817606717434e-24	Monocytes_TNFSF13	LGALS3
1.78256640534916e-28	0.492647	0.673	0.229	3.42609263108108e-24	Monocytes_TNFSF13	NAGK
1.93909713792475e-28	0.304742	0.888	0.346	3.72694469909137e-24	Monocytes_TNFSF13	CTSZ
5.67769563246844e-28	0.312972	0.398	0.087	1.09125310056043e-23	Monocytes_TNFSF13	NAGA
6.251407816789e-28	0.41312	0.469	0.123	1.20152058238684e-23	Monocytes_TNFSF13	THEMIS2
6.67901137286246e-28	0.489249	0.765	0.294	1.28370598586416e-23	Monocytes_TNFSF13	EFHD2
7.39048358703169e-28	0.860842	0.969	0.695	1.42045094542749e-23	Monocytes_TNFSF13	S100A4
7.62644204332241e-28	0.321677	0.429	0.096	1.46580216072657e-23	Monocytes_TNFSF13	DMXL2
8.08565093213766e-28	0.311247	0.745	0.231	1.55406210915686e-23	Monocytes_TNFSF13	MARCKS
9.82087123117473e-28	1.04331	0.929	0.645	1.88757145063178e-23	Monocytes_TNFSF13	FOS
1.24242661148687e-27	0.605506	0.99	0.882	2.38794394727776e-23	Monocytes_TNFSF13	OAZ1
1.25736335079208e-27	1.05283	0.837	0.477	2.41665236022238e-23	Monocytes_TNFSF13	HLA-DRB5
1.37920094490019e-27	0.529935	0.827	0.375	2.65082421609817e-23	Monocytes_TNFSF13	RHOG
4.21026410272543e-27	0.669173	0.602	0.193	8.09212760543829e-23	Monocytes_TNFSF13	WARS
5.30299880891023e-27	0.342152	0.337	0.064	1.01923637107255e-22	Monocytes_TNFSF13	SLC11A1
5.72824351381691e-27	0.419134	0.735	0.249	1.10096840335561e-22	Monocytes_TNFSF13	LYN
8.11344837212473e-27	0.384563	0.622	0.193	1.55940477712237e-22	Monocytes_TNFSF13	SYK
1.11161015876365e-26	0.521805	0.816	0.362	2.13651472514374e-22	Monocytes_TNFSF13	H2AFY
1.41596664989909e-26	0.521212	0.755	0.297	2.72148790110605e-22	Monocytes_TNFSF13	BRI3
1.82790019144744e-26	0.67777	0.99	0.888	3.51322416796197e-22	Monocytes_TNFSF13	SH3BGRL3
2.00250707890242e-26	0.53244	0.745	0.283	3.84881860565045e-22	Monocytes_TNFSF13	NAMPT
2.85099556433339e-26	0.582569	0.888	0.485	5.47961347464878e-22	Monocytes_TNFSF13	PRELID1
8.82370131215477e-26	0.537068	0.694	0.263	1.69591539219615e-21	Monocytes_TNFSF13	PTPRE
1.41100608441695e-25	0.328329	0.5	0.135	2.71195369424938e-21	Monocytes_TNFSF13	SCIMP
2.40204055392911e-25	0.749174	0.929	0.489	4.61672194465175e-21	Monocytes_TNFSF13	HLA-DQB1
3.12120006664993e-25	0.51068	1	0.935	5.99894652810117e-21	Monocytes_TNFSF13	H3F3A
5.70241728949936e-25	0.668328	0.796	0.367	1.09600460304178e-20	Monocytes_TNFSF13	ANXA2
1.50923769158931e-24	0.593699	0.837	0.384	2.90075484323465e-20	Monocytes_TNFSF13	ZEB2
2.35822625584859e-24	0.449771	0.714	0.264	4.532510863741e-20	Monocytes_TNFSF13	APLP2
4.20408632443327e-24	0.393687	0.571	0.191	8.08025391556074e-20	Monocytes_TNFSF13	ABI3
4.33379273093231e-24	0.347056	0.5	0.137	8.32954962885189e-20	Monocytes_TNFSF13	DSE
5.95000566269615e-24	0.303075	0.429	0.105	1.1435910883702e-19	Monocytes_TNFSF13	LILRB4
6.68438845820886e-24	0.329652	0.418	0.107	1.28473946166774e-19	Monocytes_TNFSF13	GIMAP8
6.99525004206601e-24	0.472623	0.827	0.406	1.34448705808509e-19	Monocytes_TNFSF13	ATP6V0B
1.68737228733184e-23	0.351849	0.449	0.123	3.24312953625179e-19	Monocytes_TNFSF13	EIF4EBP1
2.85377608535599e-23	0.454359	0.776	0.351	5.48495763605421e-19	Monocytes_TNFSF13	TALDO1
4.32223455048975e-23	0.418625	0.602	0.208	8.3073348060413e-19	Monocytes_TNFSF13	GRINA
6.73179985541171e-23	0.63703	0.99	0.892	1.29385193221013e-18	Monocytes_TNFSF13	CYBA
1.65157404598545e-22	0.634824	0.745	0.319	3.17432531638403e-18	Monocytes_TNFSF13	RGS2
1.82108952443118e-22	0.5759	0.99	0.788	3.50013406595673e-18	Monocytes_TNFSF13	ITM2B
2.49372325713473e-22	0.301891	0.378	0.091	4.79293610021296e-18	Monocytes_TNFSF13	HNMT
2.58131014224303e-22	0.44887	0.786	0.381	4.96127809339111e-18	Monocytes_TNFSF13	AP2S1
4.10391530925098e-22	0.767895	0.857	0.603	7.88772522438039e-18	Monocytes_TNFSF13	DUSP1
6.83663116576877e-22	0.377616	0.469	0.126	1.31400051006076e-17	Monocytes_TNFSF13	MAFB
8.34122256682434e-22	0.402985	0.602	0.21	1.60318297734364e-17	Monocytes_TNFSF13	CD4
1.123356555728e-21	0.544302	0.878	0.528	2.15909130010922e-17	Monocytes_TNFSF13	GPX4
1.32052052728713e-21	0.567541	0.939	0.716	2.53804045344587e-17	Monocytes_TNFSF13	RHOA
1.54158773277161e-21	0.534858	0.98	0.787	2.96293162238704e-17	Monocytes_TNFSF13	YBX1
1.7069148696343e-21	0.438701	0.704	0.299	3.28069037943712e-17	Monocytes_TNFSF13	RNH1
1.77052847802258e-21	0.466418	0.418	0.122	3.4029557347594e-17	Monocytes_TNFSF13	ATP6V0C
2.08729245596686e-21	0.475806	0.622	0.254	4.01177610036831e-17	Monocytes_TNFSF13	ARF5
2.3295463069433e-21	0.406414	0.643	0.233	4.47738800194503e-17	Monocytes_TNFSF13	MARCH1
2.34168840278204e-21	0.510409	0.806	0.419	4.50072511014709e-17	Monocytes_TNFSF13	FKBP1A
5.33163677909833e-21	0.467753	0.633	0.245	1.0247405889427e-16	Monocytes_TNFSF13	CAPG
8.24780005682148e-21	0.540315	0.898	0.575	1.58522717092109e-16	Monocytes_TNFSF13	TPI1
1.98314536225718e-20	0.564365	0.857	0.52	3.81160538625829e-16	Monocytes_TNFSF13	GNG5
2.06076621684756e-20	0.436632	0.714	0.317	3.96079266878101e-16	Monocytes_TNFSF13	CARD16
2.17728561116275e-20	0.375994	0.694	0.278	4.1847429446548e-16	Monocytes_TNFSF13	PLEK
2.4469491122654e-20	0.392274	0.622	0.244	4.7030361937741e-16	Monocytes_TNFSF13	ATP6V0D1
3.00321872618268e-20	0.559818	0.592	0.234	5.77218639172311e-16	Monocytes_TNFSF13	BCL2A1
3.75393795882889e-20	0.402095	0.571	0.217	7.21506875686913e-16	Monocytes_TNFSF13	UQCRC1
4.32569063496823e-20	0.412108	0.592	0.224	8.31397740040894e-16	Monocytes_TNFSF13	IFNGR1
6.42688388075689e-20	0.570025	0.653	0.268	1.23524708188148e-15	Monocytes_TNFSF13	TNFSF10
7.47277315326219e-20	0.331844	0.48	0.15	1.43626700005699e-15	Monocytes_TNFSF13	RNASE6
8.86986667136982e-20	0.361229	0.531	0.175	1.70478837423728e-15	Monocytes_TNFSF13	PHACTR1
9.84180554484169e-20	0.406767	0.602	0.235	1.89159502571857e-15	Monocytes_TNFSF13	ARRB2
1.13526145381687e-19	0.518352	1	0.941	2.18197251423602e-15	Monocytes_TNFSF13	SERF2
2.55721835589717e-19	0.352062	0.5	0.171	4.91497368003437e-15	Monocytes_TNFSF13	GLIPR2
3.05583012161518e-19	0.526417	0.827	0.49	5.87330549374439e-15	Monocytes_TNFSF13	SLC25A5
3.08643110633847e-19	0.300811	0.541	0.182	5.93212058638255e-15	Monocytes_TNFSF13	LY86
4.75671959440249e-19	0.480353	0.633	0.271	9.14241506044159e-15	Monocytes_TNFSF13	ZYX
4.94122967661146e-19	0.3172	0.439	0.137	9.49704343844723e-15	Monocytes_TNFSF13	PLIN3
5.43737046423876e-19	0.628314	0.673	0.317	1.04506260322669e-14	Monocytes_TNFSF13	VAMP5
7.77208585180746e-19	0.415644	0.622	0.27	1.49379490071739e-14	Monocytes_TNFSF13	AKR1A1
1.01023718963946e-18	0.323178	0.439	0.136	1.94167587848704e-14	Monocytes_TNFSF13	LY96
2.03338370093902e-18	0.352927	0.612	0.255	3.90816347320479e-14	Monocytes_TNFSF13	LAMTOR2
3.13482340405365e-18	0.304211	0.449	0.144	6.02513058259111e-14	Monocytes_TNFSF13	PRCP
4.84421921470776e-18	0.514352	0.837	0.494	9.31058933066831e-14	Monocytes_TNFSF13	WSB1
8.10838401114389e-18	0.307434	0.337	0.09	1.55843140694185e-13	Monocytes_TNFSF13	NBPF14
1.19466619697699e-17	0.480192	0.939	0.806	2.29614843058978e-13	Monocytes_TNFSF13	ARPC3
1.98112523750753e-17	0.401581	0.633	0.27	3.80772270648947e-13	Monocytes_TNFSF13	ASAH1
2.89738787841625e-17	0.415486	0.459	0.159	5.56877950231604e-13	Monocytes_TNFSF13	NME2
4.14747042163931e-17	0.373109	0.663	0.302	7.97143815039075e-13	Monocytes_TNFSF13	VPS35
4.93336710257325e-17	0.39929	0.449	0.163	9.48193157114579e-13	Monocytes_TNFSF13	IL17RA
7.71704610290587e-17	0.375433	0.541	0.213	1.48321626097851e-12	Monocytes_TNFSF13	PLSCR1
1.48907074770568e-16	0.409118	0.939	0.589	2.86199397709031e-12	Monocytes_TNFSF13	GNAI2
1.70932928399749e-16	0.760054	0.633	0.31	3.28533088384317e-12	Monocytes_TNFSF13	YWHAH
1.71134930979749e-16	0.699226	0.878	0.554	3.28921337343077e-12	Monocytes_TNFSF13	S100A10
1.80053473273492e-16	0.368257	0.592	0.25	3.46062775631651e-12	Monocytes_TNFSF13	BNIP3L
2.78695743985661e-16	0.309094	0.49	0.182	5.3565321994044e-12	Monocytes_TNFSF13	TCIRG1
3.35680582726448e-16	0.683542	0.847	0.604	6.45178080000233e-12	Monocytes_TNFSF13	PSME2
6.42717683787536e-16	0.396137	0.622	0.294	1.23530338823964e-11	Monocytes_TNFSF13	HSBP1
6.43666160728865e-16	0.316936	0.449	0.159	1.23712636092088e-11	Monocytes_TNFSF13	NCF4
7.26471778593904e-16	0.571837	0.643	0.322	1.39627875845748e-11	Monocytes_TNFSF13	ZFAND5
1.02832785992804e-15	0.30137	0.429	0.15	1.9764461467817e-11	Monocytes_TNFSF13	UBE2D1
1.33893222951671e-15	0.36146	1	0.954	2.57342774513112e-11	Monocytes_TNFSF13	ATP5F1E
1.89366434954894e-15	0.342825	0.408	0.143	3.63962287983306e-11	Monocytes_TNFSF13	NUP214
2.10371422367363e-15	0.529803	0.561	0.24	4.04333873790072e-11	Monocytes_TNFSF13	CEBPB
3.15165847210742e-15	0.486646	0.99	0.916	6.05748758339047e-11	Monocytes_TNFSF13	PFN1
3.8606293698841e-15	0.511286	0.622	0.31	7.42012964891724e-11	Monocytes_TNFSF13	NFKBIZ
3.91198973433056e-15	0.321459	0.357	0.109	7.51884426938334e-11	Monocytes_TNFSF13	GK
4.73408572179973e-15	0.348898	0.602	0.279	9.09891275729907e-11	Monocytes_TNFSF13	TMEM219
4.86084207101092e-15	0.335934	0.653	0.316	9.34253846048299e-11	Monocytes_TNFSF13	PGLS
5.59104624061052e-15	0.448342	0.99	0.921	1.07459908744534e-10	Monocytes_TNFSF13	CFL1
8.27664048262349e-15	0.341582	0.612	0.279	1.59077030076024e-10	Monocytes_TNFSF13	MYO1F
8.905291111577e-15	0.651139	0.459	0.198	1.7115969516451e-10	Monocytes_TNFSF13	ALDOA
9.19695984565747e-15	0.410451	0.776	0.467	1.76765568233537e-10	Monocytes_TNFSF13	HIGD2A
1.17386049751154e-14	0.315764	0.5	0.207	2.25615987621718e-10	Monocytes_TNFSF13	CYC1
1.39781169840727e-14	0.303277	0.316	0.092	2.68659408433877e-10	Monocytes_TNFSF13	LRRK2
1.51938424558933e-14	0.435192	0.316	0.096	2.9202565200227e-10	Monocytes_TNFSF13	AC245014.3
2.46151365602903e-14	0.327408	0.694	0.338	4.73102924688779e-10	Monocytes_TNFSF13	GSTO1
2.55138252729217e-14	0.380866	0.929	0.643	4.90375721745555e-10	Monocytes_TNFSF13	ARPC5
2.84124300485388e-14	0.410755	0.561	0.269	5.46086905532917e-10	Monocytes_TNFSF13	GLRX
3.66983207999789e-14	0.422931	0.806	0.484	7.05341725775595e-10	Monocytes_TNFSF13	RNASET2
4.2602472642502e-14	0.458447	0.847	0.527	8.18819524188888e-10	Monocytes_TNFSF13	PKM
6.27605687727832e-14	0.404411	0.939	0.734	1.20625813181289e-09	Monocytes_TNFSF13	LAPTM5
7.65257799790045e-14	0.369633	0.837	0.47	1.47082549119647e-09	Monocytes_TNFSF13	ANXA5
1.50456619134287e-13	0.438661	0.816	0.518	2.89177621976099e-09	Monocytes_TNFSF13	ATP5MC3
1.51227273116528e-13	0.301147	0.357	0.116	2.90658818929966e-09	Monocytes_TNFSF13	ATF5
1.54992917583747e-13	0.314589	0.786	0.468	2.97896387595961e-09	Monocytes_TNFSF13	LAMTOR4
1.99657110314019e-13	0.357916	0.827	0.53	3.83740966023545e-09	Monocytes_TNFSF13	COX8A
2.41930008630807e-13	0.366214	0.816	0.518	4.6498947658841e-09	Monocytes_TNFSF13	ATP5MF
3.08843353375291e-13	0.549787	0.622	0.332	5.93596925187309e-09	Monocytes_TNFSF13	GADD45B
3.85826979374193e-13	0.333412	0.622	0.311	7.41559454357200e-09	Monocytes_TNFSF13	CNPY3
5.19954796376884e-13	0.3484	0.735	0.419	9.99353118636372e-09	Monocytes_TNFSF13	PSMB3
6.4376686962077e-13	0.428305	0.653	0.356	1.23731992341112e-08	Monocytes_TNFSF13	PPA1
8.59200262520799e-13	0.305514	0.408	0.157	1.65138290456498e-08	Monocytes_TNFSF13	NAAA
8.82484306311865e-13	0.334447	0.612	0.298	1.69613483673141e-08	Monocytes_TNFSF13	PLEKHO1
1.03135132279345e-12	0.360224	0.99	0.887	1.98225724240902e-08	Monocytes_TNFSF13	MYL6
1.04150214680463e-12	0.410381	0.745	0.476	2.00176712615849e-08	Monocytes_TNFSF13	COX7B
1.3475069908191e-12	0.437347	0.867	0.69	2.58990843635432e-08	Monocytes_TNFSF13	SLC25A6
1.50350371950812e-12	0.486818	0.571	0.261	2.88973414889461e-08	Monocytes_TNFSF13	HSPA1A
1.73511628248729e-12	0.36845	0.51	0.232	3.33489349494056e-08	Monocytes_TNFSF13	SNX10
2.78449300174274e-12	0.463763	0.969	0.728	5.35179554934954e-08	Monocytes_TNFSF13	SRGN
3.51030171952813e-12	0.388175	0.816	0.608	6.74679990493307e-08	Monocytes_TNFSF13	SERP1
3.66299145507551e-12	0.351473	0.633	0.319	7.04026957665513e-08	Monocytes_TNFSF13	RNF149
3.71850917471777e-12	0.351108	0.878	0.608	7.14697463380756e-08	Monocytes_TNFSF13	COX5B
3.83678736694454e-12	0.315252	0.806	0.495	7.37430531926741e-08	Monocytes_TNFSF13	GRB2
4.02845370572388e-12	0.330192	0.582	0.291	7.74268802240129e-08	Monocytes_TNFSF13	VASP
4.38550679974206e-12	0.423576	0.602	0.32	8.42894406910423e-08	Monocytes_TNFSF13	TUBA1A
4.90017837090773e-12	0.408177	1	0.998	9.41814282888466e-08	Monocytes_TNFSF13	TMSB4X
5.89942108542234e-12	0.610284	0.714	0.452	1.13386873261817e-07	Monocytes_TNFSF13	ZFP36
6.27263508941504e-12	0.35897	0.908	0.668	1.20560046418557e-07	Monocytes_TNFSF13	COX6B1
7.97849318130413e-12	0.401682	0.52	0.253	1.53346638944665e-07	Monocytes_TNFSF13	PSMB10
8.52197207400458e-12	0.384192	0.969	0.781	1.63792303262368e-07	Monocytes_TNFSF13	ATP5MC2
1.50992138452002e-11	0.368992	0.786	0.501	2.90206890104747e-07	Monocytes_TNFSF13	POMP
2.7164536260383e-11	0.35238	0.847	0.532	5.22102386924561e-07	Monocytes_TNFSF13	CD63
3.14828622898762e-11	0.305348	0.684	0.369	6.0510061321142e-07	Monocytes_TNFSF13	TXN
3.69423726330246e-11	0.347379	0.612	0.297	7.10032402006732e-07	Monocytes_TNFSF13	CD83
4.74998016701923e-11	0.41266	0.439	0.196	9.12946188101096e-07	Monocytes_TNFSF13	AC007952.4
5.53605744774614e-11	0.567253	0.755	0.508	1.06403024145681e-06	Monocytes_TNFSF13	TUBA1B
6.39483944604175e-11	0.358858	0.806	0.552	1.22908814152922e-06	Monocytes_TNFSF13	PGK1
7.6140940082513e-11	0.424465	1	0.893	1.4634288683859e-06	Monocytes_TNFSF13	GAPDH
8.46533270004631e-11	0.362868	0.908	0.654	1.6270369449489e-06	Monocytes_TNFSF13	PPIB
8.56413214233021e-11	0.399239	0.765	0.476	1.64602619775587e-06	Monocytes_TNFSF13	FOSB
8.87494448820216e-11	0.326937	0.622	0.351	1.70576433063246e-06	Monocytes_TNFSF13	P4HB
2.00856797519895e-10	0.300446	0.612	0.326	3.86046764833238e-06	Monocytes_TNFSF13	UBE2L6
2.11963482075463e-10	0.32386	0.796	0.541	4.0739381254904e-06	Monocytes_TNFSF13	NDUFB2
2.46268667324947e-10	0.314897	0.663	0.357	4.73328378598548e-06	Monocytes_TNFSF13	TNFRSF1B
2.7192060264431e-10	0.331453	0.827	0.605	5.22631398282363e-06	Monocytes_TNFSF13	CAP1
2.77444560626408e-10	0.66204	0.704	0.5	5.33248445523955e-06	Monocytes_TNFSF13	NFKBIA
4.35042473259346e-10	0.341678	0.684	0.435	8.36151633604463e-06	Monocytes_TNFSF13	COX5A
5.40666456758997e-10	0.312123	0.765	0.486	1.03916092989079e-05	Monocytes_TNFSF13	CSTB
6.41258410084271e-10	0.355071	0.684	0.425	1.23249866418197e-05	Monocytes_TNFSF13	ATP6V1F
7.0836429929681e-10	0.310867	0.592	0.332	1.36147618324847e-05	Monocytes_TNFSF13	LAMTOR1
7.9978321490976e-10	0.307206	0.724	0.463	1.53718333905656e-05	Monocytes_TNFSF13	ATP5F1B
8.23553940224399e-10	0.34469	0.653	0.365	1.5828706731113e-05	Monocytes_TNFSF13	NCF1
9.31752925574678e-10	0.319616	0.418	0.181	1.79082912295453e-05	Monocytes_TNFSF13	EGR1
1.63965394124028e-09	0.428344	0.796	0.584	3.15141487506382e-05	Monocytes_TNFSF13	CALR
1.81063321634076e-09	0.34672	0.929	0.724	3.48003704180695e-05	Monocytes_TNFSF13	CALM2
3.35686561033525e-09	0.449166	0.918	0.85	6.45189570306435e-05	Monocytes_TNFSF13	VIM
3.47690111828667e-09	0.301899	0.439	0.208	6.68260394934698e-05	Monocytes_TNFSF13	SORL1
5.41407506401994e-09	0.302928	0.694	0.44	0.000104059	Monocytes_TNFSF13	SERPINB1
6.05776184650302e-09	0.309605	0.847	0.604	0.00011643	Monocytes_TNFSF13	LSP1
6.12010721078898e-09	0.461701	0.765	0.569	0.000117628	Monocytes_TNFSF13	IER2
8.04267202631023e-09	0.315981	0.847	0.629	0.00015458	Monocytes_TNFSF13	PCBP1
9.08848033796567e-09	0.338073	0.908	0.837	0.000174681	Monocytes_TNFSF13	PPIA
1.43833962649649e-08	0.430399	0.888	0.749	0.000276449	Monocytes_TNFSF13	TXNIP
2.2598556389133e-08	0.311935	0.51	0.285	0.000434344	Monocytes_TNFSF13	PHPT1
4.28258235317757e-08	0.306639	1	0.996	0.000823112	Monocytes_TNFSF13	HLA-B
4.58606419652103e-08	0.387957	0.316	0.135	0.000881442	Monocytes_TNFSF13	CDKN1A
3.69008431481616e-07	0.341098	0.316	0.148	0.00709234	Monocytes_TNFSF13	HLA-DQA2
4.13601991847521e-07	0.419405	0.633	0.428	0.00794943	Monocytes_TNFSF13	PPP1R15A
3.68736165398995e-05	0.439614	0.653	0.481	0.708711	Monocytes_TNFSF13	MIF
0.000101591	0.418376	0.663	0.468	1	Monocytes_TNFSF13	MT2A
0.00100411	0.328502	0.347	0.222	1	Monocytes_TNFSF13	PLAC8
0	2.90624	0.864	0.053	0	Monocytes_CD14	S100A8
0	2.88231	0.914	0.091	0	Monocytes_CD14	S100A9
0	2.74456	0.94	0.08	0	Monocytes_CD14	IL1B
0	2.32452	0.991	0.165	0	Monocytes_CD14	LYZ
0	2.07412	0.833	0.056	0	Monocytes_CD14	VCAN
0	1.97946	0.905	0.241	0	Monocytes_CD14	TIMP1
0	1.96019	0.934	0.151	0	Monocytes_CD14	IER3
0	1.88644	0.758	0.065	0	Monocytes_CD14	CXCL8
0	1.88525	0.958	0.219	0	Monocytes_CD14	SOD2
0	1.86799	0.498	0.018	0	Monocytes_CD14	EREG
0	1.76594	0.973	0.27	0	Monocytes_CD14	NAMPT
0	1.7659	0.89	0.046	0	Monocytes_CD14	FCN1
0	1.65056	0.934	0.11	0	Monocytes_CD14	PLAUR
0	1.53613	0.896	0.221	0	Monocytes_CD14	BCL2A1
0	1.46561	0.659	0.07	0	Monocytes_CD14	CXCL2
0	1.45868	0.692	0.048	0	Monocytes_CD14	PTGS2
0	1.41862	0.995	0.212	0	Monocytes_CD14	AIF1
0	1.38983	0.451	0.023	0	Monocytes_CD14	G0S2
0	1.33738	0.938	0.16	0	Monocytes_CD14	FGL2
0	1.33665	0.93	0.1	0	Monocytes_CD14	SERPINA1
0	1.29598	0.991	0.19	0	Monocytes_CD14	FCER1G
0	1.29284	0.982	0.192	0	Monocytes_CD14	TYROBP
0	1.26704	0.542	0.059	0	Monocytes_CD14	C15orf48
0	1.26468	0.689	0.061	0	Monocytes_CD14	OLR1
0	1.24401	0.625	0.05	0	Monocytes_CD14	IL1RN
0	1.23042	0.826	0.115	0	Monocytes_CD14	ATF3
0	1.21907	0.989	0.228	0	Monocytes_CD14	CST3
0	1.21409	0.505	0.066	0	Monocytes_CD14	CXCL3
0	1.15191	0.685	0.021	0	Monocytes_CD14	CD300E
0	1.08955	0.859	0.139	0	Monocytes_CD14	MNDA
0	1.08437	0.929	0.231	0	Monocytes_CD14	CYBB
0	1.07154	0.846	0.123	0	Monocytes_CD14	CD14
0	1.04164	0.918	0.163	0	Monocytes_CD14	LST1
0	1.00228	0.791	0.1	0	Monocytes_CD14	TNFAIP2
0	0.96939	0.767	0.064	0	Monocytes_CD14	FPR1
0	0.964915	0.751	0.122	0	Monocytes_CD14	ICAM1
0	0.938641	0.399	0.007	0	Monocytes_CD14	S100A12
0	0.906749	0.592	0.049	0	Monocytes_CD14	HBEGF
0	0.902967	0.685	0.076	0	Monocytes_CD14	C5AR1
0	0.872137	0.69	0.097	0	Monocytes_CD14	GK
0	0.864411	0.749	0.125	0	Monocytes_CD14	DSE
0	0.854112	0.83	0.1	0	Monocytes_CD14	NCF2
0	0.853749	0.407	0.014	0	Monocytes_CD14	APOBEC3A
0	0.827909	0.758	0.156	0	Monocytes_CD14	ATP2B1-AS1
0	0.80627	0.632	0.053	0	Monocytes_CD14	SLC11A1
0	0.803841	0.658	0.086	0	Monocytes_CD14	MXD1
0	0.799159	0.703	0.135	0	Monocytes_CD14	CEBPD
0	0.795561	0.791	0.126	0	Monocytes_CD14	KCTD12
0	0.794179	0.784	0.129	0	Monocytes_CD14	MPEG1
0	0.776755	0.786	0.119	0	Monocytes_CD14	IGSF6
0	0.77438	0.764	0.109	0	Monocytes_CD14	CPVL
0	0.75968	0.465	0.057	0	Monocytes_CD14	AC020656.1
0	0.758014	0.52	0.026	0	Monocytes_CD14	AQP9
0	0.757641	0.366	0.018	0	Monocytes_CD14	IL1A
0	0.749776	0.658	0.059	0	Monocytes_CD14	CD93
0	0.749447	0.74	0.076	0	Monocytes_CD14	HCK
0	0.742196	0.689	0.08	0	Monocytes_CD14	LILRB2
0	0.738906	0.833	0.18	0	Monocytes_CD14	SPI1
0	0.735974	0.786	0.112	0	Monocytes_CD14	CLEC7A
0	0.735802	0.698	0.123	0	Monocytes_CD14	CDKN1A
0	0.723913	0.76	0.147	0	Monocytes_CD14	TNFSF13B
0	0.705945	0.786	0.124	0	Monocytes_CD14	FCGR2A
0	0.700587	0.493	0.046	0	Monocytes_CD14	VEGFA
0	0.683281	0.636	0.081	0	Monocytes_CD14	SLC43A2
0	0.659409	0.61	0.055	0	Monocytes_CD14	ADGRE2
0	0.645868	0.551	0.081	0	Monocytes_CD14	ACSL1
0	0.643586	0.582	0.08	0	Monocytes_CD14	ETS2
0	0.638621	0.734	0.146	0	Monocytes_CD14	RAB31
0	0.634606	0.511	0.07	0	Monocytes_CD14	FBP1
0	0.632135	0.639	0.061	0	Monocytes_CD14	FGR
0	0.621951	0.604	0.053	0	Monocytes_CD14	CSTA
0	0.620534	0.639	0.092	0	Monocytes_CD14	SLC8A1
0	0.619093	0.551	0.074	0	Monocytes_CD14	KLF4
0	0.615645	0.601	0.054	0	Monocytes_CD14	CSF3R
0	0.609256	0.694	0.106	0	Monocytes_CD14	PLXDC2
0	0.556427	0.597	0.065	0	Monocytes_CD14	TLR2
0	0.547348	0.463	0.039	0	Monocytes_CD14	LGALS2
0	0.546087	0.359	0.033	0	Monocytes_CD14	OSM
0	0.545931	0.509	0.047	0	Monocytes_CD14	CD36
0	0.545399	0.341	0.01	0	Monocytes_CD14	MCEMP1
0	0.543837	0.476	0.038	0	Monocytes_CD14	SMIM25
0	0.543412	0.502	0.034	0	Monocytes_CD14	CFP
0	0.536832	0.364	0.03	0	Monocytes_CD14	THBD
0	0.532067	0.579	0.068	0	Monocytes_CD14	LILRB3
0	0.528918	0.56	0.081	0	Monocytes_CD14	EPB41L3
0	0.525751	0.614	0.097	0	Monocytes_CD14	EMILIN2
0	0.49873	0.832	0.156	0	Monocytes_CD14	CD68
0	0.474042	0.496	0.045	0	Monocytes_CD14	IRAK3
0	0.465772	0.429	0.046	0	Monocytes_CD14	CCRL2
0	0.458284	0.509	0.061	0	Monocytes_CD14	PLBD1
0	0.455444	0.436	0.03	0	Monocytes_CD14	TREM1
0	0.452498	0.505	0.07	0	Monocytes_CD14	RXRA
0	0.444135	0.386	0.027	0	Monocytes_CD14	GPR84
0	0.439221	0.405	0.018	0	Monocytes_CD14	LILRA5
0	0.435315	0.405	0.027	0	Monocytes_CD14	CLEC4E
0	0.384838	0.333	0.015	0	Monocytes_CD14	MIR3945HG
0	0.380365	0.319	0.019	0	Monocytes_CD14	PID1
0	0.360466	0.375	0.037	0	Monocytes_CD14	CCR2
0	0.350002	0.306	0.025	0	Monocytes_CD14	LUCAT1
0	0.344361	0.304	0.013	0	Monocytes_CD14	HCAR3
0	0.34297	0.377	0.037	0	Monocytes_CD14	CREB5
0	0.335839	0.363	0.025	0	Monocytes_CD14	ASGR1
0	0.335503	0.304	0.011	0	Monocytes_CD14	FPR2
5.33220116865066e-306	0.882277	0.868	0.251	1.02484906461466e-301	Monocytes_CD14	PTPRE
6.75500558963595e-304	0.76858	0.641	0.122	1.29831207432803e-299	Monocytes_CD14	ARL5B
1.80881066296338e-303	0.386317	0.385	0.041	3.47653409421562e-299	Monocytes_CD14	CYB5D1
2.00899901176164e-303	1.37047	0.877	0.266	3.86129610060586e-299	Monocytes_CD14	PLEK
3.33122882706363e-300	0.655403	0.674	0.122	6.4026218056163e-296	Monocytes_CD14	TGFBI
8.65887810673412e-296	1.22693	0.96	0.364	1.6642363721143e-291	Monocytes_CD14	TYMP
5.41002447181189e-295	0.625136	0.531	0.083	1.03980670348225e-290	Monocytes_CD14	LRRK2
4.23376921136416e-294	1.58363	0.619	0.117	8.13730442424192e-290	Monocytes_CD14	CCL3L1
4.44092871202764e-293	0.400902	0.447	0.057	8.53546498451713e-289	Monocytes_CD14	FGD4
6.84838891292302e-293	0.504009	0.557	0.087	1.3162603490638e-288	Monocytes_CD14	DMXL2
1.15124395395768e-292	0.431997	0.493	0.069	2.21269087950666e-288	Monocytes_CD14	PILRA
4.41469587579989e-292	0.399075	0.35	0.035	8.4850454732874e-288	Monocytes_CD14	CLEC5A
1.62786374079484e-291	0.563377	0.582	0.096	3.12875410980769e-287	Monocytes_CD14	CFD
1.29176974365377e-290	1.2537	0.872	0.299	2.48278144730255e-286	Monocytes_CD14	NFKBIZ
1.18516988183398e-288	0.514485	0.608	0.105	2.27789651288491e-284	Monocytes_CD14	RBM47
1.65305253948388e-288	0.780153	0.821	0.185	3.17716698088802e-284	Monocytes_CD14	GLUL
9.79893307283736e-287	0.610666	0.778	0.156	1.88335493659934e-282	Monocytes_CD14	MS4A6A
3.87162303004754e-283	1.91543	0.96	0.491	7.44125946375137e-279	Monocytes_CD14	NFKBIA
6.72127824663183e-276	0.345522	0.326	0.032	1.29182967900264e-271	Monocytes_CD14	ANPEP
2.31358593314043e-275	0.648176	0.606	0.116	4.44671216349591e-271	Monocytes_CD14	LILRB1
1.54986007877593e-273	1.67921	1	0.976	2.97883107140735e-269	Monocytes_CD14	FTH1
1.85914652775462e-270	0.691714	0.637	0.116	3.57327962634439e-266	Monocytes_CD14	MAFB
2.99344186502255e-269	0.747241	0.864	0.25	5.75339526457334e-265	Monocytes_CD14	C1orf162
2.136075010874e-265	1.23517	0.98	0.48	4.10553617089983e-261	Monocytes_CD14	CTSS
3.80623354893619e-265	0.518474	0.56	0.094	7.31558088105536e-261	Monocytes_CD14	FCGR1A
5.36737034248708e-265	0.375409	0.474	0.07	1.03160857982602e-260	Monocytes_CD14	LMO2
1.9359088549379e-263	0.863173	0.625	0.13	3.72081681919065e-259	Monocytes_CD14	NR4A3
4.57866948170394e-262	0.455734	0.498	0.078	8.80020274383496e-258	Monocytes_CD14	ITGAX
2.9699944784553e-261	0.741728	0.727	0.18	5.70832938759109e-257	Monocytes_CD14	YBX3
1.0348475287009e-257	0.465484	0.505	0.083	1.98897695016313e-253	Monocytes_CD14	KYNU
1.59257175389795e-256	0.601812	0.634	0.137	3.06092291099186e-252	Monocytes_CD14	STXBP2
2.32015558597244e-256	0.945086	0.89	0.285	4.45933903623903e-252	Monocytes_CD14	CD83
5.47091404464158e-256	1.20026	0.998	0.582	1.05150967938011e-251	Monocytes_CD14	S100A11
3.1764568351868e-255	0.409407	0.456	0.068	6.10515003722902e-251	Monocytes_CD14	NFIL3
1.25594525067554e-253	0.757626	0.601	0.126	2.41392677179839e-249	Monocytes_CD14	SLC25A37
1.71461283110975e-253	0.841473	0.987	0.409	3.29548586139294e-249	Monocytes_CD14	PSAP
2.06709666041237e-253	0.861204	0.817	0.255	3.97295978131258e-249	Monocytes_CD14	KDM6B
2.26014797692096e-253	0.933856	0.712	0.17	4.34400441164209e-249	Monocytes_CD14	EGR1
3.14074604084754e-253	0.779362	0.852	0.253	6.03651389050898e-249	Monocytes_CD14	APLP2
8.20960381009258e-253	0.636241	0.698	0.148	1.57788585229979e-248	Monocytes_CD14	MS4A7
1.69888999278777e-252	0.457491	0.482	0.077	3.26526656613809e-248	Monocytes_CD14	PSTPIP2
8.50318470919009e-252	0.72961	0.645	0.126	1.63431210110634e-247	Monocytes_CD14	NLRP3
3.90697777775328e-251	1.05946	0.711	0.183	7.5092112888418e-247	Monocytes_CD14	WARS
2.23461073944099e-249	0.404463	0.441	0.065	4.29492184120558e-245	Monocytes_CD14	HRH2
5.68203028870153e-248	0.45284	0.557	0.1	1.09208622148843e-243	Monocytes_CD14	ALDH2
8.91065841174129e-243	0.396148	0.405	0.053	1.71262854673668e-238	Monocytes_CD14	MARCO
2.02021444111434e-241	0.487024	0.467	0.076	3.88285215582177e-237	Monocytes_CD14	RIPK2
3.6878622416841e-241	0.343781	0.397	0.054	7.08807122851684e-237	Monocytes_CD14	SECTM1
6.22540959664721e-237	1.29471	0.995	0.607	1.19652372447559e-232	Monocytes_CD14	SAT1
1.06891117255066e-235	0.782989	0.81	0.261	2.05444727364236e-231	Monocytes_CD14	AP1S2
9.40163658189378e-235	0.680817	0.524	0.101	1.80699455103998e-230	Monocytes_CD14	PFKFB3
4.90645485267992e-234	0.444949	0.429	0.064	9.43020622685081e-230	Monocytes_CD14	MYOF
9.6148971079892e-234	0.325933	0.321	0.036	1.84798322415552e-229	Monocytes_CD14	P2RY13
3.08070220632971e-233	0.575599	0.897	0.261	5.92110964056571e-229	Monocytes_CD14	GRN
3.42395697546039e-233	0.846987	0.771	0.23	6.58084530683487e-229	Monocytes_CD14	CEBPB
6.56467243194567e-233	0.964356	0.925	0.418	1.26173004141996e-228	Monocytes_CD14	PPP1R15A
2.91490366467234e-230	0.487634	0.606	0.128	5.60244484350024e-226	Monocytes_CD14	CD86
1.21563267196186e-228	0.552915	0.54	0.104	2.3364459955107e-224	Monocytes_CD14	IFI30
1.13027254706057e-224	0.642311	0.518	0.101	2.17238383545042e-220	Monocytes_CD14	OTUD1
2.09915263758791e-224	0.574603	0.736	0.203	4.03457136944396e-220	Monocytes_CD14	PLSCR1
6.58855016446216e-224	0.531235	0.511	0.099	1.26631934160963e-219	Monocytes_CD14	PPIF
6.70033085487612e-224	0.47782	0.566	0.106	1.28780359030719e-219	Monocytes_CD14	TMEM176B
2.02327892102954e-223	0.571308	0.588	0.13	3.88874208621877e-219	Monocytes_CD14	ATP13A3
5.06879625534188e-223	0.48266	0.69	0.162	9.74222640276709e-219	Monocytes_CD14	RNF130
2.65818697654841e-222	1.18626	0.96	0.596	5.10903536892604e-218	Monocytes_CD14	DUSP1
1.29539058430069e-221	1.25289	0.995	0.723	2.48974070302594e-217	Monocytes_CD14	SRGN
2.16873954778453e-221	0.423836	0.577	0.111	4.16831741084186e-217	Monocytes_CD14	CSF1R
2.79417576748084e-221	0.423516	0.348	0.045	5.37040582509817e-217	Monocytes_CD14	ANKRD22
2.94843610543353e-221	0.342109	0.383	0.055	5.66689419464325e-217	Monocytes_CD14	SULF2
3.85754511703055e-221	0.794911	0.727	0.22	7.41420171493272e-217	Monocytes_CD14	SERPINB9
3.78143707042261e-220	0.45313	0.54	0.107	7.26792204935225e-216	Monocytes_CD14	OGFRL1
5.71832500835367e-220	0.693781	0.925	0.343	1.09906206660558e-215	Monocytes_CD14	CTSB
1.95248033985779e-219	1.33928	1	0.745	3.75266721320666e-215	Monocytes_CD14	NEAT1
1.25868923632524e-218	0.399743	0.355	0.048	2.41920071221711e-214	Monocytes_CD14	RNF19B
7.86144744292396e-218	0.374588	0.478	0.083	1.51097019852999e-213	Monocytes_CD14	SLC7A7
8.17916599927328e-218	0.687768	0.828	0.284	1.57203570506032e-213	Monocytes_CD14	EFHD2
3.34074083003706e-217	0.380714	0.491	0.088	6.42090387533124e-213	Monocytes_CD14	SIRPA
1.3076119203469e-216	1.76291	0.725	0.226	2.51323011090675e-212	Monocytes_CD14	CCL3
1.65246085190412e-216	0.731877	0.936	0.339	3.17602975735971e-212	Monocytes_CD14	NPC2
3.64279252023056e-215	0.387047	0.474	0.083	7.00144722388314e-211	Monocytes_CD14	PTAFR
8.59530758047452e-214	0.543921	0.645	0.159	1.6520181169672e-209	Monocytes_CD14	PPP1R15B
4.48739399439326e-213	1.13578	0.976	0.746	8.62477125722384e-209	Monocytes_CD14	S100A6
1.10389708993315e-211	0.479543	0.542	0.111	2.12169020685152e-207	Monocytes_CD14	FNDC3B
2.034063078196e-210	0.642404	0.52	0.106	3.90946923629271e-206	Monocytes_CD14	DUSP6
8.15110946373865e-210	0.636027	0.855	0.286	1.56664323893057e-205	Monocytes_CD14	BRI3
2.44904040179985e-209	0.517765	0.579	0.13	4.70705565225931e-205	Monocytes_CD14	UPP1
2.79434002001879e-209	0.327866	0.342	0.046	5.37072151847612e-205	Monocytes_CD14	MAP3K20
5.32508924448489e-209	0.803397	1	0.969	1.02348215279e-204	Monocytes_CD14	FTL
5.62748683380671e-209	0.338027	0.322	0.041	1.08160296945765e-204	Monocytes_CD14	LDLR
9.45449282694785e-209	0.782929	0.905	0.364	1.81715352133938e-204	Monocytes_CD14	SAMHD1
9.4911457626471e-208	0.828721	0.731	0.231	1.82419821558077e-203	Monocytes_CD14	SOCS3
4.8376721465616e-207	1.06389	0.94	0.467	9.2980058656914e-203	Monocytes_CD14	FOSB
2.10471006221852e-204	0.837952	0.775	0.245	4.04525273958399e-200	Monocytes_CD14	IFITM3
1.59090414193794e-202	0.42772	0.471	0.09	3.05771776080471e-198	Monocytes_CD14	STX11
2.26712146748379e-202	0.529966	0.705	0.184	4.35740746050385e-198	Monocytes_CD14	CCDC88A
1.10672738073912e-201	0.352136	0.474	0.086	2.12713002578058e-197	Monocytes_CD14	RAB32
4.41695060130761e-201	0.607839	0.654	0.176	8.48937905571323e-197	Monocytes_CD14	IER5
1.60974344968732e-200	0.453279	0.568	0.126	3.09392691029903e-196	Monocytes_CD14	GNAQ
4.12392588877636e-199	0.354081	0.467	0.085	7.92618555822817e-195	Monocytes_CD14	IL13RA1
4.48838286538172e-199	0.446564	0.511	0.102	8.62667186726366e-195	Monocytes_CD14	CCR1
4.89964408624511e-199	0.378219	0.504	0.096	9.4171159337631e-195	Monocytes_CD14	LRP1
1.31341540002489e-197	0.434544	0.749	0.198	2.52438439884783e-193	Monocytes_CD14	FCGRT
4.94810892496092e-197	0.710475	0.996	0.934	9.5102653537749e-193	Monocytes_CD14	H3F3A
1.84154793249135e-195	0.495367	0.61	0.153	3.53945512624838e-191	Monocytes_CD14	TET2
2.89075499075425e-194	0.342317	0.419	0.071	5.55603109222966e-190	Monocytes_CD14	LPCAT2
4.83503588658562e-194	0.367503	0.43	0.077	9.29293897401757e-190	Monocytes_CD14	C9orf72
4.14417536854321e-193	1.29987	0.874	0.452	7.96510505834004e-189	Monocytes_CD14	TNFAIP3
4.58925396097839e-192	0.79988	0.905	0.374	8.82054611300046e-188	Monocytes_CD14	ZEB2
2.97264896915323e-190	0.519369	0.614	0.153	5.71343131871251e-186	Monocytes_CD14	SLC16A3
6.47033024610869e-189	0.341486	0.43	0.077	1.24359747330209e-184	Monocytes_CD14	CD302
1.81757619878942e-188	1.25195	0.615	0.171	3.49338145407327e-184	Monocytes_CD14	TNF
1.27217248683781e-184	0.40299	0.507	0.108	2.44511551970227e-180	Monocytes_CD14	PAK1
2.25790499488616e-183	0.309945	0.385	0.064	4.33969340017121e-179	Monocytes_CD14	ZNF385A
7.37987692529583e-183	0.521645	0.668	0.194	1.41841234504186e-178	Monocytes_CD14	VSIR
1.61516519228968e-182	0.72079	0.78	0.284	3.10434749958076e-178	Monocytes_CD14	ATP1B3
1.63508623329879e-182	0.597291	0.716	0.222	3.14263574040027e-178	Monocytes_CD14	SNX10
1.74660358601739e-179	0.410818	0.513	0.114	3.35697209232543e-175	Monocytes_CD14	SMCO4
1.74200146351106e-178	0.53007	0.643	0.179	3.34812681286827e-174	Monocytes_CD14	IFNGR2
5.62515849325586e-178	0.501718	0.606	0.163	1.08115546240378e-173	Monocytes_CD14	BACH1
3.66064316676267e-175	0.440985	0.584	0.148	7.03575616651786e-171	Monocytes_CD14	NAIP
2.48935320519693e-174	0.46019	0.491	0.109	4.78453686038851e-170	Monocytes_CD14	KLF10
2.9463287035406e-174	0.589103	0.74	0.24	5.66284376820503e-170	Monocytes_CD14	LYN
5.59482430581738e-173	0.507091	0.789	0.248	1.0753252315781e-168	Monocytes_CD14	CTSH
1.45521667476375e-172	0.546472	0.643	0.185	2.79692644889593e-168	Monocytes_CD14	METRNL
2.31415042835106e-172	0.76322	0.592	0.147	4.44779712329073e-168	Monocytes_CD14	FCGR3A
4.90624475480612e-172	0.32098	0.379	0.066	9.42980241873737e-168	Monocytes_CD14	ITGAM
8.78356517203657e-172	0.538667	0.56	0.145	1.68820122606543e-167	Monocytes_CD14	FOSL2
2.91293720210069e-171	0.711781	0.806	0.341	5.59866530243753e-167	Monocytes_CD14	NFE2L2
3.75869927438568e-170	0.976579	0.936	0.546	7.22422000536927e-166	Monocytes_CD14	S100A10
5.5922221788403e-170	0.448799	0.524	0.127	1.07482510277311e-165	Monocytes_CD14	CSRNP1
8.65002476540772e-170	0.425315	0.542	0.131	1.66253475991136e-165	Monocytes_CD14	DPYSL2
5.86066268474037e-169	0.555115	0.614	0.167	1.1264193680071e-164	Monocytes_CD14	PHACTR1
7.61437274705821e-166	0.375964	0.495	0.111	1.46348244198459e-161	Monocytes_CD14	ALOX5
1.51705219361583e-164	0.487563	0.736	0.24	2.91577431612963e-160	Monocytes_CD14	QKI
3.30548497029062e-164	0.466413	0.601	0.166	6.35314211289858e-160	Monocytes_CD14	ATP6V1B2
1.27325585591546e-163	0.30691	0.392	0.074	2.44719775506951e-159	Monocytes_CD14	CPPED1
2.43006082769433e-163	0.634181	0.861	0.358	4.6705769108285e-159	Monocytes_CD14	ANXA2
2.93198329633081e-163	0.360861	0.54	0.129	5.63527189554782e-159	Monocytes_CD14	GNS
1.60897054968561e-162	0.399979	0.526	0.13	3.09244139649575e-158	Monocytes_CD14	GCA
2.6482900990543e-161	0.725797	0.711	0.256	5.09001357038237e-157	Monocytes_CD14	CD55
5.56712572835095e-161	0.648661	0.714	0.248	1.07000156498905e-156	Monocytes_CD14	NR4A1
2.05349122172178e-159	0.356995	0.443	0.094	3.94681012814927e-155	Monocytes_CD14	BCL6
2.09809250247932e-159	0.838547	0.921	0.61	4.03253378976525e-155	Monocytes_CD14	CD44
2.25871310876609e-159	0.301315	0.394	0.076	4.34124659504843e-155	Monocytes_CD14	MBOAT7
2.77574768699015e-159	0.617165	0.652	0.209	5.33498705439507e-155	Monocytes_CD14	RASGEF1B
3.51494423299424e-159	0.401541	0.504	0.122	6.75572281581494e-155	Monocytes_CD14	PTPN12
9.17073871956635e-159	0.33869	0.414	0.082	1.76261598190065e-154	Monocytes_CD14	SHTN1
1.03465836704563e-158	0.499681	0.711	0.224	1.9886133814617e-154	Monocytes_CD14	MARCH1
1.85565640650799e-157	0.628383	0.938	0.511	3.56657161330835e-153	Monocytes_CD14	RAC1
5.5179802812847e-157	0.993953	0.863	0.444	1.06055581006292e-152	Monocytes_CD14	ZFP36
4.12880404667969e-156	0.770899	0.788	0.323	7.93556137771836e-152	Monocytes_CD14	GADD45B
5.17465519037401e-156	0.347413	0.364	0.067	9.94568727589885e-152	Monocytes_CD14	MAFF
7.68559365801318e-156	0.600536	0.855	0.388	1.47717110107013e-151	Monocytes_CD14	RTN4
2.24317711261796e-154	0.449117	0.65	0.197	4.31138641045171e-150	Monocytes_CD14	ADA2
2.68684285659847e-154	0.426957	0.579	0.163	5.16411197038226e-150	Monocytes_CD14	GLIPR2
5.94201855569313e-154	0.489596	0.709	0.247	1.14205596640422e-149	Monocytes_CD14	ATG3
1.13713558816392e-153	0.359033	0.516	0.126	2.18557460045105e-149	Monocytes_CD14	AOAH
3.57198551445434e-153	0.385851	0.54	0.14	6.86535615878125e-149	Monocytes_CD14	LACTB
6.49165662462355e-152	0.344941	0.522	0.128	1.24769640325265e-147	Monocytes_CD14	SCIMP
9.68227988512452e-152	0.481772	0.639	0.201	1.86093419392093e-147	Monocytes_CD14	GRINA
1.3346168918623e-151	0.713757	0.916	0.57	2.56513366615935e-147	Monocytes_CD14	MCL1
2.12952899580591e-151	0.351439	0.44	0.094	4.09295472993896e-147	Monocytes_CD14	C3AR1
6.76934965966355e-151	0.486124	0.467	0.109	1.30106900458733e-146	Monocytes_CD14	ATF5
9.42035802442582e-151	0.675454	0.729	0.278	1.81059281229464e-146	Monocytes_CD14	LAP3
2.25545845761268e-150	0.415474	0.449	0.101	4.33499115553157e-146	Monocytes_CD14	CALHM6
1.04510091027806e-149	0.386522	0.874	0.337	2.00868394955444e-145	Monocytes_CD14	CTSZ
4.4308374169142e-149	0.307438	0.427	0.09	8.5160695153091e-145	Monocytes_CD14	SLC15A3
6.68892336717029e-149	0.86086	0.973	0.69	1.28561107117013e-144	Monocytes_CD14	S100A4
1.10941526306319e-148	0.482182	0.689	0.228	2.13229613560745e-144	Monocytes_CD14	NFKBID
4.16279136522801e-146	0.850827	0.995	0.635	8.00088500396824e-142	Monocytes_CD14	HLA-DRA
8.7773651497324e-146	0.682381	0.907	0.421	1.68700958177857e-141	Monocytes_CD14	LGALS1
6.66415235471958e-145	0.673594	0.87	0.467	1.2808500825771e-140	Monocytes_CD14	TSPO
4.49622644624228e-144	0.30383	0.397	0.083	8.64174722967767e-140	Monocytes_CD14	TBXAS1
5.81227946959412e-143	0.642782	0.571	0.165	1.11712011405599e-138	Monocytes_CD14	SGK1
1.98358769481253e-142	0.580066	0.908	0.462	3.81245554942968e-138	Monocytes_CD14	ANXA5
1.21470933173909e-141	0.582199	0.936	0.583	2.33467133560253e-137	Monocytes_CD14	GNAI2
3.77895391699741e-141	0.352805	0.447	0.102	7.26314942846902e-137	Monocytes_CD14	CXCL16
2.11785384914804e-140	0.700908	1	0.997	4.07051509806253e-136	Monocytes_CD14	ACTB
2.49397593633388e-139	0.522714	0.597	0.192	4.79342174963371e-135	Monocytes_CD14	LTA4H
3.8751580461345e-139	0.678397	0.954	0.644	7.44805376467051e-135	Monocytes_CD14	COTL1
3.87685307749781e-136	0.512316	0.694	0.222	7.45131161495079e-132	Monocytes_CD14	MARCKS
1.66857360007134e-135	0.435095	0.665	0.224	3.20699845933711e-131	Monocytes_CD14	PPT1
8.18456783859747e-135	0.584394	0.712	0.291	1.57307393857843e-130	Monocytes_CD14	TKT
4.32858680353887e-134	0.982659	0.934	0.64	8.31954383640172e-130	Monocytes_CD14	FOS
3.58307110277801e-132	0.323807	0.423	0.097	6.88666265953934e-128	Monocytes_CD14	TFEC
6.83766186020514e-132	0.33055	0.399	0.091	1.31419860953143e-127	Monocytes_CD14	FAM49A
4.53503699621579e-131	0.384004	0.535	0.156	8.71634110672674e-127	Monocytes_CD14	IL17RA
7.27669168540823e-131	0.486229	0.709	0.283	1.39858014193546e-126	Monocytes_CD14	VASP
1.58190402362601e-130	0.3255	0.482	0.126	3.04041953340919e-126	Monocytes_CD14	CTNNA1
3.123447510715e-129	0.391546	0.493	0.137	6.00326611559423e-125	Monocytes_CD14	BID
7.77977336042149e-129	0.549587	0.991	0.88	1.49527243987301e-124	Monocytes_CD14	OAZ1
2.61879143495039e-128	0.361458	0.474	0.127	5.03331713797464e-124	Monocytes_CD14	ARHGAP26
3.16942255558156e-126	0.425709	0.658	0.229	6.09163015182775e-122	Monocytes_CD14	SKAP2
5.12411307901707e-126	0.504748	0.793	0.363	9.8485453378708e-122	Monocytes_CD14	CMTM6
2.01518206354471e-125	0.617162	0.46	0.127	3.87317992613293e-121	Monocytes_CD14	INSIG1
2.02269826682086e-125	0.336832	0.476	0.129	3.8876260688297e-121	Monocytes_CD14	MYD88
4.18410109856655e-125	0.400763	0.592	0.194	8.0418423114449e-121	Monocytes_CD14	FLOT1
1.8610641947765e-123	0.362774	0.549	0.168	3.57696538236044e-119	Monocytes_CD14	DPYD
2.07232571417968e-123	0.526274	0.769	0.35	3.98301002265334e-119	Monocytes_CD14	PYCARD
2.63049880221635e-123	0.495708	0.799	0.354	5.05581869785982e-119	Monocytes_CD14	H2AFY
1.61244801223703e-121	0.74828	0.987	0.848	3.09912507951957e-117	Monocytes_CD14	VIM
2.01793864780814e-121	0.412364	0.634	0.228	3.87847808108724e-117	Monocytes_CD14	ARRB2
2.54757243518794e-121	0.483252	0.516	0.156	4.89643422043123e-117	Monocytes_CD14	NINJ1
2.58177145903846e-121	0.532426	0.819	0.393	4.96216474427192e-117	Monocytes_CD14	SDCBP
3.3894895214697e-121	0.316815	0.447	0.117	6.51459886026477e-117	Monocytes_CD14	THEMIS2
7.8077124257896e-120	0.319971	0.507	0.142	1.50064232823676e-115	Monocytes_CD14	BLVRB
1.14965044504949e-118	0.600201	0.751	0.339	2.20962815538512e-114	Monocytes_CD14	LIMS1
1.35232826123536e-118	0.435701	0.714	0.266	2.59917491809435e-114	Monocytes_CD14	LGALS3
1.63878326916424e-118	1.32367	0.451	0.135	3.14974144333367e-114	Monocytes_CD14	AREG
3.44530844924314e-118	0.382687	0.562	0.183	6.62188283944532e-114	Monocytes_CD14	ETV6
1.07395413843049e-117	0.374416	0.516	0.155	2.06413985406341e-113	Monocytes_CD14	RHOQ
2.64086826614271e-117	0.493301	0.749	0.33	5.07574880752629e-113	Monocytes_CD14	GSTO1
7.93329186183982e-117	0.435079	0.696	0.262	1.52477869584561e-112	Monocytes_CD14	ASAH1
1.73405258276757e-116	0.725273	0.952	0.769	3.33284906407927e-112	Monocytes_CD14	PNRC1
5.43021440511924e-116	0.616861	0.859	0.488	1.04368720866392e-111	Monocytes_CD14	WSB1
1.34420571198866e-115	0.458554	0.59	0.202	2.5835633784422e-111	Monocytes_CD14	JAML
2.25193850311325e-113	0.344849	0.471	0.135	4.32822580298367e-109	Monocytes_CD14	PEA15
1.16918745416442e-112	0.35997	0.604	0.206	2.24717828690402e-108	Monocytes_CD14	PTTG1IP
1.31413425029648e-112	0.53817	0.918	0.535	2.52576602906984e-108	Monocytes_CD14	ITGB2
7.44915509675614e-112	0.303295	0.313	0.066	1.43172760959653e-107	Monocytes_CD14	AC016831.1
9.52973794564441e-112	0.360257	0.386	0.098	1.83161563315286e-107	Monocytes_CD14	GCH1
1.32096752229838e-111	0.603696	0.709	0.315	2.53889957785748e-107	Monocytes_CD14	ZFAND5
1.49843680062385e-107	0.318827	0.482	0.145	2.87999553079904e-103	Monocytes_CD14	CUX1
2.90173183806553e-107	0.740528	0.83	0.476	5.57712859276195e-103	Monocytes_CD14	LITAF
6.86813959783204e-107	0.669525	0.973	0.637	1.32005643070332e-102	Monocytes_CD14	HLA-DRB1
2.462026231587e-106	0.653805	0.962	0.654	4.73201441711021e-102	Monocytes_CD14	HLA-DPA1
9.34472671422951e-106	0.495605	0.542	0.196	1.79605647447491e-101	Monocytes_CD14	PIM3
1.14204810118659e-105	0.39422	0.496	0.16	2.19501645048062e-101	Monocytes_CD14	PURB
3.31484031430307e-105	0.367156	0.683	0.264	6.37112308409051e-101	Monocytes_CD14	TPP1
3.75273815000207e-105	0.527508	0.822	0.48	7.21276272430398e-101	Monocytes_CD14	PRELID1
1.15738507163194e-104	0.311051	0.386	0.1	2.22449410767659e-100	Monocytes_CD14	ACTN1
1.29902607602905e-104	0.491086	0.687	0.291	2.49672811812783e-100	Monocytes_CD14	PLEKHO1
1.6330364584386e-103	0.340883	0.551	0.189	3.13869607311899e-99	Monocytes_CD14	PICALM
6.70315633487278e-103	0.424351	0.65	0.264	1.28834664756255e-98	Monocytes_CD14	ZYX
4.74256937425561e-102	0.526679	0.81	0.377	9.11521833731928e-98	Monocytes_CD14	ANXA1
3.21297568235489e-101	0.384646	0.612	0.238	6.17533926148609e-97	Monocytes_CD14	ATP6V0D1
7.71374336190759e-101	0.465511	0.683	0.312	1.48258147415864e-96	Monocytes_CD14	RNF149
2.53283546410675e-100	0.543956	1	0.993	4.86810976201317e-96	Monocytes_CD14	TMSB10
3.21208830818108e-99	0.475572	0.925	0.62	6.17363372832404e-95	Monocytes_CD14	ACTR2
6.75764049717537e-99	0.483131	0.93	0.638	1.29881850355711e-94	Monocytes_CD14	ARPC5
6.29344546060436e-98	0.300314	0.383	0.103	1.20960021752816e-93	Monocytes_CD14	AHR
1.18439738254696e-97	0.459665	0.993	0.941	2.27641176925526e-93	Monocytes_CD14	SERF2
4.51048237594643e-97	0.359385	0.339	0.084	8.66914712656904e-93	Monocytes_CD14	EGR2
1.73986673619698e-96	0.320158	0.548	0.186	3.3440238669706e-92	Monocytes_CD14	SYK
1.59895321231051e-95	0.573901	0.788	0.433	3.07318807406079e-91	Monocytes_CD14	SERPINB1
4.86203001794051e-95	0.476934	0.832	0.488	9.34482169448165e-91	Monocytes_CD14	GRB2
1.25752053801927e-94	0.664622	0.648	0.311	2.41695447407303e-90	Monocytes_CD14	VAMP5
3.7277378398657e-94	0.360151	0.573	0.22	7.16471212822188e-90	Monocytes_CD14	CASP1
3.8955386212442e-94	0.302263	0.456	0.144	7.48722523003135e-90	Monocytes_CD14	UBE2D1
1.46075413339912e-93	0.477707	0.965	0.756	2.80756944439311e-89	Monocytes_CD14	LCP1
1.82837231542927e-93	0.499142	0.656	0.294	3.51413159025506e-89	Monocytes_CD14	PDE4B
3.27069616600675e-93	0.317238	0.43	0.131	6.28627803106498e-89	Monocytes_CD14	RYBP
1.13934862310106e-92	0.313278	0.339	0.085	2.18982805360024e-88	Monocytes_CD14	FPR3
3.02751673016415e-92	0.423616	0.548	0.21	5.8188871553755e-88	Monocytes_CD14	GPCPD1
3.72046743532766e-92	0.400152	0.608	0.247	7.15073841069976e-88	Monocytes_CD14	MGAT1
7.68886960549957e-92	0.467839	0.595	0.249	1.47780073817702e-87	Monocytes_CD14	IVNS1ABP
8.40219548616835e-92	0.607382	0.511	0.186	1.61490197244156e-87	Monocytes_CD14	PLIN2
7.77529094492565e-91	0.446549	0.595	0.244	1.49441091961471e-86	Monocytes_CD14	BNIP3L
1.3846414535903e-90	0.417448	0.661	0.289	2.66128087380056e-86	Monocytes_CD14	SKIL
1.79032319051398e-90	0.535495	0.969	0.887	3.44100117216786e-86	Monocytes_CD14	SH3BGRL3
1.12374922299664e-89	0.559857	0.723	0.373	2.15984600659954e-85	Monocytes_CD14	SAMSN1
1.93893182135367e-89	0.301892	0.342	0.091	3.72662696064175e-85	Monocytes_CD14	ELL2
8.73278115178069e-89	0.536571	0.852	0.547	1.67844053737225e-84	Monocytes_CD14	PGK1
1.04179925519056e-88	0.868597	0.835	0.555	2.00233816847625e-84	Monocytes_CD14	KLF6
3.41166204754415e-88	1.06791	0.588	0.28	6.55721445537986e-84	Monocytes_CD14	GPR183
1.08441358923388e-87	0.442205	0.954	0.73	2.08424291850751e-83	Monocytes_CD14	LAPTM5
1.28581065921334e-87	0.345949	0.584	0.233	2.47132808700803e-83	Monocytes_CD14	NCOA4
4.96252022409931e-87	1.13787	0.581	0.255	9.53796387071887e-83	Monocytes_CD14	HSPA1A
1.18397455987171e-85	0.402817	0.76	0.4	2.27559910407343e-81	Monocytes_CD14	ATP6V0B
1.45991551279611e-85	0.393531	0.742	0.375	2.80595761559413e-81	Monocytes_CD14	AP2S1
1.59910666372497e-85	0.329992	0.489	0.171	3.07348300767938e-81	Monocytes_CD14	PIK3AP1
1.99980902217172e-85	0.421068	0.998	0.997	3.84363294061404e-81	Monocytes_CD14	MT-ND1
1.56832777852065e-84	0.456967	1	0.997	3.0143259903167e-80	Monocytes_CD14	MT-ND4
6.30576232021921e-84	1.04129	0.485	0.18	1.21196751794613e-79	Monocytes_CD14	CCL4L2
1.05597622097632e-83	0.505083	0.905	0.602	2.0295862967165e-79	Monocytes_CD14	ENO1
1.73783076708044e-83	0.443313	0.707	0.36	3.3401107343286e-79	Monocytes_CD14	DDX21
3.28475692642803e-83	0.347132	0.705	0.304	6.31330281259467e-79	Monocytes_CD14	HLA-DMB
7.23137113058055e-83	0.373588	0.919	0.525	1.38986953129758e-78	Monocytes_CD14	CD63
3.06647688345363e-82	0.338146	0.647	0.288	5.89376856999787e-78	Monocytes_CD14	HSBP1
1.12193405818833e-81	0.356498	0.441	0.154	2.15635725983797e-77	Monocytes_CD14	EHD1
1.03148438359691e-80	0.329789	0.555	0.218	1.98251298527327e-76	Monocytes_CD14	IFNGR1
1.10457910393786e-80	0.472078	0.789	0.446	2.12300103776856e-76	Monocytes_CD14	TPM4
1.11913444549059e-80	0.302827	0.447	0.154	2.15097640423292e-76	Monocytes_CD14	SQOR
1.83875876172289e-80	0.507748	0.654	0.316	3.53409434003139e-76	Monocytes_CD14	NABP1
3.72417103509375e-79	0.43168	0.687	0.343	7.15785672945019e-75	Monocytes_CD14	FLNA
8.40935720999248e-79	0.349346	0.493	0.183	1.61627845576055e-74	Monocytes_CD14	MYADM
2.75532561855846e-78	0.37341	0.562	0.24	5.29573583886937e-74	Monocytes_CD14	RILPL2
3.1232923951201e-78	0.655681	0.839	0.564	6.00296798342083e-74	Monocytes_CD14	IER2
6.38250097884505e-76	0.558205	0.943	0.665	1.22671668813402e-71	Monocytes_CD14	HLA-DPB1
1.42199160499347e-75	0.378409	0.592	0.263	2.73306786479746e-71	Monocytes_CD14	GLRX
1.80579890815712e-75	0.904351	0.643	0.346	3.47074550147799e-71	Monocytes_CD14	GBP1
5.80237603447194e-74	0.400011	0.998	0.988	1.11521667382551e-69	Monocytes_CD14	MT-ND2
1.03938539471535e-73	0.319918	0.555	0.235	1.99769872864291e-69	Monocytes_CD14	TMEM167A
1.40433316804047e-73	0.376702	0.573	0.253	2.69912834897378e-69	Monocytes_CD14	NFKB1
6.47778454774492e-73	0.807559	0.689	0.361	1.24503019007657e-68	Monocytes_CD14	CCL4
4.13573709317209e-72	0.318832	1	0.999	7.94888669307676e-68	Monocytes_CD14	MT-CO1
4.98903787119358e-72	0.356889	0.542	0.23	9.58893078843405e-68	Monocytes_CD14	IRF2BP2
5.36825900583698e-72	0.304487	0.474	0.183	1.03177938092187e-67	Monocytes_CD14	PNPLA8
1.70842457563412e-71	0.42184	0.841	0.521	3.28359203436878e-67	Monocytes_CD14	PKM
2.12646904636832e-71	0.395272	0.822	0.496	4.08707350711992e-67	Monocytes_CD14	POMP
3.32015231630937e-70	0.328719	0.608	0.274	6.38133275194661e-66	Monocytes_CD14	MYO1F
7.4059116344836e-70	0.433549	0.692	0.351	1.42341621614775e-65	Monocytes_CD14	TNFRSF1B
1.42439472091493e-69	0.447685	0.863	0.57	2.73768665359849e-65	Monocytes_CD14	TPI1
1.54673861304716e-69	0.49317	0.647	0.342	2.97283161427664e-65	Monocytes_CD14	HIF1A
3.02101528989508e-69	0.340756	0.469	0.184	5.80639138717835e-65	Monocytes_CD14	MAP3K8
3.65286144136726e-69	0.328752	0.302	0.087	7.02079969030788e-65	Monocytes_CD14	ABL2
4.23672374557433e-69	0.343835	0.621	0.293	8.14298303899387e-65	Monocytes_CD14	XBP1
2.66024444727557e-68	0.376923	0.625	0.311	5.11298982766365e-64	Monocytes_CD14	CARD16
3.1248840080112e-67	0.430799	0.61	0.302	6.00602706339752e-63	Monocytes_CD14	ATP2B1
4.76695238524321e-67	0.302859	0.544	0.235	9.16208248443745e-63	Monocytes_CD14	FAM120A
7.52026129232896e-66	0.498668	0.557	0.264	1.44539422038563e-61	Monocytes_CD14	TNFSF10
2.59537271290719e-65	0.313771	0.467	0.188	4.98830635420762e-61	Monocytes_CD14	ZNF267
1.4192830940316e-64	0.430376	0.855	0.581	2.72786210672874e-60	Monocytes_CD14	DNAJA1
1.50480487348645e-64	0.672322	0.771	0.513	2.89223496684095e-60	Monocytes_CD14	SLC2A3
1.0555160973151e-63	0.465298	0.496	0.218	2.02870193903963e-59	Monocytes_CD14	CHMP1B
3.58677456703865e-63	0.481062	0.634	0.313	6.89378071784829e-59	Monocytes_CD14	RGS2
4.23082165022379e-63	0.32599	0.74	0.413	8.13163921173013e-59	Monocytes_CD14	FKBP1A
6.19640172178762e-63	0.317218	0.608	0.294	1.19094841092758e-58	Monocytes_CD14	RNH1
1.30584166804306e-62	0.367617	0.795	0.515	2.50982768597877e-58	Monocytes_CD14	GNG5
3.71283541527668e-62	0.50519	0.786	0.472	7.13606966816178e-58	Monocytes_CD14	HLA-DRB5
4.65442999701219e-62	0.348316	0.311	0.099	8.94581445425744e-58	Monocytes_CD14	ABHD5
5.87377542358209e-62	0.438708	0.773	0.484	1.12893963641248e-57	Monocytes_CD14	GSTP1
6.93724865792161e-62	0.489005	0.604	0.315	1.33333919205253e-57	Monocytes_CD14	TUBA1A
2.88537402839754e-61	0.393037	0.967	0.891	5.54568888258008e-57	Monocytes_CD14	CYBA
3.11672659629543e-61	0.317837	0.599	0.293	5.99034851807981e-57	Monocytes_CD14	PPP1CB
7.17159113360697e-61	0.377399	0.855	0.6	1.37837981587926e-56	Monocytes_CD14	CAP1
7.79450667237231e-61	0.316064	0.63	0.321	1.49810418242996e-56	Monocytes_CD14	ZNF106
9.05532027156793e-61	0.376973	0.985	0.871	1.74043255619536e-56	Monocytes_CD14	PABPC1
2.39491199581685e-60	0.354988	0.701	0.373	4.60302085595999e-56	Monocytes_CD14	RBPJ
2.59695609694191e-60	0.379647	0.793	0.516	4.99134961832236e-56	Monocytes_CD14	VAMP8
3.26761743603754e-60	0.592956	0.736	0.457	6.28036071206414e-56	Monocytes_CD14	DUSP2
2.38364814605027e-59	0.465211	0.791	0.5	4.58137173670863e-55	Monocytes_CD14	CFLAR
7.21704761446451e-59	0.33298	0.524	0.241	1.38711655150008e-54	Monocytes_CD14	CTNNB1
5.14139051704466e-58	0.385982	0.978	0.891	9.88175257375983e-54	Monocytes_CD14	GAPDH
8.67699409329302e-58	0.506905	0.822	0.559	1.66771826473092e-53	Monocytes_CD14	REL
1.86285574990931e-57	0.345468	0.98	0.885	3.5804087513257e-53	Monocytes_CD14	MYL6
3.96218920883935e-57	0.329138	0.573	0.281	7.61532765938924e-53	Monocytes_CD14	MIDN
4.61976877482467e-57	0.358335	0.943	0.785	8.87919558521301e-53	Monocytes_CD14	YBX1
9.09405695659358e-57	0.310331	0.676	0.37	1.74787774705729e-52	Monocytes_CD14	RHOG
4.54169278189029e-55	0.502604	0.641	0.372	8.72913352679313e-51	Monocytes_CD14	SELENOK
5.92847959003978e-55	0.33661	0.859	0.604	1.13945377720565e-50	Monocytes_CD14	SERP1
5.73503305886451e-54	0.326177	0.601	0.313	1.10227335391376e-49	Monocytes_CD14	ATP1A1
1.62178563807155e-53	0.53899	0.826	0.59	3.11707199637352e-49	Monocytes_CD14	NR4A2
7.6216041156408e-52	0.416572	0.645	0.361	1.46487231102616e-47	Monocytes_CD14	GBP2
1.13024288108767e-51	0.311258	0.819	0.534	2.17232681745051e-47	Monocytes_CD14	IQGAP1
6.46772177561836e-51	0.315771	0.83	0.576	1.24309612527385e-46	Monocytes_CD14	ARPC1B
2.61859726961219e-50	0.479576	0.795	0.601	5.03294395219463e-46	Monocytes_CD14	PSME2
2.82795379014868e-50	0.406186	0.614	0.352	5.43532718466576e-46	Monocytes_CD14	PPA1
6.90003181811618e-50	0.351152	0.604	0.348	1.32618611544193e-45	Monocytes_CD14	TALDO1
2.67424808024457e-49	0.687926	0.375	0.159	5.13990481023007e-45	Monocytes_CD14	HSPA1B
9.677260260596e-49	0.304995	0.989	0.953	1.85996942208655e-44	Monocytes_CD14	ATP5F1E
2.33284880222078e-48	0.313821	0.582	0.323	4.48373539786834e-44	Monocytes_CD14	TGFB1
1.02526598067196e-47	0.335965	0.65	0.378	1.9705612148515e-43	Monocytes_CD14	DNAJB6
5.99943015719181e-47	0.34496	0.575	0.305	1.15309047621227e-42	Monocytes_CD14	YWHAH
8.88621016499232e-47	0.328576	0.802	0.484	1.70792959371152e-42	Monocytes_CD14	HLA-DQB1
8.93268976445153e-47	0.36649	0.751	0.499	1.71686297272758e-42	Monocytes_CD14	CCNL1
2.84189191898351e-46	0.308051	0.548	0.289	5.46211626828631e-42	Monocytes_CD14	WTAP
6.21330333316443e-46	0.529108	0.905	0.747	1.1941969006342e-41	Monocytes_CD14	HNRNPU
3.04963998769367e-45	0.523769	0.493	0.245	5.86140805634724e-41	Monocytes_CD14	PRDM1
3.16916917984343e-45	0.345344	0.94	0.781	6.09114316365908e-41	Monocytes_CD14	TPM3
3.26631270382116e-44	0.312335	0.601	0.348	6.27785301674427e-40	Monocytes_CD14	CHD1
4.15012170387282e-44	0.344094	0.419	0.195	7.97653391484357e-40	Monocytes_CD14	MARCKSL1
5.78597947559688e-44	0.333262	0.513	0.269	1.11206525520972e-39	Monocytes_CD14	SYAP1
2.76387814116753e-43	0.365877	0.806	0.581	5.31217378732399e-39	Monocytes_CD14	EMP3
4.80273502172901e-43	0.380216	0.364	0.156	9.23085671176316e-39	Monocytes_CD14	SLAMF7
1.7226622247569e-42	0.343613	0.952	0.778	3.31095679598276e-38	Monocytes_CD14	JUNB
1.75335273412082e-42	0.33702	0.921	0.699	3.36994395498021e-38	Monocytes_CD14	JUND
5.93298153329744e-42	0.567504	0.813	0.682	1.14031905069977e-37	Monocytes_CD14	ZFP36L1
2.26567577902296e-41	0.317801	0.848	0.619	4.35462884728213e-37	Monocytes_CD14	LRRFIP1
9.8127883646677e-41	0.357912	0.766	0.545	1.88601792368913e-36	Monocytes_CD14	BTG2
1.7778090787191e-39	0.51621	0.397	0.186	3.41694904929811e-35	Monocytes_CD14	HDGF
1.77001172191135e-36	0.465807	0.676	0.465	3.40196252951361e-32	Monocytes_CD14	BIRC3
2.98424407756102e-35	0.374645	0.407	0.198	5.73571711707228e-31	Monocytes_CD14	BASP1
7.2298520583803e-35	0.347774	0.78	0.556	1.38957756562069e-30	Monocytes_CD14	JUN
2.88474683315597e-32	0.324809	0.712	0.504	5.54448341332577e-28	Monocytes_CD14	TUBA1B
5.61195676797311e-32	0.618048	0.974	0.905	1.07861809080443e-27	Monocytes_CD14	HSP90AA1
8.97913777310802e-30	0.346243	0.729	0.462	1.72579027999136e-25	Monocytes_CD14	HLA-DQA1
2.63610619208349e-22	0.425346	0.473	0.304	5.06659610118447e-18	Monocytes_CD14	HSPH1
7.02036387828949e-22	0.325876	0.7	0.541	1.34931393740724e-17	Monocytes_CD14	LDHA
6.05566783794263e-21	0.421967	0.491	0.344	1.16389935845257e-16	Monocytes_CD14	ZNF331
6.83524481817899e-20	0.846802	0.518	0.408	1.313734054054e-15	Monocytes_CD14	SELENOW
1.05360640460057e-15	0.48745	0.608	0.466	2.0250315096423e-11	Monocytes_CD14	MT2A
3.91255029810668e-13	0.39725	0.471	0.353	7.51992167296103e-09	Monocytes_CD14	GBP5
5.23031117439019e-13	0.505938	0.511	0.414	1.00526580771779e-08	Monocytes_CD14	DNAJB1
1.16920041177611e-11	0.38796	0.647	0.585	2.24720319143368e-07	Monocytes_CD14	IRF1
2.84795670712612e-10	0.34724	0.582	0.468	5.47377279109639e-06	Monocytes_CD14	AHNAK
0	2.76331	0.822	0.047	0	Monocytes_CD16	CXCL10
0	2.67287	0.766	0.054	0	Monocytes_CD16	CXCL9
0	1.57923	0.622	0.064	0	Monocytes_CD16	S100A8
0	1.46592	0.944	0.168	0	Monocytes_CD16	FGL2
0	1.43199	0.928	0.147	0	Monocytes_CD16	FCGR3A
0	1.25631	0.911	0.151	0	Monocytes_CD16	TNFSF13B
0	1.24723	0.885	0.109	0	Monocytes_CD16	SERPINA1
0	1.22057	0.461	0.012	0	Monocytes_CD16	CXCL11
0	1.1952	0.546	0.021	0	Monocytes_CD16	IDO1
0	1.18004	0.852	0.098	0	Monocytes_CD16	SERPING1
0	1.16966	0.674	0.062	0	Monocytes_CD16	C15orf48
0	1.08424	0.859	0.095	0	Monocytes_CD16	FCGR1A
0	1.07771	0.845	0.118	0	Monocytes_CD16	MAFB
0	1.07133	0.803	0.108	0	Monocytes_CD16	TMEM176B
0	1.04145	0.776	0.043	0	Monocytes_CD16	ANKRD22
0	1.04041	0.773	0.1	0	Monocytes_CD16	CALHM6
0	1.03562	0.75	0.072	0	Monocytes_CD16	IL4I1
0	1.02877	0.579	0.056	0	Monocytes_CD16	IL1RN
0	0.941697	0.78	0.085	0	Monocytes_CD16	LILRB2
0	0.829233	0.773	0.095	0	Monocytes_CD16	SLC8A1
0	0.814566	0.743	0.077	0	Monocytes_CD16	PSTPIP2
0	0.811295	0.76	0.098	0	Monocytes_CD16	LILRB4
0	0.800884	0.651	0.065	0	Monocytes_CD16	MYOF
0	0.702938	0.349	0.018	0	Monocytes_CD16	APOBEC3A
0	0.662661	0.684	0.08	0	Monocytes_CD16	SLAMF8
0	0.510929	0.457	0.03	0	Monocytes_CD16	CLEC4E
0	0.509114	0.546	0.042	0	Monocytes_CD16	FCGR1B
2.11871500964704e-305	1.67727	0.987	0.198	4.07217024854161e-301	Monocytes_CD16	FCER1G
1.28298310708041e-301	1.52627	0.974	0.19	2.46589353180856e-297	Monocytes_CD16	GLUL
3.4248559916398e-299	1.83065	0.957	0.173	6.58257321593169e-295	Monocytes_CD16	LYZ
2.79345386733645e-297	0.40001	0.388	0.026	5.36901833302067e-293	Monocytes_CD16	CD274
3.70183532535895e-295	1.55821	0.997	0.199	7.11492749533989e-291	Monocytes_CD16	TYROBP
8.84205478706077e-291	0.767846	0.622	0.068	1.69944293007308e-286	Monocytes_CD16	OLR1
1.03513524832619e-288	0.646652	0.625	0.072	1.98952994728294e-284	Monocytes_CD16	LPCAT2
5.13973253469443e-286	0.929535	0.826	0.125	9.87856593168269e-282	Monocytes_CD16	IGSF6
1.77411988313575e-285	0.936946	0.75	0.109	3.40985841538691e-281	Monocytes_CD16	ATF5
6.80864240835613e-281	0.920173	0.569	0.058	1.30862107088605e-276	Monocytes_CD16	FCN1
1.40770661345178e-280	0.692568	0.714	0.097	2.70561211105432e-276	Monocytes_CD16	TFEC
2.94047729832058e-280	1.14539	0.74	0.107	5.65159736737216e-276	Monocytes_CD16	TNFAIP2
4.99242885434779e-280	0.585615	0.628	0.072	9.59544825805645e-276	Monocytes_CD16	FPR1
2.32492579042779e-278	0.757825	0.78	0.119	4.46850736920221e-274	Monocytes_CD16	LILRB1
2.22768909360039e-276	1.17904	0.734	0.101	4.28161843789994e-272	Monocytes_CD16	S100A9
2.4576945023799e-276	0.617131	0.668	0.084	4.72368883357417e-272	Monocytes_CD16	PTAFR
7.9567221682582e-275	1.30615	0.901	0.186	1.52928200073923e-270	Monocytes_CD16	WARS
3.7351522094002e-274	1.06952	0.786	0.119	7.17896254646718e-270	Monocytes_CD16	PLAUR
2.11465145104527e-273	0.56908	0.668	0.084	4.064360088909e-269	Monocytes_CD16	EPB41L3
6.51018386511658e-272	0.538538	0.579	0.064	1.25125733887541e-267	Monocytes_CD16	SLC31A2
1.28913085324561e-269	1.44944	0.987	0.22	2.47770949993806e-265	Monocytes_CD16	AIF1
5.86024687557277e-269	0.686465	0.618	0.076	1.12633944948509e-264	Monocytes_CD16	DRAM1
3.4972764281843e-267	0.542741	0.664	0.085	6.72176529497022e-263	Monocytes_CD16	SLC7A7
4.36742658165436e-266	0.773226	0.78	0.119	8.39419388993967e-262	Monocytes_CD16	CLEC7A
1.14004553137519e-263	1.04472	0.901	0.162	2.19116751130311e-259	Monocytes_CD16	CD68
4.43447137311733e-262	0.786708	0.661	0.087	8.52305397913152e-258	Monocytes_CD16	TMEM176A
5.07713084585663e-262	0.742308	0.75	0.112	9.75824548573644e-258	Monocytes_CD16	RASSF4
1.46555739269904e-261	0.862821	0.845	0.13	2.81680130876755e-257	Monocytes_CD16	CD14
7.35712802737238e-258	1.41833	0.681	0.092	1.41404000686097e-253	Monocytes_CD16	IL1B
6.195672292162e-252	0.672113	0.76	0.113	1.19080821455354e-247	Monocytes_CD16	CSF1R
5.31776892278733e-251	0.898071	0.796	0.132	1.02207518695972e-246	Monocytes_CD16	KCTD12
3.97641367341742e-250	0.362721	0.438	0.039	7.64266708030828e-246	Monocytes_CD16	P2RY6
6.67102048351075e-249	1.56014	0.845	0.159	1.28217013693077e-244	Monocytes_CD16	IER3
2.55959288905003e-248	0.335783	0.339	0.023	4.91953753275415e-244	Monocytes_CD16	APOL4
7.5358564258555e-248	0.885767	0.882	0.171	1.44839160504943e-243	Monocytes_CD16	LST1
2.67683196044387e-247	0.868025	0.717	0.103	5.14487102797312e-243	Monocytes_CD16	CD163
1.07624388378049e-242	1.46518	0.549	0.065	2.0685407446261e-238	Monocytes_CD16	CCL2
1.50167305355342e-240	0.655095	0.648	0.091	2.88621560892967e-236	Monocytes_CD16	DMXL2
1.6653182796944e-239	0.655217	0.711	0.109	3.20074173357263e-235	Monocytes_CD16	RBM47
4.91709701986564e-239	1.3913	0.961	0.248	9.45066047218175e-235	Monocytes_CD16	IFITM3
7.19377413273702e-239	0.864028	0.819	0.147	1.38264338831206e-234	Monocytes_CD16	MNDA
7.78920164800419e-239	1.67828	0.924	0.226	1.49708455674641e-234	Monocytes_CD16	SOD2
6.73066926930182e-238	0.629997	0.714	0.109	1.29363463355981e-233	Monocytes_CD16	NCF2
8.89289080703253e-238	1.32364	0.947	0.238	1.70921361311165e-233	Monocytes_CD16	CYBB
[truncated: 5,402 more rows]
