# Supplementary material for: Cytotoxic NK Cells Impede Response to Checkpoint Immunotherapy in Melanoma with an Immune-Excluded Phenotype
Source: Cancer Discov. 2025 Jun 18;15(9):1819–34. doi: 10.1158/2159-8290.CD-24-1208 (PMC12409281; doi:10.1158/2159-8290.CD-24-1208)
Supplement: Supplemental Table S9 — List of probes used for the Xenium experiment. [file cd-24-1208_supplemental_table_s9_suppst9.xlsx]

## Sheet: Custom_panel
Gene	Annotation
AREG	NK
FCER1G	NK
FCGR3A	NK
GNLY	NK
KLRB1	NK
KLRC1	NK
KLRF1	NK
KLRK1	NK
LAMP1	NK
NCAM1	NK
TRDC	NK
TYROBP	NK
XCL1	NK
NCR1	NK
NKG7	NK
XCL2	NK
PDCD1	Functional/General
CASP3	Functional/General
CASP7	Functional/General
CCL3	Functional/General
CCL4	Functional/General
CCL5	Functional/General
CD274	Functional/General
CD40	Functional/General
CD40LG	Functional/General
CXCL10	Functional/General
CXCL13	Functional/General
CXCR3	Functional/General
EOMES	Functional/General
FAS	Functional/General
FASLG	Functional/General
FOS	Functional/General
GZMA	Functional/General
GZMB	Functional/General
GZMH	Functional/General
GZMK	Functional/General
ICAM1	Functional/General
ICAM2	Functional/General
IFNAR1	Functional/General
IFNAR2	Functional/General
IFNG	Functional/General
IFNGR1	Functional/General
IFNGR2	Functional/General
IL10	Functional/General
IL12A	Functional/General
IL15	Functional/General
IL2RA	Functional/General
IL6	Functional/General
IL7R	Functional/General
ITGAE	Functional/General
LAG3	Functional/General
MKI67	Functional/General
NLRC5	Functional/General
PRF1	Functional/General
PTPRC	Functional/General
SELL	Functional/General
TCF7	Functional/General
TIGIT	Functional/General
VEGFA	Functional/General
HAVCR2	Functional/General
SELL	Functional/General
XCR1	Functional/General
PROX1	LEC
TFF3	LEC
C1Q	Macrophages
SPP1	Macrophages
CD163	Macrophages
CD68	Macrophages
ITGAM	Macrophages
MRC1	Macrophages
NRP1	Macrophages
SOX10	MEL
TYR	MEL
TYRP1	MEL
BGN	MES
COL1A1	MES
COL5A2	MES
DCN	MES
FBLN1	MES
HTRA1	MES
TCF4	MES
THY1	MES
VCAN	MES
AP1S2	MLG
ATP1A1	MLG
EDNRB	MLG
ERBB3	MLG
GPM6B	MLG
MLANA	MLG
MYO10	MLG
PLP1	MLG
S100A1	MLG
S100B	MLG
CCR2	Monocytes
CD14	Monocytes
CX3CR1	Monocytes
CSF1R	Myeloid cells
AXL	Neural Crest
COL8A1	Neural Crest
KCNN4	Neural Crest
MRC2	Neural Crest
NGFR	Neural Crest
PLAUR	Neural Crest
TNC	Neural Crest
LUM	CAFs
PDGFRA	CAFs
CD4	CD4Tcells
CTLA4	CD4Tcells
FOXP3	CD4Tcells
CD8A	CD8Tcells
CLEC10A	cDC1
CD1C	cDC2
CLEC9A	cDC2
ITGAX	DC
AQP1	EC
CD34	EC
KDR	EC
LYVE1	EC
PECAM1	EC
VWF	EC
FCGR3B	Neutrophil
MPO	Neutrophil
ACTA2	Pericytes
RGS5	Pericytes
CD3D	Tcell
CD3E	Tcell
CD3G	Tcell
CD5	Tregs
CIITA	Anitgen Presentation
HLA-A	Anitgen Presentation
HLA-B	Anitgen Presentation
HLA-C	Anitgen Presentation
HLA-DMA	Anitgen Presentation
HLA-DQA1	Anitgen Presentation
HLA-DRB5	Anitgen Presentation
HLA-E	Anitgen Presentation
CD19	Bcells
MS4A1	Bcells

## Sheet: Skin_panel
Gene	Annotation	Ensembl ID
CD79A	B cells	ENSG00000105369
MEF2C	B cells	ENSG00000081189
PKHD1L1	B cells	ENSG00000205038
MZB1	B cells; Erythrocytes	ENSG00000170476
TNFRSF17	B cells; Erythrocytes	ENSG00000048462
HES1	Basal to Spinous Cells	ENSG00000114315
GIMAP7	CD4	ENSG00000179144
KLRB1	CD4	ENSG00000111796
MT1F	CD4	ENSG00000198417
PBXIP1	CD4	ENSG00000163346
IFNG	CD4_exhausted; CD8_activated	ENSG00000111537
CD3E	CD4_naive; T Cells	ENSG00000198851
CD52	CD4_naive; T Cells	ENSG00000169442
NMB	CD4_preexhausted	ENSG00000197696
RGS5	CD4_preexhausted; Myofibroblasts; Pericytes_2	ENSG00000143248
ACER1	CD4_RGCC	ENSG00000167769
BHLHE41	CD4_RGCC	ENSG00000123095
CD40LG	CD4_RGCC	ENSG00000102245
LENG8	CD4_RGCC	ENSG00000167615
NLGN4Y	CD4_RGCC	ENSG00000165246
PTPRCAP	CD4_RGCC; T Cells	ENSG00000213402
NR4A2	CD8_activated	ENSG00000153234
SLC2A3	CD8_activated	ENSG00000059804
DUSP2	CD8_EM	ENSG00000158050
GZMK	CD8_EM	ENSG00000113088
CXCR4	CD8_EM; CD4_naive; T Cells	ENSG00000121966
CES1	CD8_EMRA	ENSG00000198848
CD3D	CD8_exhausted; CD4_exhausted; T Cells	ENSG00000167286
ITM2A	CD8_exhausted; CD4_preexhausted	ENSG00000078596
CD8A	CD8_exhausted; CD8_EM	ENSG00000153563
ALOX5AP	CD8_naive	ENSG00000132965
GATA2	CD8_naive	ENSG00000179348
KIT	CD8_naive	ENSG00000157404
RASSF8	CD8_naive	ENSG00000123094
CD69	CD8_naive; CD8_activated; T Cells	ENSG00000110848
TYMS	Cycling_1; T_proliferating	ENSG00000176890
CENPF	Cycling_2	ENSG00000117724
TOP2A	Cycling_2	ENSG00000131747
FSCN1	DC	ENSG00000075618
CBFA2T3	DC_AXL_SIGLEC6	ENSG00000129993
PKIB	DC_AXL_SIGLEC6	ENSG00000135549
SLC8A1	DC_AXL_SIGLEC6	ENSG00000183023
LST1	DC_AXL_SIGLEC6; Macrophages and DC_1	ENSG00000204482
S100B	DC_AXL_SIGLEC6; Macrophages and DC_2	ENSG00000160307
LTB	DC_AXL_SIGLEC6; T regulatory cells; T Cells	ENSG00000227507
AXL	DC_CD1C	ENSG00000167601
CLEC10A	DC_CD1C	ENSG00000132514
MNDA	DC_CD1C	ENSG00000163563
BIRC3	DC_CD1C_migrating	ENSG00000023445
GPR157	DC_CD1C_migrating	ENSG00000180758
TMEM150C	DC_CD1C_migrating	ENSG00000249242
TMEM176A	DC_CD1C_migrating	ENSG00000002933
CCR7	DC_CD1C_migrating; DC	ENSG00000126353
ENPP1	DC_CLEC9A	ENSG00000197594
IRF8	DC_CLEC9A	ENSG00000140968
WDFY4	DC_CLEC9A	ENSG00000128815
MARCKSL1	DC_CLEC9A_migrating	ENSG00000175130
SYNPO2	DC_CLEC9A_migrating	ENSG00000172403
TFPI2	DC_CLEC9A_migrating	ENSG00000105825
TUBB2B	DC_CLEC9A_migrating	ENSG00000137285
IDO1	DC_CLEC9A_migrating; Macrophages and DC_2	ENSG00000131203
CCL19	DC_CLEC9A_migrating; Pro-inflammatory Fibroblasts	ENSG00000172724
RGCC	DC_CLEC9A; CD8_activated	ENSG00000102760
C1orf54	DC_CLEC9A; Macrophages and DC_2	ENSG00000118292
CLEC9A	DC_CLEC9A; Macrophages and DC_2	ENSG00000197992
CPVL	DC_CLEC9A; Macrophages and DC_2	ENSG00000106066
LGALS2	DC_CLEC9A; Macrophages and DC_2	ENSG00000100079
PTGER3	DC_Langerhans cells	ENSG00000050628
CALCRL	DC_Langerhans cells_migrating	ENSG00000064989
CD1B	DC_Langerhans cells_migrating	ENSG00000158485
IL4I1	DC_Langerhans cells_migrating	ENSG00000104951
CCL22	DC_Langerhans cells_migrating; DC	ENSG00000102962
CLDN1	DC_Langerhans cells; Langerhans Cells	ENSG00000163347
CD1A	DC_Langerhans cells; Macrophages and DC_3	ENSG00000158477
FCER1A	DC_Langerhans cells; Macrophages and DC_3	ENSG00000179639
IL3RA	DC_plasmacytoid	ENSG00000185291
DSC1	Differentiated Keratinocytes	ENSG00000134765
LYPD3	Differentiated Keratinocytes	ENSG00000124466
LY6D	Differentiated Keratinocytes; Keratinocytes	ENSG00000167656
KRTDAP	Differentiated Keratinocytes; Pilosebaceous cells; BCC	ENSG00000188508
CLDN4	Eccrine cells	ENSG00000189143
KRT18	Eccrine cells	ENSG00000111057
AQP1	Endothelial cells	ENSG00000240583
MYCT1	Endothelial cells	ENSG00000120279
PLVAP	Endothelial cells	ENSG00000130300
RAMP2	Endothelial cells	ENSG00000131477
CLDN5	Endothelial cells; Lymphatic Endothelial Cells	ENSG00000184113
GNG11	Endothelial cells; Lymphatic Endothelial Cells	ENSG00000127920
TFF3	Endothelial cells; Lymphatic Endothelial Cells	ENSG00000160180
RNASE1	Endothelial cells; Macrophages	ENSG00000129538
IGFBP7	Endothelial cells; Myofibroblasts	ENSG00000163453
TM4SF1	Endothelial cells; Pilosebaceous cells; Vascular Endothelial Cells	ENSG00000169908
CDH5	Endothelial cells; Vascular Endothelial Cells	ENSG00000179776
SELE	Endothelial cells; Vascular Endothelial Cells	ENSG00000007908
SPARCL1	Endothelial cells; Vascular Endothelial Cells	ENSG00000152583
VWF	Endothelial cells; Vascular Endothelial Cells	ENSG00000110799
AREG	EpSC and Other Progenitors_1	ENSG00000109321
ITGA6	EpSC and Other Progenitors_1	ENSG00000091409
ITGB1	EpSC and Other Progenitors_1	ENSG00000150093
SERPINB2	EpSC and Other Progenitors_1	ENSG00000197632
TACSTD2	EpSC and Other Progenitors_1	ENSG00000184292
TP63	EpSC and Other Progenitors_1	ENSG00000073282
DST	EpSC and Other Progenitors_1; TSK_basal	ENSG00000151914
MIR205HG	EpSC and Other Progenitors_1; TSK_basal	ENSG00000230937
KRT15	EpSC and Other Progenitors_1; TSK_basal; BCC	ENSG00000171346
AQP3	EpSC and Other Progenitors_2	ENSG00000165272
CDK1	EpSC and Other Progenitors_2	ENSG00000170312
FGFBP1	EpSC and Other Progenitors_2	ENSG00000137440
KRT5	EpSC and Other Progenitors_2	ENSG00000186081
NUSAP1	EpSC and Other Progenitors_2	ENSG00000137804
S100A14	EpSC and Other Progenitors_2	ENSG00000189334
HIST1H4C	EpSC and Other Progenitors_2; T_proliferating	ENSG00000197061
PTTG1	EpSC and Other Progenitors_2; TSK_cycling	ENSG00000164611
FAM210B	Erythrocytes	ENSG00000124098
FBXO7	Erythrocytes	ENSG00000100225
FKBP8	Erythrocytes	ENSG00000105701
GYPC	Erythrocytes	ENSG00000136732
HBD	Erythrocytes	ENSG00000223609
SLC25A37	Erythrocytes	ENSG00000147454
SLC25A39	Erythrocytes	ENSG00000013306
SNCA	Erythrocytes	ENSG00000145335
STRADB	Erythrocytes	ENSG00000082146
LUM	Fibroblasts	ENSG00000139329
PDGFRA	Fibroblasts	ENSG00000134853
VIM	Fibroblasts	ENSG00000026025
COL6A3	Fibroblasts; Mesenchymal Fibroblasts	ENSG00000163359
POSTN	Fibroblasts; Mesenchymal Fibroblasts	ENSG00000133110
COL6A1	Fibroblasts; Secretory-papillary Fibroblasts	ENSG00000142156
COL6A2	Fibroblasts; Secretory-papillary Fibroblasts	ENSG00000142173
AHNAK2	Keratinocytes	ENSG00000185567
IGFBP3	Keratinocytes	ENSG00000146674
PCDH7	Keratinocytes	ENSG00000169851
SERPINB5	Keratinocytes; BCC	ENSG00000206075
ECSCR	Lymphatic Endothelial Cells	ENSG00000249751
FABP4	Lymphatic Endothelial Cells	ENSG00000170323
LINC00636	Lymphatic Endothelial Cells	ENSG00000240423
LYVE1	Lymphatic Endothelial Cells	ENSG00000133800
MMRN1	Lymphatic Endothelial Cells	ENSG00000138722
PROX1	Lymphatic Endothelial Cells	ENSG00000117707
TFPI	Lymphatic Endothelial Cells	ENSG00000003436
C1QA	Macrophages	ENSG00000173372
C5AR1	Macrophages	ENSG00000197405
AIF1	Macrophages and DC_1	ENSG00000204472
CD68	Macrophages and DC_1	ENSG00000129226
GPR183	Macrophages and DC_1	ENSG00000169508
INSIG1	Macrophages and DC_1	ENSG00000186480
IRF4	Macrophages and DC_1	ENSG00000137265
TSPAN33	Macrophages and DC_1	ENSG00000158457
TYROBP	Macrophages and DC_1	ENSG00000011600
C15orf48	Macrophages and DC_1; Macrophages; DC_Langerhans cells_migrating	ENSG00000166920
IL1B	Macrophages and DC_1; Myeloid-derived suppressor cell	ENSG00000125538
BASP1	Macrophages and DC_2	ENSG00000176788
CD83	Macrophages and DC_2	ENSG00000112149
CTSZ	Macrophages and DC_2	ENSG00000101160
ID2	Macrophages and DC_2	ENSG00000115738
RGS1	Macrophages and DC_2	ENSG00000090104
COTL1	Macrophages and DC_3	ENSG00000103187
FCER1G	Macrophages and DC_3	ENSG00000158869
HMGN2	Macrophages and DC_3	ENSG00000198830
LYZ	Macrophages and DC_3	ENSG00000090382
HMGB2	Macrophages and DC_3; T_proliferating	ENSG00000164104
STMN1	Macrophages and DC_3; T_proliferating	ENSG00000117632
BCAN	Melanocytes	ENSG00000132692
CRYAB	Melanocytes	ENSG00000109846
CYB561A3	Melanocytes	ENSG00000162144
DCT	Melanocytes	ENSG00000080166
FRZB	Melanocytes	ENSG00000162998
MLANA	Melanocytes	ENSG00000120215
NSG1	Melanocytes	ENSG00000168824
PMEL	Melanocytes	ENSG00000185664
QPCT	Melanocytes	ENSG00000115828
TFAP2B	Melanocytes	ENSG00000008196
TRPM1	Melanocytes	ENSG00000134160
TYRP1	Melanocytes	ENSG00000107165
TYR	Melanocytes; Melanoma	ENSG00000077498
ATF3	Melanoma	ENSG00000162772
CCND1	Melanoma	ENSG00000110092
EDNRB	Melanoma	ENSG00000136160
MITF	Melanoma	ENSG00000187098
MYC	Melanoma	ENSG00000136997
PLP1	Melanoma	ENSG00000123560
ADAM12	Mesenchymal Fibroblasts	ENSG00000148848
COCH	Mesenchymal Fibroblasts	ENSG00000100473
COL5A2	Mesenchymal Fibroblasts	ENSG00000204262
HAPLN1	Mesenchymal Fibroblasts	ENSG00000145681
HTRA1	Mesenchymal Fibroblasts	ENSG00000166033
MFAP4	Mesenchymal Fibroblasts	ENSG00000166482
THY1	Mesenchymal Fibroblasts	ENSG00000154096
ASPN	Mesenchymal Fibroblasts; TSK_basal	ENSG00000106819
CD93	Myeloid-derived suppressor cell	ENSG00000125810
INHBA	Myeloid-derived suppressor cell	ENSG00000122641
GPR4	Myofibroblasts	ENSG00000177464
MYL9	Myofibroblasts; Pericytes_1	ENSG00000101335
TAGLN	Myofibroblasts; Pericytes_1	ENSG00000149591
CALD1	Myofibroblasts; Pericytes_2	ENSG00000122786
NDUFA4L2	Myofibroblasts; Pericytes_2	ENSG00000185633
CTSW	NK cells	ENSG00000172543
ZNF667-AS1	NK cells	ENSG00000166770
ACTA2	Pericytes_1	ENSG00000107796
C11orf96	Pericytes_1	ENSG00000187479
MYH11	Pericytes_1	ENSG00000133392
ID4	Pericytes_2	ENSG00000172201
IFITM1	Pericytes_2	ENSG00000185885
NR2F2	Pericytes_2	ENSG00000185551
CPE	Pericytes_2; T regulatory cells	ENSG00000109472
CAPNS2	Pilosebaceous cells	ENSG00000256812
CRABP2	Pilosebaceous cells	ENSG00000143320
DEFB1	Pilosebaceous cells	ENSG00000164825
PTN	Pilosebaceous cells	ENSG00000105894
SOSTDC1	Pilosebaceous cells	ENSG00000171243
TMEM45A	Pilosebaceous cells	ENSG00000181458
APOD	Pro-inflammatory Fibroblasts	ENSG00000189058
CXCL12	Pro-inflammatory Fibroblasts	ENSG00000107562
GEM	Pro-inflammatory Fibroblasts	ENSG00000164949
MGP	Pro-inflammatory Fibroblasts	ENSG00000111341
APCDD1	Secretory-papillary Fibroblasts	ENSG00000154856
LEPR	Secretory-papillary Fibroblasts	ENSG00000116678
LSAMP	Secretory-papillary Fibroblasts	ENSG00000185565
PTGDS	Secretory-papillary Fibroblasts	ENSG00000107317
SFRP2	Secretory-papillary Fibroblasts	ENSG00000145423
SOD3	Secretory-papillary Fibroblasts	ENSG00000109610
FBLN1	Secretory-reticular Fibroblasts	ENSG00000077942
IGFBP5	Secretory-reticular Fibroblasts	ENSG00000115461
MFAP5	Secretory-reticular Fibroblasts	ENSG00000197614
MMP2	Secretory-reticular Fibroblasts	ENSG00000087245
MMP27	Secretory-reticular Fibroblasts	ENSG00000137675
PLAC9	Secretory-reticular Fibroblasts	ENSG00000189129
SLPI	Secretory-reticular Fibroblasts	ENSG00000124107
KRT2	Spinous to Granular Cells	ENSG00000172867
NOTCH3	Spinous to Granular Cells	ENSG00000074181
ARHGDIB	T Cells	ENSG00000111348
CD3G	T Cells	ENSG00000160654
LCK	T Cells	ENSG00000182866
IL32	T Cells; T regulatory cells; CD4_naive	ENSG00000008517
IL2RA	T regulatory cells	ENSG00000134460
MKI67	T_proliferating	ENSG00000148773
RRM2	T_proliferating	ENSG00000171848
UBE2C	T_proliferating	ENSG00000175063
AKR1C1	TSK	ENSG00000187134
IGFBP2	TSK	ENSG00000115457
LAMB3	TSK	ENSG00000196878
COL17A1	TSK_basal	ENSG00000065618
CXADR	TSK_basal	ENSG00000154639
SFRP1	TSK_basal	ENSG00000104332
TFAP2A	TSK_basal	ENSG00000137203
THBS2	TSK_basal	ENSG00000186340
BIRC5	TSK_cycling	ENSG00000089685
CDC20	TSK_cycling	ENSG00000117399
MT1X	TSK_cycling	ENSG00000187193
PTGR1	TSK_cycling	ENSG00000106853
S100A13	TSK_cycling	ENSG00000189171
SOX15	TSK_cycling	ENSG00000129194
ENAH	TSK_differentiating	ENSG00000154380
IL33	TSK_differentiating	ENSG00000137033
MAL2	TSK_differentiating	ENSG00000147676
RHOV	TSK_differentiating	ENSG00000104140
IFI27	Vascular Endothelial Cells	ENSG00000165949
SOX17	Vascular Endothelial Cells	ENSG00000164736
SPRY1	Vascular Endothelial Cells	ENSG00000164056
TSC22D1	Vascular Endothelial Cells	ENSG00000102804
