# Supplementary material for: Cytotoxic NK Cells Impede Response to Checkpoint Immunotherapy in Melanoma with an Immune-Excluded Phenotype
Source: Cancer Discov. 2025 Jun 18;15(9):1819–34. doi: 10.1158/2159-8290.CD-24-1208 (PMC12409281; doi:10.1158/2159-8290.CD-24-1208)
Supplement: Supplemental Table S10 — Discriminatory marker genes of clusters obtained after clustering of all immune cells from the scRNA-seq mouse data. [file cd-24-1208_supplemental_table_s10_suppst10.xlsx]

## Sheet: Immune_Markers
p_val	avg_log2FC	pct.1	pct.2	p_val_adj	cluster	gene	cell annotation
0	2.70252	0.912	0.247	0	0	C1qc	Macrophages_C1qc
0	2.79706	0.897	0.242	0	0	C1qa	Macrophages_C1qc
0	2.47179	0.923	0.271	0	0	C1qb	Macrophages_C1qc
0	2.25086	0.958	0.312	0	0	Lgmn	Macrophages_C1qc
0	3.05241	0.709	0.125	0	0	Ms4a7	Macrophages_C1qc
0	2.69273	0.923	0.378	0	0	Apoe	Macrophages_C1qc
0	2.78704	0.655	0.123	0	0	Trem2	Macrophages_C1qc
0	2.38456	0.671	0.142	0	0	Cxcl16	Macrophages_C1qc
0	1.92056	0.872	0.347	0	0	Grn	Macrophages_C1qc
0	1.95529	0.734	0.237	0	0	Aif1	Macrophages_C1qc
0	3.23348	0.594	0.099	0	0	Gatm	Macrophages_C1qc
0	2.04811	0.785	0.293	0	0	Cd63	Macrophages_C1qc
0	1.38614	0.909	0.428	0	0	Lamp1	Macrophages_C1qc
0	2.08372	0.675	0.21	0	0	Cd68	Macrophages_C1qc
0	1.50185	0.768	0.307	0	0	Sirpa	Macrophages_C1qc
0	1.91329	0.716	0.256	0	0	Fcgr3	Macrophages_C1qc
0	2.01062	0.63	0.173	0	0	Cd300c2	Macrophages_C1qc
0	2.90084	0.543	0.088	0	0	Mmp14	Macrophages_C1qc
0	1.60749	0.891	0.436	0	0	Ctsz	Macrophages_C1qc
0	1.34277	0.869	0.414	0	0	Ctsc	Macrophages_C1qc
0	1.82895	0.733	0.278	0	0	Csf1r	Macrophages_C1qc
0	1.62929	0.765	0.314	0	0	Fcgr2b	Macrophages_C1qc
0	1.64374	0.691	0.253	0	0	Hexa	Macrophages_C1qc
0	1.24681	0.679	0.246	0	0	Mrc1	Macrophages_C1qc
0	1.60253	0.949	0.517	0	0	Lyz2	Macrophages_C1qc
0	1.68335	0.969	0.537	0	0	Ctsb	Macrophages_C1qc
0	1.44906	0.617	0.187	0	0	Pf4	Macrophages_C1qc
0	0.939687	0.705	0.278	0	0	Selenop	Macrophages_C1qc
0	1.78493	0.596	0.17	0	0	Adgre1	Macrophages_C1qc
0	1.35437	0.67	0.246	0	0	Mafb	Macrophages_C1qc
0	2.7717	0.532	0.112	0	0	Stab1	Macrophages_C1qc
0	1.52472	0.724	0.304	0	0	Ly86	Macrophages_C1qc
0	1.29175	0.767	0.351	0	0	Unc93b1	Macrophages_C1qc
0	1.76042	0.674	0.259	0	0	Ctsa	Macrophages_C1qc
0	1.87449	0.84	0.434	0	0	Ctsd	Macrophages_C1qc
0	1.10488	0.765	0.361	0	0	Marcks	Macrophages_C1qc
0	0.97941	0.832	0.43	0	0	Ifi30	Macrophages_C1qc
0	1.2098	0.735	0.337	0	0	Tgfbi	Macrophages_C1qc
0	1.20224	0.742	0.346	0	0	Ctsh	Macrophages_C1qc
0	1.30479	0.679	0.289	0	0	Mpeg1	Macrophages_C1qc
0	1.31353	0.962	0.573	0	0	Fcer1g	Macrophages_C1qc
0	1.91348	0.503	0.115	0	0	Arg1	Macrophages_C1qc
0	1.80991	0.566	0.178	0	0	Lrp1	Macrophages_C1qc
0	1.29519	0.851	0.469	0	0	Atp6v0c	Macrophages_C1qc
0	1.82591	0.533	0.152	0	0	Abca1	Macrophages_C1qc
0	1.39716	0.607	0.226	0	0	Dab2	Macrophages_C1qc
0	2.13656	0.528	0.151	0	0	Cd81	Macrophages_C1qc
0	1.00919	0.743	0.366	0	0	App	Macrophages_C1qc
0	2.015	0.985	0.61	0	0	Ctss	Macrophages_C1qc
0	1.21817	0.577	0.204	0	0	Timp2	Macrophages_C1qc
0	1.99821	0.5	0.129	0	0	C3ar1	Macrophages_C1qc
0	2.31078	0.522	0.154	0	0	Pmepa1	Macrophages_C1qc
0	0.852235	0.964	0.601	0	0	Tyrobp	Macrophages_C1qc
0	1.81304	0.575	0.212	0	0	Trf	Macrophages_C1qc
0	1.28889	0.575	0.229	0	0	Bcl2a1b	Macrophages_C1qc
0	1.13412	0.622	0.278	0	0	Cybb	Macrophages_C1qc
0	1.01549	0.792	0.449	0	0	Akr1a1	Macrophages_C1qc
0	1.0393	0.68	0.338	0	0	Cstb	Macrophages_C1qc
0	1.53911	0.565	0.225	0	0	Ctsl	Macrophages_C1qc
0	1.00882	0.71	0.371	0	0	Prdx5	Macrophages_C1qc
0	1.11473	0.949	0.611	0	0	Npc2	Macrophages_C1qc
0	1.06569	0.713	0.381	0	0	Anxa5	Macrophages_C1qc
0	0.927674	0.699	0.375	0	0	Atp6v0b	Macrophages_C1qc
0	1.02836	0.573	0.256	0	0	Lst1	Macrophages_C1qc
0	0.976471	0.687	0.372	0	0	Sat1	Macrophages_C1qc
0	0.991864	0.621	0.313	0	0	Snx5	Macrophages_C1qc
0	1.44441	0.551	0.244	0	0	Man2b1	Macrophages_C1qc
0	1.20858	0.755	0.45	0	0	Hexb	Macrophages_C1qc
0	0.768724	0.72	0.416	0	0	Sdcbp	Macrophages_C1qc
0	0.954632	0.593	0.29	0	0	Ms4a6c	Macrophages_C1qc
0	1.34782	0.519	0.222	0	0	Rgs10	Macrophages_C1qc
0	1.22635	0.527	0.23	0	0	Lrmda	Macrophages_C1qc
0	1.28706	0.79	0.505	0	0	Prdx1	Macrophages_C1qc
0	1.06208	0.539	0.262	0	0	Rnf130	Macrophages_C1qc
0	1.0357	0.821	0.545	0	0	Clta	Macrophages_C1qc
0	1.30505	0.94	0.669	0	0	Itm2b	Macrophages_C1qc
0	0.799164	0.754	0.486	0	0	Gabarap	Macrophages_C1qc
0	1.2708	0.997	0.731	0	0	Psap	Macrophages_C1qc
0	0.932345	0.909	0.675	0	0	Cyba	Macrophages_C1qc
0	0.730437	0.853	0.622	0	0	Ucp2	Macrophages_C1qc
0	0.676211	0.85	0.62	0	0	Gng5	Macrophages_C1qc
0	1.17728	0.991	0.789	0	0	Ftl1	Macrophages_C1qc
0	1.19842	0.999	0.942	0	0	Fth1	Macrophages_C1qc
4.33300989196701e-292	0.83098	0.644	0.349	7.16983146823782e-288	0	H2-DMa	Macrophages_C1qc
9.94891880088506e-278	0.895591	0.591	0.317	1.64624759398245e-273	0	Bri3	Macrophages_C1qc
8.56824406533051e-275	0.991114	0.689	0.473	1.41778734549024e-270	0	H2-Ab1	Macrophages_C1qc
1.23060494671576e-274	0.991994	0.615	0.364	2.03628200533056e-270	0	Cltc	Macrophages_C1qc
3.78419028178369e-270	1.01958	0.649	0.421	6.26169965926746e-266	0	H2-Eb1	Macrophages_C1qc
5.94353738060648e-260	0.906889	0.786	0.657	9.83477130368955e-256	0	Cd74	Macrophages_C1qc
2.42735325501722e-257	0.907577	0.601	0.354	4.016541431077e-253	0	Snx3	Macrophages_C1qc
3.69696745326558e-257	0.968385	0.685	0.484	6.11737204491855e-253	0	H2-Aa	Macrophages_C1qc
1.19081485623365e-255	0.928325	0.537	0.283	1.97044134260983e-251	0	Qk	Macrophages_C1qc
2.72715571661573e-247	0.765806	0.683	0.424	4.51262456428404e-243	0	Rrbp1	Macrophages_C1qc
3.8805584412418e-246	0.850862	0.604	0.351	6.4211600527228e-242	0	Sh3glb1	Macrophages_C1qc
4.33790376153964e-246	0.891796	0.534	0.281	7.17792935421964e-242	0	Spi1	Macrophages_C1qc
1.46689320989497e-239	0.755054	0.712	0.488	2.42726819441321e-235	0	Ybx1	Macrophages_C1qc
7.87381087411265e-239	0.62093	0.548	0.278	1.30287948533942e-234	0	Pid1	Macrophages_C1qc
1.41079996919835e-238	0.860712	0.641	0.408	2.3344507090325e-234	0	Gdi2	Macrophages_C1qc
4.34785929584043e-231	0.609707	0.817	0.6	7.19440277682716e-227	0	Hsp90b1	Macrophages_C1qc
2.05340450978071e-228	0.379949	0.784	0.459	3.39776844233414e-224	0	Zeb2	Macrophages_C1qc
3.26898843003671e-227	0.805807	0.637	0.398	5.40919515518174e-223	0	Calr	Macrophages_C1qc
3.40708031708256e-221	0.728961	0.672	0.422	5.63769580067652e-217	0	Efhd2	Macrophages_C1qc
7.44566039252108e-200	0.609323	0.591	0.345	1.23203342515046e-195	0	Bst2	Macrophages_C1qc
6.43980665884769e-197	0.782726	0.545	0.315	1.06559480783953e-192	0	Erp29	Macrophages_C1qc
7.27345274304172e-189	0.456868	0.93	0.85	1.20353822539111e-184	0	Cfl1	Macrophages_C1qc
4.62418705344271e-187	0.667362	0.675	0.462	7.65164231733166e-183	0	Cotl1	Macrophages_C1qc
8.32178773549827e-185	0.755627	0.531	0.312	1.3770062165929e-180	0	P4hb	Macrophages_C1qc
3.72435150516832e-181	0.693882	0.522	0.293	6.16268443560202e-177	0	Lamp2	Macrophages_C1qc
3.83054577611656e-179	0.424119	0.888	0.616	6.33840409574007e-175	0	Gpx1	Macrophages_C1qc
7.80078442099747e-171	0.639177	0.613	0.391	1.29079579814245e-166	0	Capza2	Macrophages_C1qc
1.35846946581167e-163	0.647918	0.641	0.441	2.24785942507857e-159	0	Slc25a5	Macrophages_C1qc
1.12862756886316e-159	0.992721	0.648	0.501	1.86754003819787e-155	0	Lgals3	Macrophages_C1qc
5.65663513723567e-156	0.569619	0.692	0.494	9.36003416158386e-152	0	Cox5a	Macrophages_C1qc
1.63586479173305e-155	0.567049	0.811	0.646	2.70686547088068e-151	0	Gapdh	Macrophages_C1qc
3.21676584314529e-152	0.579813	0.595	0.383	5.32278244065251e-148	0	Atpif1	Macrophages_C1qc
8.65369007889369e-151	0.388501	0.622	0.382	1.43192609735454e-146	0	Lyn	Macrophages_C1qc
6.46289555526221e-147	0.676362	0.53	0.333	1.06941532752924e-142	0	Atp6v1g1	Macrophages_C1qc
1.93621095361992e-140	0.622089	0.584	0.394	3.20384826495489e-136	0	Pdia3	Macrophages_C1qc
1.44129736359687e-139	0.700117	0.722	0.589	2.38491474754375e-135	0	Lgals1	Macrophages_C1qc
2.80701446860661e-138	0.590651	0.597	0.401	4.64476684120336e-134	0	Canx	Macrophages_C1qc
1.06647304343747e-136	0.439195	0.799	0.625	1.76469294497598e-132	0	Gnai2	Macrophages_C1qc
3.09604549883876e-134	0.596146	0.657	0.492	5.1230264869285e-130	0	Serinc3	Macrophages_C1qc
4.93685635787231e-132	0.616905	0.601	0.41	8.16901621537131e-128	0	Emp3	Macrophages_C1qc
7.69791009030177e-130	0.570989	0.51	0.314	1.27377318264223e-125	0	Mt1	Macrophages_C1qc
2.72312720134374e-127	0.449399	0.765	0.602	4.50595858006348e-123	0	Arpc1b	Macrophages_C1qc
1.51570849901255e-124	0.598094	0.589	0.411	2.50804285331607e-120	0	Uqcr11	Macrophages_C1qc
2.93062799283539e-119	0.509816	0.701	0.548	4.84931013974472e-115	0	Arpc3	Macrophages_C1qc
7.13062187583193e-118	0.703026	0.536	0.364	1.17990400179391e-113	0	Tuba1b	Macrophages_C1qc
2.38238038495348e-116	0.514881	0.588	0.403	3.94212482298253e-112	0	Vamp8	Macrophages_C1qc
3.05113295040181e-112	0.466581	0.692	0.529	5.04870969302988e-108	0	Rhoa	Macrophages_C1qc
1.56512136376452e-100	0.462224	0.619	0.445	2.58980632062115e-96	0	Dbi	Macrophages_C1qc
4.61741442861551e-100	0.50149	0.583	0.416	7.64043565503009e-96	0	Arpc4	Macrophages_C1qc
4.93275732110997e-90	0.47525	0.537	0.375	8.16223353924067e-86	0	Tmem50a	Macrophages_C1qc
8.87401065694256e-89	0.387331	0.68	0.521	1.46838254340429e-84	0	Atp5g2	Macrophages_C1qc
4.87002883427845e-87	0.526583	0.516	0.368	8.05843671208055e-83	0	Atp5g1	Macrophages_C1qc
6.8575780238365e-86	0.514357	0.641	0.496	1.13472343560423e-81	0	Mif	Macrophages_C1qc
9.03997281852776e-86	0.403465	0.676	0.522	1.49584430228179e-81	0	Pkm	Macrophages_C1qc
4.02728225839593e-85	0.481967	0.501	0.35	6.66394395296774e-81	0	Gpx4	Macrophages_C1qc
2.97007944551868e-84	0.368297	0.689	0.524	4.91459045849976e-80	0	Tmbim6	Macrophages_C1qc
9.14752746310697e-84	0.443964	0.547	0.389	1.51364136932031e-79	0	Atp6v1f	Macrophages_C1qc
3.30889484439645e-83	0.460274	0.579	0.428	5.4752282990228e-79	0	Eif4a1	Macrophages_C1qc
3.25774396769329e-82	0.489262	0.573	0.435	5.39058894334208e-78	0	Hspa5	Macrophages_C1qc
9.45556985306057e-82	0.358037	0.707	0.547	1.56461314358593e-77	0	Nme2	Macrophages_C1qc
4.82191640187854e-77	0.406054	0.849	0.776	7.97882507018842e-73	0	Cdk8	Macrophages_C1qc
1.1900335082588e-72	0.362863	0.672	0.523	1.96914844611584e-68	0	Cox6b1	Macrophages_C1qc
1.91835118862309e-69	0.387596	0.587	0.447	3.17429571181463e-65	0	Arhgdia	Macrophages_C1qc
2.5259859420395e-68	0.38939	0.631	0.492	4.17974893829275e-64	0	Aldoa	Macrophages_C1qc
1.19588706294686e-65	0.303066	0.678	0.524	1.97883432305816e-61	0	Rac1	Macrophages_C1qc
2.71952164736629e-65	0.345434	0.7	0.569	4.499992469897e-61	0	Atp5g3	Macrophages_C1qc
6.4999762390928e-63	0.457601	0.505	0.376	1.07555106828269e-58	0	Tubb5	Macrophages_C1qc
2.52384362667843e-58	0.573137	0.707	0.636	4.17620404906479e-54	0	Lars2	Macrophages_C1qc
2.46274872270728e-54	0.364831	0.503	0.378	4.07511031146373e-50	0	Ppib	Macrophages_C1qc
2.55066710520553e-54	0.346019	0.683	0.585	4.22058885898358e-50	0	mt-Nd4l	Macrophages_C1qc
2.48285008957449e-51	0.317278	0.591	0.467	4.1083720432189e-47	0	Clic1	Macrophages_C1qc
6.83489334989074e-47	0.414394	0.539	0.432	1.13096980260642e-42	0	Cops9	Macrophages_C1qc
7.65108558621835e-46	0.325813	0.547	0.434	1.26602513195155e-41	0	Atp5b	Macrophages_C1qc
7.99150382268698e-46	0.312831	0.51	0.392	1.32235413754001e-41	0	Atp6v0e	Macrophages_C1qc
1.11706643929976e-45	0.326362	0.582	0.463	1.84840983710931e-41	0	Uqcrq	Macrophages_C1qc
5.18483986335405e-36	0.30174	0.777	0.742	8.57935452189195e-32	0	Cmss1	Macrophages_C1qc
1.17716358801558e-26	0.301262	0.57	0.495	1.94785258908938e-22	0	Fos	Macrophages_C1qc
6.6901578063632e-19	0.34695	0.576	0.516	1.10702041221892e-14	0	Gphn	Macrophages_C1qc
0	3.44487	0.829	0.196	0	1	Plac8	Monocytes
0	2.15164	0.735	0.235	0	1	Ccr2	Monocytes
0	2.00946	0.915	0.419	0	1	Ifitm3	Monocytes
0	2.51284	0.62	0.141	0	1	Emilin2	Monocytes
0	1.89835	0.908	0.433	0	1	Cebpb	Monocytes
0	1.74745	0.662	0.255	0	1	Cdkn1a	Monocytes
0	1.14841	0.616	0.211	0	1	Il1b	Monocytes
0	1.26209	0.767	0.364	0	1	S100a4	Monocytes
0	1.59149	0.817	0.415	0	1	Tgfbi	Monocytes
0	1.60294	0.669	0.286	0	1	Tpd52	Monocytes
0	1.69153	0.574	0.193	0	1	Fn1	Monocytes
0	1.59481	0.781	0.407	0	1	Cd44	Monocytes
0	1.405	0.679	0.312	0	1	Lst1	Monocytes
0	1.68022	0.598	0.232	0	1	Atf3	Monocytes
0	1.76882	0.539	0.174	0	1	Plaur	Monocytes
0	1.92249	0.769	0.408	0	1	Samhd1	Monocytes
0	1.685	0.566	0.206	0	1	Gda	Monocytes
0	0.962351	0.902	0.554	0	1	S100a6	Monocytes
0	2.13365	0.54	0.194	0	1	Cers6	Monocytes
0	1.08814	0.788	0.444	0	1	Ifi27l2a	Monocytes
0	1.2046	0.861	0.521	0	1	Zeb2	Monocytes
0	1.37007	0.753	0.417	0	1	Lyn	Monocytes
0	1.71052	0.525	0.193	0	1	Ifi207	Monocytes
0	1.65701	0.567	0.236	0	1	Msrb1	Monocytes
0	1.18083	0.866	0.541	0	1	Mcl1	Monocytes
0	1.23233	0.927	0.725	0	1	Srgn	Monocytes
1.67654188635333e-307	1.39554	0.692	0.344	2.77417385934885e-303	1	Ms4a6c	Monocytes
7.66572250160435e-296	1.37483	0.692	0.345	1.26844710234047e-291	1	Cybb	Monocytes
2.24626388668031e-270	1.55844	0.546	0.23	3.71689285328991e-266	1	Nr4a1	Monocytes
5.72830494227265e-264	0.951235	0.771	0.416	9.47862618797855e-260	1	Zfp36	Monocytes
7.98404360647818e-264	1.46178	0.578	0.265	1.32111969556394e-259	1	Ncf2	Monocytes
3.0295229648299e-257	1.16768	0.767	0.476	5.01295164990403e-253	1	Picalm	Monocytes
4.69927476786782e-237	1.03254	0.766	0.444	7.77588995839089e-233	1	Alox5ap	Monocytes
1.06954104659893e-233	1.0476	0.775	0.481	1.76976956980725e-229	1	Fos	Monocytes
3.79001880141697e-233	1.31179	0.586	0.285	6.27134411070466e-229	1	Ier3	Monocytes
1.84156842827439e-229	0.836158	0.921	0.789	3.04724327826563e-225	1	H3f3b	Monocytes
2.93659829476928e-227	0.865599	0.833	0.507	4.85918919835473e-223	1	Lgals3	Monocytes
4.04974084676457e-224	1.17994	0.655	0.351	6.70110617914133e-220	1	Pim1	Monocytes
5.95174938860676e-224	1.01306	0.614	0.286	9.84835971332761e-220	1	Plbd1	Monocytes
8.95749507044385e-218	1.2498	0.551	0.252	1.48219670930634e-213	1	Itgam	Monocytes
1.60596682099268e-215	1.14988	0.6	0.301	2.65739329869658e-211	1	Lilrb4a	Monocytes
4.97973850504661e-211	1.19468	0.641	0.355	8.23997330430063e-207	1	Trps1	Monocytes
2.17782201783726e-210	0.802463	0.904	0.675	3.60364209291532e-206	1	Gpx1	Monocytes
5.02894957894396e-204	1.12513	0.716	0.447	8.32140286827858e-200	1	Prdx5	Monocytes
2.35254188863546e-201	1.08135	0.717	0.464	3.89275106312509e-197	1	Fam49b	Monocytes
3.69489949652838e-201	1.26734	0.544	0.264	6.1139501969055e-197	1	Cd86	Monocytes
3.35182075722101e-199	0.648245	0.963	0.683	5.5462578069736e-195	1	Tyrobp	Monocytes
5.08088390003155e-197	1.41452	0.522	0.255	8.40733858938221e-193	1	Rnf213	Monocytes
2.60573984618818e-196	1.2128	0.631	0.363	4.31171772348758e-192	1	Rbms1	Monocytes
2.41959050273518e-192	1.15693	0.627	0.349	4.00369640487591e-188	1	Etv6	Monocytes
1.30582992062478e-184	1.01164	0.717	0.449	2.16075676965782e-180	1	Anxa2	Monocytes
3.49488650488553e-183	1.17833	0.602	0.331	5.78298869963409e-179	1	Pid1	Monocytes
1.99983199336323e-180	0.896158	0.881	0.699	3.30912199941814e-176	1	Vim	Monocytes
8.37724294562958e-179	0.837493	0.688	0.376	1.38618239021333e-174	1	Mpeg1	Monocytes
3.67197756581874e-176	0.50091	0.937	0.617	6.07602127816027e-172	1	Lyz2	Monocytes
7.61997755951197e-171	0.816648	0.73	0.452	1.26087768677245e-166	1	Dusp1	Monocytes
1.00498343820002e-167	0.7289	0.705	0.438	1.66294609518957e-163	1	Plek	Monocytes
1.35518610829901e-166	1.24596	0.56	0.309	2.24242645340238e-162	1	Prkcd	Monocytes
2.64705744042192e-163	0.873066	0.734	0.49	4.38008594666616e-159	1	Pitpna	Monocytes
3.09293165738621e-162	0.614532	0.893	0.683	5.11787401347696e-158	1	Junb	Monocytes
3.03706857498029e-160	0.333739	0.994	0.792	5.02543737101988e-156	1	Psap	Monocytes
7.78523904945062e-160	0.647038	0.9	0.763	1.28822350551259e-155	1	Sem1	Monocytes
9.84522154775846e-157	0.737665	0.725	0.436	1.62908880950759e-152	1	Ifitm2	Monocytes
2.47230548163079e-153	1.09971	0.539	0.296	4.09092388045446e-149	1	Jarid2	Monocytes
6.37173019220119e-152	1.27774	0.514	0.282	1.05433019490353e-147	1	Ptpn1	Monocytes
9.23220917940012e-150	1.12966	0.525	0.286	1.52765365291534e-145	1	Flna	Monocytes
1.58554270033581e-149	0.962827	0.53	0.271	2.62359750624567e-145	1	Lrp1	Monocytes
3.50637397419433e-141	1.06336	0.532	0.3	5.80199701509935e-137	1	Diaph1	Monocytes
5.39396039740836e-141	1.0745	0.518	0.284	8.92538626959161e-137	1	Mapkapk2	Monocytes
5.95541034696271e-141	0.52069	0.952	0.662	9.85441750111919e-137	1	Fcer1g	Monocytes
2.96232995699183e-139	1.00917	0.514	0.279	4.90176737983437e-135	1	Slc8a1	Monocytes
3.19337922736697e-139	0.477736	0.974	0.786	5.28408460752412e-135	1	Tmsb10	Monocytes
2.09509212968616e-138	0.367836	0.633	0.336	3.46674894699169e-134	1	Ccl6	Monocytes
1.20952752620436e-136	0.904728	0.684	0.469	2.00140519761035e-132	1	Atp2b1	Monocytes
2.67053652892483e-135	1.02057	0.54	0.307	4.41893679441191e-131	1	Spag9	Monocytes
3.05294779222712e-134	0.743367	0.692	0.422	5.05171271179822e-130	1	Sirpa	Monocytes
2.23639469135663e-130	0.558342	0.867	0.653	3.70056229578782e-126	1	Ly6e	Monocytes
7.08048343108302e-127	0.829506	0.735	0.53	1.17160759334131e-122	1	Ahnak	Monocytes
1.16775637324691e-125	0.898086	0.551	0.316	1.93228647081165e-121	1	Gab2	Monocytes
9.414953291141e-123	0.616595	0.861	0.704	1.5578923210851e-118	1	H3f3a	Monocytes
2.67249973431884e-121	0.972788	0.586	0.354	4.42218531037738e-117	1	Mafb	Monocytes
5.80703144716582e-111	0.804194	0.543	0.319	9.60889493562528e-107	1	Jun	Monocytes
9.54718358880697e-111	0.715586	0.746	0.566	1.57977246843989e-106	1	Iqgap1	Monocytes
2.75405206396541e-108	0.733435	0.515	0.282	4.55712995024356e-104	1	Ccl9	Monocytes
3.51197031571095e-100	0.759841	0.636	0.438	5.81125728140691e-96	1	Capza2	Monocytes
8.63141981825712e-100	0.741679	0.719	0.55	1.42824103732701e-95	1	Pkm	Monocytes
2.60601276715062e-97	0.896723	0.588	0.397	4.31216932580413e-93	1	Eno1	Monocytes
1.66414975497564e-95	0.729286	0.68	0.491	2.75366859955819e-91	1	Sdcbp	Monocytes
5.12870524539683e-95	0.734526	0.667	0.485	8.48646856955814e-91	1	Rrbp1	Monocytes
3.2318262064314e-94	0.774916	0.647	0.472	5.34770282378204e-90	1	Msn	Monocytes
3.85969752672768e-92	0.724969	0.57	0.369	6.38664149747629e-88	1	Cmip	Monocytes
6.2474855465641e-92	0.859066	0.505	0.314	1.03377143338996e-87	1	Nrros	Monocytes
3.98095078245668e-91	0.709262	0.676	0.505	6.58727925973107e-87	1	Tspo	Monocytes
8.22204513837518e-91	0.621382	0.682	0.46	1.36050180904694e-86	1	App	Monocytes
2.14261894926488e-90	0.471874	0.828	0.661	3.54539157534859e-86	1	Crip1	Monocytes
6.65694635993855e-90	0.518588	0.829	0.701	1.10152491417903e-85	1	Arpc2	Monocytes
2.66161142068872e-89	0.755478	0.545	0.349	4.40416841781362e-85	1	Hif1a	Monocytes
4.55034032052682e-88	0.78501	0.558	0.371	7.52944812837573e-84	1	Taldo1	Monocytes
5.28892073115267e-88	0.666541	0.701	0.534	8.75157713383832e-84	1	Rap1b	Monocytes
2.96432503265508e-87	0.598602	0.759	0.591	4.90506863153436e-83	1	Coro1a	Monocytes
4.96801138853131e-85	0.695781	0.628	0.446	8.22056844460275e-81	1	Cd53	Monocytes
7.52087826903785e-85	0.806257	0.562	0.379	1.24447972717769e-80	1	Runx1	Monocytes
3.66404252209108e-84	0.951815	0.532	0.366	6.06289116130411e-80	1	Tgfb1	Monocytes
9.7250866265935e-83	0.666172	0.589	0.403	1.60921008410243e-78	1	Litaf	Monocytes
1.11331611658743e-75	0.319658	0.982	0.941	1.84220417811721e-71	1	Actg1	Monocytes
3.46362476596446e-75	0.710272	0.57	0.396	5.73125990024138e-71	1	Itgb2	Monocytes
4.31904248551648e-69	0.707376	0.549	0.383	7.14671960078411e-65	1	Ptprj	Monocytes
4.77044174086492e-69	0.759596	0.621	0.453	7.89364994860918e-65	1	Sat1	Monocytes
2.79880551488457e-68	0.563041	0.51	0.332	4.63118348547949e-64	1	Btg2	Monocytes
1.47819241784707e-67	0.702221	0.568	0.416	2.44596499381155e-63	1	Tln1	Monocytes
1.88645783664543e-67	0.694416	0.555	0.396	3.12152178229719e-63	1	Psma7	Monocytes
2.19157589975314e-67	0.780694	0.566	0.413	3.62640064132153e-63	1	Pgk1	Monocytes
3.01874661658582e-67	0.549824	0.684	0.533	4.99512002646455e-63	1	Arpc5	Monocytes
9.40042620203601e-64	0.613792	0.614	0.458	1.5554885236509e-59	1	Mrpl52	Monocytes
6.85276954831818e-60	0.533987	0.66	0.497	1.13392777716021e-55	1	Btg1	Monocytes
1.43915401209338e-59	0.492538	0.73	0.603	2.38136814381092e-55	1	Actr3	Monocytes
1.76767700971475e-59	0.638099	0.505	0.343	2.92497514797499e-55	1	Spi1	Monocytes
3.81058207893944e-58	0.619545	0.586	0.445	6.3053701660211e-54	1	Ube2d3	Monocytes
2.58038950739176e-57	0.359288	0.728	0.558	4.26977051788114e-53	1	Atox1	Monocytes
3.81404147508696e-57	0.615945	0.507	0.347	6.31109442882639e-53	1	Lamp2	Monocytes
1.98635299600549e-54	0.376348	0.501	0.331	3.28681830249028e-50	1	Lsp1	Monocytes
3.69142190215637e-51	0.348165	0.755	0.569	6.10819582149815e-47	1	Atp6v0c	Monocytes
2.53596338939459e-50	0.5666	0.574	0.431	4.19625862043123e-46	1	Cstb	Monocytes
3.08063196727532e-49	0.320372	0.87	0.7	5.09752171625047e-45	1	Npc2	Monocytes
4.32311012587884e-49	0.418283	0.742	0.621	7.15345032529171e-45	1	Ptprc	Monocytes
8.53031867095627e-49	0.618556	0.569	0.432	1.41151183048313e-44	1	Klf6	Monocytes
5.14810614503026e-48	0.494507	0.627	0.496	8.51857123818156e-44	1	Sec61g	Monocytes
7.1431604598992e-48	0.356236	0.73	0.538	1.18197876129952e-43	1	Ctsc	Monocytes
1.83657185136638e-47	0.393464	0.765	0.639	3.03897544245595e-43	1	Arpc1b	Monocytes
1.67000676407004e-45	0.468993	0.595	0.454	2.76336019250669e-41	1	Emp3	Monocytes
7.90041724433068e-45	0.555779	0.545	0.419	1.3072820414194e-40	1	Actr2	Monocytes
4.53092546687736e-42	0.556951	0.528	0.401	7.49732237004197e-38	1	H2afj	Monocytes
5.18900419657568e-42	0.520788	0.591	0.468	8.58624524407378e-38	1	Fyb	Monocytes
3.74737842678898e-41	0.525246	0.768	0.69	6.20078708280773e-37	1	Gapdh	Monocytes
1.61132224798736e-40	0.525534	0.507	0.379	2.66625492374469e-36	1	Scand1	Monocytes
2.11378106664079e-40	0.386987	0.753	0.665	3.49767353097051e-36	1	Rpl36al	Monocytes
2.80042834843792e-39	0.420254	0.666	0.561	4.63386878816023e-35	1	Rac1	Monocytes
4.56284364347e-39	0.370905	0.87	0.812	7.55013737684981e-35	1	Hspa8	Monocytes
2.40154469987269e-38	0.380769	0.69	0.563	3.97383601487934e-34	1	Fxyd5	Monocytes
2.57638734862989e-36	0.488819	0.501	0.376	4.26314814577787e-32	1	Sf3b1	Monocytes
1.45301338288062e-34	0.470736	0.543	0.426	2.40430124465257e-30	1	Pomp	Monocytes
1.02118550066055e-32	0.421591	0.549	0.43	1.68975564794301e-28	1	Ndufb1-ps	Monocytes
1.42982960386413e-32	0.350751	0.539	0.407	2.36593904551397e-28	1	S100a11	Monocytes
2.84122858035668e-31	0.333687	0.646	0.521	4.70138093191619e-27	1	Hnrnpa3	Monocytes
3.60968033920845e-30	0.330389	0.682	0.591	5.97293805728823e-26	1	Sec61b	Monocytes
7.338612414817e-30	0.352679	0.667	0.57	1.21432019627977e-25	1	Rhoa	Monocytes
9.35344196073406e-27	0.383052	0.542	0.437	1.54771404124267e-22	1	Arf5	Monocytes
3.05793672558682e-26	0.342557	0.594	0.488	5.05996789982851e-22	1	Dbi	Monocytes
3.63900698775563e-23	0.323027	0.629	0.531	6.02146486263925e-19	1	Ywhaz	Monocytes
6.12107024353891e-23	0.350626	0.592	0.491	1.01285349319838e-18	1	Efhd2	Monocytes
6.17460910021794e-22	0.300122	0.614	0.523	1.02171256781306e-17	1	Arhgdib	Monocytes
2.35606918811822e-21	0.304703	0.681	0.601	3.89858768557922e-17	1	Tomm6	Monocytes
2.81211521998602e-21	0.349883	0.506	0.411	4.65320705451087e-17	1	Dazap2	Monocytes
3.3699054047413e-21	0.388906	0.508	0.421	5.57618247322543e-17	1	Zfp36l2	Monocytes
9.8032331531118e-21	0.366935	0.511	0.42	1.62214098984541e-16	1	Dynll1	Monocytes
3.48302272742306e-20	0.30872	0.61	0.522	5.76335770706694e-16	1	Ubc	Monocytes
5.13607105235707e-20	0.302932	0.642	0.561	8.49865677033525e-16	1	Tpm3	Monocytes
1.03136082018635e-17	0.301162	0.556	0.471	1.70659274916235e-13	1	Gnb2	Monocytes
1.07796210235221e-15	0.303646	0.545	0.467	1.78370389076219e-11	1	Eif4a1	Monocytes
0	2.97375	0.821	0.132	0	2	Skap1	Cd8TcellsActivated
0	4.0717	0.656	0.048	0	2	Gm2682	Cd8TcellsActivated
0	3.20503	0.698	0.1	0	2	Ms4a4b	Cd8TcellsActivated
0	2.29748	0.675	0.117	0	2	Nkg7	Cd8TcellsActivated
0	2.79108	0.666	0.109	0	2	Itk	Cd8TcellsActivated
0	2.31354	0.712	0.162	0	2	Ets1	Cd8TcellsActivated
0	2.40151	0.659	0.121	0	2	Cd3d	Cd8TcellsActivated
0	3.84428	0.577	0.061	0	2	Gramd3	Cd8TcellsActivated
0	2.58982	0.682	0.186	0	2	Hcst	Cd8TcellsActivated
0	2.33749	0.601	0.116	0	2	Thy1	Cd8TcellsActivated
0	2.84825	0.576	0.093	0	2	Gimap4	Cd8TcellsActivated
0	2.06353	0.602	0.124	0	2	Cd3e	Cd8TcellsActivated
0	2.82469	0.561	0.09	0	2	Gimap3	Cd8TcellsActivated
0	2.34257	0.601	0.137	0	2	Ptpn22	Cd8TcellsActivated
0	1.6119	0.601	0.144	0	2	Il2rb	Cd8TcellsActivated
0	2.78101	0.547	0.097	0	2	Ablim1	Cd8TcellsActivated
0	2.02642	0.64	0.203	0	2	Ccl5	Cd8TcellsActivated
0	2.40756	0.536	0.109	0	2	Lck	Cd8TcellsActivated
0	2.53076	0.513	0.088	0	2	Trbc2	Cd8TcellsActivated
0	1.60098	0.708	0.298	0	2	H2-Q7	Cd8TcellsActivated
0	2.22444	0.542	0.137	0	2	Vps37b	Cd8TcellsActivated
0	2.5981	0.508	0.107	0	2	Grap2	Cd8TcellsActivated
0	2.64996	0.501	0.107	0	2	Bcl2	Cd8TcellsActivated
0	2.01802	0.503	0.109	0	2	Cd3g	Cd8TcellsActivated
0	1.97395	0.508	0.119	0	2	Ltb	Cd8TcellsActivated
0	1.69968	0.607	0.221	0	2	Prkch	Cd8TcellsActivated
0	1.98497	0.501	0.12	0	2	Stat4	Cd8TcellsActivated
0	2.22483	0.637	0.256	0	2	Emb	Cd8TcellsActivated
0	1.7472	0.518	0.137	0	2	Ptprcap	Cd8TcellsActivated
0	1.47683	0.564	0.194	0	2	Inpp4b	Cd8TcellsActivated
0	1.20804	0.9	0.606	0	2	Ptprc	Cd8TcellsActivated
0	1.14473	0.993	0.79	0	2	Tmsb10	Cd8TcellsActivated
0	1.4933	0.99	0.863	0	2	Rps27	Cd8TcellsActivated
0	1.09623	0.981	0.892	0	2	Rpl38	Cd8TcellsActivated
0	1.04031	0.97	0.89	0	2	Rpl36	Cd8TcellsActivated
0	1.17681	0.985	0.911	0	2	Rps21	Cd8TcellsActivated
0	0.908167	0.974	0.902	0	2	Rpl27	Cd8TcellsActivated
0	1.12102	0.979	0.917	0	2	Rpl13a	Cd8TcellsActivated
0	0.950069	0.99	0.937	0	2	Rpl39	Cd8TcellsActivated
0	1.0148	0.985	0.933	0	2	Rps15a	Cd8TcellsActivated
0	1.05782	0.989	0.938	0	2	Rpl18a	Cd8TcellsActivated
0	0.937228	0.982	0.931	0	2	Rps13	Cd8TcellsActivated
0	0.870735	0.996	0.956	0	2	Rpl37	Cd8TcellsActivated
0	0.966208	0.997	0.96	0	2	Rpl30	Cd8TcellsActivated
0	0.959454	0.992	0.957	0	2	Rps16	Cd8TcellsActivated
0	1.05777	0.997	0.971	0	2	Rps24	Cd8TcellsActivated
0	0.954274	0.997	0.973	0	2	Rpl37a	Cd8TcellsActivated
3.17331180211929e-299	1.85979	0.539	0.198	5.25087903896679e-295	2	Rapgef6	Cd8TcellsActivated
1.94914060603605e-295	1.31255	0.8	0.48	3.22524296080786e-291	2	Mbnl1	Cd8TcellsActivated
8.55072606010021e-283	0.86105	0.987	0.947	1.41488864116478e-278	2	Rps10	Cd8TcellsActivated
3.12574454602698e-282	0.75075	0.997	0.974	5.17216950031084e-278	2	Rpl23	Cd8TcellsActivated
5.0809899484678e-275	0.786154	0.986	0.942	8.40751406772967e-271	2	Rps14	Cd8TcellsActivated
1.31755068390158e-274	1.3294	0.761	0.43	2.18015111665195e-270	2	Arhgap15	Cd8TcellsActivated
1.06692271340038e-270	0.86238	0.978	0.917	1.76543701386361e-266	2	Rpl18	Cd8TcellsActivated
3.20291562089385e-265	0.769671	0.995	0.956	5.29986447789306e-261	2	Rplp2	Cd8TcellsActivated
9.55963236503717e-259	0.843364	0.989	0.929	1.5818323674427e-254	2	Rpsa	Cd8TcellsActivated
3.85791306690348e-253	0.74207	0.996	0.977	6.38368875180518e-249	2	Rplp1	Cd8TcellsActivated
2.62635073254933e-252	0.743463	0.984	0.942	4.34582255714937e-248	2	Rpl34	Cd8TcellsActivated
3.98055673391427e-249	0.805346	0.99	0.945	6.58662722760793e-245	2	Rpl27a	Cd8TcellsActivated
2.67282827036474e-248	0.744477	0.983	0.942	4.42272893897254e-244	2	Rps23	Cd8TcellsActivated
1.41091253780337e-246	1.20554	0.84	0.703	2.33463697630323e-242	2	Rpl12	Cd8TcellsActivated
2.19110361422506e-230	1.58967	0.534	0.227	3.6256191504582e-226	2	Ccnd3	Cd8TcellsActivated
1.76238411249363e-224	1.36869	0.678	0.387	2.91621699094322e-220	2	Shisa5	Cd8TcellsActivated
5.92178583202648e-221	0.775755	0.823	0.435	9.79877901625422e-217	2	AW112010	Cd8TcellsActivated
1.68204729321773e-215	1.34035	0.538	0.224	2.78328365608739e-211	2	Cblb	Cd8TcellsActivated
4.40478393727145e-211	0.860738	0.955	0.907	7.28859598100307e-207	2	Rpl17	Cd8TcellsActivated
9.97377247127641e-211	1.38297	0.627	0.331	1.65036013082211e-206	2	Stk17b	Cd8TcellsActivated
2.11372485136702e-209	0.762641	0.95	0.868	3.49758051155701e-205	2	Rpl22	Cd8TcellsActivated
1.82796347713241e-208	0.791757	0.981	0.93	3.02473116561099e-204	2	Rps28	Cd8TcellsActivated
4.51219750697126e-208	0.769933	0.969	0.917	7.46633321478535e-204	2	Rpl9	Cd8TcellsActivated
3.73490842393047e-205	1.4658	0.54	0.245	6.18015296907776e-201	2	Pitpnc1	Cd8TcellsActivated
6.67530472013929e-203	1.57777	0.522	0.234	1.10456267204145e-198	2	Zc3hav1	Cd8TcellsActivated
1.61435346866626e-198	1.40589	0.671	0.404	2.67127068460205e-194	2	Zfp36l2	Cd8TcellsActivated
7.42011845263663e-196	1.26942	0.642	0.351	1.22780700035778e-191	2	Ifngr1	Cd8TcellsActivated
6.91559791724668e-195	0.722719	0.994	0.97	1.14432398736681e-190	2	Rps20	Cd8TcellsActivated
2.89233036106672e-193	1.14489	0.689	0.385	4.78593904845711e-189	2	Dennd4a	Cd8TcellsActivated
7.56570477797209e-189	0.938754	0.771	0.518	1.25189716961104e-184	2	Dock2	Cd8TcellsActivated
1.45725911442271e-181	0.486124	1	0.984	2.41132665663526e-177	2	Fau	Cd8TcellsActivated
2.51262810085013e-178	0.831865	0.881	0.755	4.15764571847671e-174	2	Rps15	Cd8TcellsActivated
1.62197340118779e-172	1.25411	0.65	0.396	2.68387938694544e-168	2	Rac2	Cd8TcellsActivated
1.78386580269462e-172	0.848571	0.951	0.896	2.95176274371879e-168	2	Rps7	Cd8TcellsActivated
5.43769119591539e-172	0.587822	0.993	0.899	8.99774762188119e-168	2	H2-K1	Cd8TcellsActivated
1.55710783661926e-169	0.946696	0.83	0.733	2.5765463372539e-165	2	Rpl36a	Cd8TcellsActivated
2.97009491440413e-165	0.548274	0.998	0.979	4.91461605486452e-161	2	Rps8	Cd8TcellsActivated
5.00695488651587e-165	1.4762	0.534	0.269	8.28500825071781e-161	2	Tnfaip3	Cd8TcellsActivated
1.02624699354649e-158	1.14334	0.623	0.357	1.69813090022138e-154	2	Selplg	Cd8TcellsActivated
7.43245354695603e-158	1.31064	0.532	0.272	1.22984808841481e-153	2	Nsd3	Cd8TcellsActivated
1.4712031052768e-157	1.03272	0.685	0.426	2.43439977830152e-153	2	Dock10	Cd8TcellsActivated
1.44378305477437e-155	1.23018	0.533	0.266	2.38902782073515e-151	2	Fyn	Cd8TcellsActivated
1.17919893544592e-150	1.32079	0.517	0.265	1.95122047848236e-146	2	Ppp1r12a	Cd8TcellsActivated
8.74819076342659e-149	0.827601	0.826	0.722	1.4475631256242e-144	2	Rpl5	Cd8TcellsActivated
1.58117512406165e-146	1.19929	0.508	0.249	2.61637047778481e-142	2	Atxn1	Cd8TcellsActivated
1.23563797509226e-145	1.20165	0.582	0.339	2.04461015738516e-141	2	Jak1	Cd8TcellsActivated
3.0560757143703e-143	1.37155	0.503	0.26	5.05688848456853e-139	2	Ikzf1	Cd8TcellsActivated
1.26836850980646e-142	0.801109	0.88	0.817	2.09876937317675e-138	2	Rps18	Cd8TcellsActivated
3.56388568344611e-142	0.588088	0.994	0.969	5.89716164039828e-138	2	Rps12	Cd8TcellsActivated
1.54835772756284e-131	0.536662	0.991	0.955	2.56206753179824e-127	2	Rps26	Cd8TcellsActivated
3.32474078495098e-131	1.15224	0.535	0.296	5.50144857685838e-127	2	Ankrd44	Cd8TcellsActivated
5.80400928441345e-131	0.519489	0.99	0.961	9.60389416291894e-127	2	Rps29	Cd8TcellsActivated
8.30840005719538e-130	1.08866	0.612	0.39	1.37479095746412e-125	2	Celf2	Cd8TcellsActivated
5.02059688790718e-127	0.661337	0.991	0.961	8.30758167042001e-123	2	Rpl13	Cd8TcellsActivated
6.41799613946683e-126	0.47321	0.997	0.984	1.06198582119758e-121	2	Rpl41	Cd8TcellsActivated
4.7275620901618e-125	1.15947	0.513	0.28	7.82269699059074e-121	2	Sp100	Cd8TcellsActivated
5.179886607708e-125	0.653143	0.974	0.93	8.57115836977443e-121	2	Rps19	Cd8TcellsActivated
2.39678031785756e-123	1.22416	0.503	0.275	3.9659523919589e-119	2	Arhgap45	Cd8TcellsActivated
1.92883849974922e-122	0.582047	0.979	0.94	3.19164906553503e-118	2	Rps3a1	Cd8TcellsActivated
1.09088110531323e-119	0.849298	0.716	0.495	1.8050809649618e-115	2	Btg1	Cd8TcellsActivated
1.19410758174754e-115	0.74041	0.933	0.894	1.97588981551765e-111	2	Rps5	Cd8TcellsActivated
7.01951675446397e-115	1.15259	0.501	0.283	1.16151943736115e-110	2	Epsti1	Cd8TcellsActivated
1.86061611261943e-113	0.433059	0.993	0.968	3.07876148155138e-109	2	Rpl35a	Cd8TcellsActivated
3.09079960430116e-113	0.64752	0.966	0.925	5.11434610523713e-109	2	Rpl32	Cd8TcellsActivated
1.2440466681307e-112	0.873623	0.648	0.433	2.05852402175588e-108	2	Akap13	Cd8TcellsActivated
2.22895386324786e-105	0.604654	0.93	0.897	3.68824995751623e-101	2	Rpl11	Cd8TcellsActivated
8.39672344229314e-105	0.696973	0.829	0.761	1.38940582799625e-100	2	Rps6	Cd8TcellsActivated
6.90563429498122e-104	0.729594	0.872	0.841	1.14267530679054e-99	2	Rps3	Cd8TcellsActivated
6.89252968760081e-102	1.01523	0.591	0.404	1.14050688740731e-97	2	Gas5	Cd8TcellsActivated
1.96484780577002e-101	0.678864	0.944	0.913	3.25123366420765e-97	2	Rpl19	Cd8TcellsActivated
6.59384836383284e-101	0.552102	0.927	0.879	1.09108408876342e-96	2	Rpl35	Cd8TcellsActivated
1.16521420129969e-100	0.42737	0.995	0.972	1.9280799388906e-96	2	Rps9	Cd8TcellsActivated
6.77259079192053e-99	0.682761	0.844	0.786	1.12066059833909e-94	2	Rpl3	Cd8TcellsActivated
1.22845311918744e-98	0.77445	0.855	0.801	2.03272137631945e-94	2	Rpl21	Cd8TcellsActivated
5.4011590488478e-94	0.697766	0.775	0.689	8.93729787812845e-90	2	Rpl23a	Cd8TcellsActivated
3.33196104324006e-93	0.606739	0.858	0.822	5.51339593824933e-89	2	Rpl24	Cd8TcellsActivated
3.3283975377763e-91	0.75161	0.72	0.575	5.50749940575844e-87	2	Rbm39	Cd8TcellsActivated
3.7150663081927e-91	0.707343	0.864	0.836	6.14732022016647e-87	2	Rpl8	Cd8TcellsActivated
3.9748578672203e-83	0.67451	0.79	0.682	6.57719731288943e-79	2	Uqcrh	Cd8TcellsActivated
2.3364591908317e-80	0.560254	0.869	0.835	3.86613902306922e-76	2	Rpl6	Cd8TcellsActivated
7.37638929013579e-75	0.563908	0.816	0.783	1.22057113583877e-70	2	Rack1	Cd8TcellsActivated
1.84832574482434e-73	0.447222	0.995	0.983	3.05842460996084e-69	2	Eef1a1	Cd8TcellsActivated
6.4802973630306e-73	0.540753	0.827	0.789	1.07229480466067e-68	2	Rpl7	Cd8TcellsActivated
9.70776179962957e-70	0.537942	0.939	0.905	1.6063433449847e-65	2	Rps4x	Cd8TcellsActivated
1.35664656967741e-68	0.759062	0.663	0.561	2.24484307884521e-64	2	Rpl4	Cd8TcellsActivated
1.52137109428198e-68	0.587182	0.757	0.67	2.51741274970839e-64	2	Pabpc1	Cd8TcellsActivated
2.71347282260338e-67	0.726736	0.631	0.488	4.48998347956181e-63	2	Snrpg	Cd8TcellsActivated
6.42455680139078e-65	0.646184	0.734	0.674	1.06307141392613e-60	2	Eef1b2	Cd8TcellsActivated
4.43276347516411e-64	0.85536	0.516	0.361	7.33489372235405e-60	2	Foxp1	Cd8TcellsActivated
7.27784575640394e-64	0.859596	0.51	0.355	1.20426513731216e-59	2	Ankrd11	Cd8TcellsActivated
1.43959626954936e-63	0.539242	0.866	0.834	2.38209994722333e-59	2	Rpl10a	Cd8TcellsActivated
8.38389235780704e-63	0.7998	0.509	0.341	1.38728266844633e-58	2	2410006H16Rik	Cd8TcellsActivated
1.16565396878258e-58	0.728414	0.553	0.406	1.92880762214454e-54	2	Elmo1	Cd8TcellsActivated
1.52141466403831e-58	0.684868	0.507	0.34	2.51748484458418e-54	2	Ndfip1	Cd8TcellsActivated
1.7840394888533e-56	0.470908	0.963	0.937	2.95205014220555e-52	2	Rps11	Cd8TcellsActivated
1.32078133955455e-55	0.698433	0.65	0.557	2.18549688256091e-51	2	Npm1	Cd8TcellsActivated
1.56076157341846e-55	0.498506	0.766	0.686	2.58259217553552e-51	2	Ddx5	Cd8TcellsActivated
6.56597229996689e-54	0.671455	0.607	0.47	1.08647143647552e-49	2	Fyb	Cd8TcellsActivated
3.55676942244703e-52	0.318214	0.99	0.965	5.8853863633231e-48	2	Rps27a	Cd8TcellsActivated
3.6107789227137e-48	0.67615	0.622	0.521	5.97475588341436e-44	2	Gnas	Cd8TcellsActivated
2.56897328412252e-46	0.476832	0.721	0.6	4.25088009323753e-42	2	Coro1a	Cd8TcellsActivated
1.84801672035419e-45	0.57558	0.646	0.541	3.05791326717007e-41	2	Ptpn18	Cd8TcellsActivated
2.58958921400007e-40	0.50254	0.784	0.788	4.28499327240591e-36	2	Rpl15	Cd8TcellsActivated
2.6558670246042e-40	0.626324	0.568	0.458	4.39466316561257e-36	2	Rpl22l1	Cd8TcellsActivated
9.02721464039386e-40	0.576672	0.701	0.648	1.49373320654597e-35	2	Rpl14	Cd8TcellsActivated
1.12113442392916e-39	0.505636	0.783	0.719	1.85514113127559e-35	2	Cd52	Cd8TcellsActivated
3.08846852955401e-38	0.513311	0.614	0.498	5.11048887585303e-34	2	Myh9	Cd8TcellsActivated
6.71002616573438e-35	0.458163	0.894	0.874	1.11030802964407e-30	2	Rplp0	Cd8TcellsActivated
7.37918481617291e-34	0.377042	0.927	0.916	1.22103371153213e-29	2	Rps2	Cd8TcellsActivated
1.02897584373369e-30	0.611936	0.54	0.451	1.70264632862614e-26	2	Eef1g	Cd8TcellsActivated
1.52181341220828e-30	0.331934	0.501	0.397	2.51814465318105e-26	2	Gm26917	Cd8TcellsActivated
6.67510585596429e-30	0.586902	0.652	0.605	1.10452976598641e-25	2	Eef2	Cd8TcellsActivated
3.12260455401717e-18	0.36384	0.55	0.474	5.16697375553221e-14	2	Sub1	Cd8TcellsActivated
3.77159482260486e-17	0.490258	0.51	0.455	6.24085795296427e-13	2	Eif3f	Cd8TcellsActivated
4.84252058160303e-11	0.346375	0.617	0.616	8.01291880637854e-07	2	Naca	Cd8TcellsActivated
6.1754065452066e-06	0.367883	0.659	0.684	0.102184	2	Rpl29	Cd8TcellsActivated
0	4.57719	0.722	0.075	0	3	Clec10a	Macrophages_Mrc1
0	2.55101	0.888	0.255	0	3	F13a1	Macrophages_Mrc1
0	3.64459	0.754	0.132	0	3	Folr2	Macrophages_Mrc1
0	2.23648	0.932	0.332	0	3	Mrc1	Macrophages_Mrc1
0	2.36619	0.749	0.153	0	3	Cbr2	Macrophages_Mrc1
0	3.19572	0.823	0.232	0	3	Ccl8	Macrophages_Mrc1
0	3.16081	0.826	0.238	0	3	Pltp	Macrophages_Mrc1
0	2.93311	0.778	0.212	0	3	Fcgrt	Macrophages_Mrc1
0	3.17931	0.662	0.11	0	3	Gas6	Macrophages_Mrc1
0	2.80481	0.873	0.324	0	3	Ccl6	Macrophages_Mrc1
0	1.7121	0.823	0.277	0	3	Pf4	Macrophages_Mrc1
0	2.80999	0.903	0.368	0	3	Selenop	Macrophages_Mrc1
0	2.87131	0.681	0.147	0	3	Wwp1	Macrophages_Mrc1
0	2.42201	0.804	0.277	0	3	Timp2	Macrophages_Mrc1
0	2.15795	0.766	0.266	0	3	Ccl9	Macrophages_Mrc1
0	4.50318	0.591	0.093	0	3	Retnla	Macrophages_Mrc1
0	2.82134	0.674	0.177	0	3	Serpinb6a	Macrophages_Mrc1
0	4.99187	0.524	0.027	0	3	Ednrb	Macrophages_Mrc1
0	2.25655	0.738	0.253	0	3	Frmd4b	Macrophages_Mrc1
0	3.50227	0.85	0.365	0	3	Wfdc17	Macrophages_Mrc1
0	2.27539	0.735	0.257	0	3	Ninj1	Macrophages_Mrc1
0	3.2038	0.552	0.078	0	3	Stard8	Macrophages_Mrc1
0	2.43023	0.64	0.174	0	3	Ap2a2	Macrophages_Mrc1
0	1.80348	0.722	0.257	0	3	Maf	Macrophages_Mrc1
0	2.20452	0.599	0.137	0	3	Igf1	Macrophages_Mrc1
0	3.89253	0.514	0.056	0	3	Fcna	Macrophages_Mrc1
0	2.43393	0.631	0.176	0	3	Mtss1	Macrophages_Mrc1
0	1.64627	0.755	0.309	0	3	Dab2	Macrophages_Mrc1
0	0.926035	0.955	0.515	0	3	Apoe	Macrophages_Mrc1
0	2.44677	0.841	0.411	0	3	Rbpj	Macrophages_Mrc1
0	2.36261	0.571	0.15	0	3	Itsn1	Macrophages_Mrc1
0	1.83023	0.575	0.157	0	3	Igfbp4	Macrophages_Mrc1
0	1.50876	0.604	0.197	0	3	Hmox1	Macrophages_Mrc1
0	1.85541	0.662	0.257	0	3	Cfp	Macrophages_Mrc1
0	2.88362	0.507	0.111	0	3	Psd3	Macrophages_Mrc1
0	1.54536	0.84	0.447	0	3	Ifitm3	Macrophages_Mrc1
0	2.6259	0.523	0.141	0	3	Pde7b	Macrophages_Mrc1
0	2.24672	0.566	0.19	0	3	Osbpl9	Macrophages_Mrc1
0	1.44465	0.898	0.553	0	3	Lamp1	Macrophages_Mrc1
0	1.33477	0.849	0.515	0	3	Serinc3	Macrophages_Mrc1
0	1.49908	0.966	0.648	0	3	Ctsb	Macrophages_Mrc1
0	1.4504	0.953	0.738	0	3	Itm2b	Macrophages_Mrc1
7.69529399637696e-306	1.11751	0.876	0.535	1.2733402975805e-301	3	Ctsd	Macrophages_Mrc1
2.7812115994378e-302	2.06507	0.504	0.161	4.60207083358973e-298	3	Pepd	Macrophages_Mrc1
4.84672345088015e-299	1.38447	0.694	0.3	8.01987329417138e-295	3	Ctsl	Macrophages_Mrc1
2.62949773931692e-283	1.56165	0.668	0.287	4.35102990924771e-279	3	Snx2	Macrophages_Mrc1
5.52923152020665e-283	1.82871	0.57	0.213	9.14921939648595e-279	3	Blvrb	Macrophages_Mrc1
4.41058544674195e-277	1.67217	0.625	0.265	7.2981957387239e-273	3	Aplp2	Macrophages_Mrc1
5.66487819746886e-275	1.36335	0.882	0.533	9.37367395335172e-271	3	Zeb2	Macrophages_Mrc1
1.7782074519318e-272	1.55728	0.652	0.273	2.94239987071155e-268	3	Adgre1	Macrophages_Mrc1
7.73287336651248e-271	1.623	0.614	0.253	1.27955855595682e-266	3	Ehd4	Macrophages_Mrc1
1.77547780407865e-270	1.94009	0.643	0.281	2.93788312240894e-266	3	Slc9a9	Macrophages_Mrc1
2.28356430058113e-268	1.28578	0.868	0.662	3.7786138481716e-264	3	Ly6e	Macrophages_Mrc1
2.8841193761481e-266	0.989532	0.931	0.481	4.77235233171226e-262	3	Lgmn	Macrophages_Mrc1
1.89328777946613e-259	1.09455	0.889	0.529	3.1328232886826e-255	3	Ctsc	Macrophages_Mrc1
3.65413189300555e-254	1.60914	0.609	0.242	6.04649204335628e-250	3	Abca1	Macrophages_Mrc1
4.54942849121236e-251	1.68629	0.612	0.278	7.52793932440909e-247	3	Ap2m1	Macrophages_Mrc1
3.05777725762702e-250	1.53463	0.573	0.22	5.05970402819544e-246	3	Gda	Macrophages_Mrc1
6.98371945394605e-240	0.799129	0.906	0.419	1.15559605804445e-235	3	C1qc	Macrophages_Mrc1
4.68765101477767e-235	1.25283	0.668	0.296	7.75665613415261e-231	3	Trf	Macrophages_Mrc1
1.030053194949e-234	1.10184	0.846	0.485	1.70442902168212e-230	3	Grn	Macrophages_Mrc1
1.37510166268378e-220	0.776019	0.911	0.44	2.27538072124285e-216	3	C1qb	Macrophages_Mrc1
6.7173839293135e-219	0.58211	0.901	0.41	1.1115255187835e-214	3	C1qa	Macrophages_Mrc1
2.30255566424086e-204	1.25126	0.692	0.366	3.81003885761936e-200	3	Hexa	Macrophages_Mrc1
1.32609522576474e-200	1.35579	0.631	0.31	2.19428977007292e-196	3	Sdc3	Macrophages_Mrc1
1.91166404618506e-200	0.643928	0.965	0.627	3.16323049722242e-196	3	Lyz2	Macrophages_Mrc1
6.94213111696092e-196	1.07252	0.774	0.457	1.14871443592352e-191	3	Unc93b1	Macrophages_Mrc1
4.90139366478803e-195	1.26774	0.619	0.285	8.11033609712475e-191	3	Tmem176b	Macrophages_Mrc1
2.77485301349035e-193	1.72962	0.73	0.464	4.59154928142249e-189	3	Ifi27l2a	Macrophages_Mrc1
2.58297650128608e-182	1.02392	0.777	0.464	4.27405121667807e-178	3	Marcks	Macrophages_Mrc1
1.80774648866681e-181	1.43864	0.502	0.208	2.99127811479696e-177	3	Ifi207	Macrophages_Mrc1
4.8197375029908e-177	1.04552	0.691	0.353	7.97521964619887e-173	3	Mafb	Macrophages_Mrc1
9.05641480317331e-173	1.03272	0.767	0.46	1.49856495748109e-168	3	App	Macrophages_Mrc1
1.82363888474932e-169	1.02094	0.532	0.22	3.0175752625947e-165	3	Stab1	Macrophages_Mrc1
1.50307069552041e-164	0.909313	0.736	0.395	2.48713107987761e-160	3	Csf1r	Macrophages_Mrc1
3.39726233839807e-161	0.84669	0.956	0.844	5.62144999134728e-157	3	Ftl1	Macrophages_Mrc1
4.72840789849057e-160	1.03184	0.507	0.226	7.82409654963234e-156	3	Tcf4	Macrophages_Mrc1
5.74476923326222e-155	1.11307	0.727	0.447	9.50586965027899e-151	3	Ifitm2	Macrophages_Mrc1
1.41588061537646e-154	1.14968	0.626	0.342	2.34285765426343e-150	3	Lamp2	Macrophages_Mrc1
9.29958848881749e-154	0.548841	0.97	0.802	1.53880290724463e-149	3	Psap	Macrophages_Mrc1
3.5760335879073e-151	1.04289	0.703	0.42	5.91726277791021e-147	3	Cltc	Macrophages_Mrc1
5.62437946260763e-151	1.17461	0.595	0.313	9.30666069677684e-147	3	Nrros	Macrophages_Mrc1
7.99060336665125e-146	1.20279	0.504	0.23	1.32220513907978e-141	3	Snx6	Macrophages_Mrc1
5.24261130364644e-144	1.24842	0.547	0.28	8.67494892414376e-140	3	Creg1	Macrophages_Mrc1
2.14929565771607e-140	0.954103	0.668	0.401	3.55643952482279e-136	3	Bst2	Macrophages_Mrc1
7.96874111556324e-139	0.746552	0.758	0.431	1.31858759239225e-134	3	Fcgr2b	Macrophages_Mrc1
1.14390928092643e-136	1.46792	0.513	0.272	1.89282668714897e-132	3	Hsbp1	Macrophages_Mrc1
4.06068987477116e-131	0.908836	0.72	0.45	6.71922353578383e-127	3	Ctsh	Macrophages_Mrc1
5.80318039678954e-130	1.28825	0.521	0.268	9.60252260256765e-126	3	Man1a	Macrophages_Mrc1
1.08497357610514e-129	1.14476	0.533	0.274	1.79530577638117e-125	3	Kctd12	Macrophages_Mrc1
3.30451924171535e-129	0.629388	0.608	0.286	5.46798798926639e-125	3	Ms4a7	Macrophages_Mrc1
7.19269556221592e-128	1.18207	0.504	0.249	1.19017533467987e-123	3	Txnip	Macrophages_Mrc1
1.44316935609328e-124	1.01638	0.591	0.328	2.38801233352755e-120	3	Rnf130	Macrophages_Mrc1
1.90052976133935e-123	0.975334	0.645	0.39	3.14480659608822e-119	3	Snx5	Macrophages_Mrc1
3.32801097226047e-120	0.576867	0.942	0.932	5.5068597557994e-116	3	H2-D1	Macrophages_Mrc1
1.13631638895704e-119	0.791422	0.787	0.533	1.88026272880722e-115	3	Ahnak	Macrophages_Mrc1
1.10691479530261e-112	1.13007	0.579	0.344	1.83161191178722e-108	3	Qk	Macrophages_Mrc1
4.85414897439793e-108	1.04776	0.622	0.383	8.03216030793625e-104	3	Ptprj	Macrophages_Mrc1
4.2118084079072e-96	0.819096	0.726	0.544	6.96927937256404e-92	3	Akr1a1	Macrophages_Mrc1
1.88108736816299e-89	0.814259	0.668	0.461	3.1126352680993e-85	3	Atp6v0b	Macrophages_Mrc1
3.42456411466832e-86	0.594498	0.584	0.357	5.66662624054167e-82	3	Mt1	Macrophages_Mrc1
1.26644470223161e-83	0.673143	0.746	0.583	2.09558604878264e-79	3	Prdx1	Macrophages_Mrc1
7.91377494798199e-79	0.464138	0.873	0.706	1.30949234064258e-74	3	Npc2	Macrophages_Mrc1
7.93956697708677e-78	0.606593	0.779	0.62	1.31376014769855e-73	3	Clta	Macrophages_Mrc1
3.21570288153976e-69	0.639945	0.673	0.47	5.32102355808384e-65	3	Anxa5	Macrophages_Mrc1
1.58117066773332e-67	0.387418	0.981	0.959	2.61636310389832e-63	3	Fth1	Macrophages_Mrc1
4.7225166806744e-67	0.343677	0.951	0.969	7.81434835151193e-63	3	B2m	Macrophages_Mrc1
9.62170233041536e-67	0.884855	0.507	0.328	1.59210308461383e-62	3	Itm2c	Macrophages_Mrc1
1.25659593466249e-64	0.844693	0.514	0.331	2.07928929308602e-60	3	BC005537	Macrophages_Mrc1
2.63827165502925e-64	0.474814	0.984	0.984	4.36554810757689e-60	3	mt-Co1	Macrophages_Mrc1
7.99818206683263e-64	0.797375	0.533	0.351	1.32345918659879e-59	3	Serp1	Macrophages_Mrc1
1.53224822139261e-59	1.00004	0.537	0.349	2.53541113193836e-55	3	Pid1	Macrophages_Mrc1
3.25927762452187e-58	0.511238	0.641	0.421	5.39312668529634e-54	3	Ly86	Macrophages_Mrc1
1.03132389316131e-55	0.477703	0.674	0.466	1.70653164601402e-51	3	Alox5ap	Macrophages_Mrc1
8.46255344995464e-55	0.685503	0.585	0.419	1.400298719364e-50	3	Snx3	Macrophages_Mrc1
1.06332968967859e-49	0.634163	0.761	0.654	1.75949163751116e-45	3	mt-Nd2	Macrophages_Mrc1
4.14456955580726e-47	0.56284	0.681	0.543	6.85801924399427e-43	3	Rap1b	Macrophages_Mrc1
4.75279154722495e-47	0.579579	0.652	0.509	7.86444417319312e-43	3	Pitpna	Macrophages_Mrc1
5.57815986020323e-45	0.577896	0.528	0.361	9.23018112067828e-41	3	Foxp1	Macrophages_Mrc1
1.32490649961316e-43	0.612996	0.541	0.393	2.1923227849099e-39	3	Bri3	Macrophages_Mrc1
3.9391729214991e-43	0.62415	0.578	0.435	6.51814943320457e-39	3	Calm2	Macrophages_Mrc1
6.89381579671365e-40	0.649544	0.575	0.452	1.14071969988221e-35	3	Vamp8	Macrophages_Mrc1
3.06388412332548e-37	0.481674	0.65	0.502	5.06980905886667e-33	3	Sdcbp	Macrophages_Mrc1
2.31834806000231e-35	0.412123	0.927	0.967	3.83617053488582e-31	3	Rps29	Macrophages_Mrc1
2.82756541024106e-33	0.524203	0.617	0.485	4.67877248432587e-29	3	Atp2b1	Macrophages_Mrc1
6.43475584819112e-33	0.315138	0.734	0.569	1.06475905020018e-28	3	Ctsz	Macrophages_Mrc1
7.31979714347736e-29	0.518548	0.54	0.416	1.2112068333312e-24	3	Litaf	Macrophages_Mrc1
9.66951966513767e-28	0.42492	0.823	0.768	1.60001541899033e-23	3	mt-Nd1	Macrophages_Mrc1
2.18064861002792e-26	0.375566	0.661	0.539	3.60831925501321e-22	3	H2-T23	Macrophages_Mrc1
1.36281307387398e-25	0.363562	0.571	0.448	2.25504679333927e-21	3	Wnk1	Macrophages_Mrc1
6.32215263689616e-25	0.321511	0.81	0.778	1.04612659682721e-20	3	Sem1	Macrophages_Mrc1
2.19967367498176e-24	0.473733	0.527	0.418	3.63980002999233e-20	3	Tmem50a	Macrophages_Mrc1
6.8265214736565e-24	0.426112	0.568	0.454	1.12958450824594e-19	3	Canx	Macrophages_Mrc1
7.78950449663078e-24	0.412551	0.779	0.721	1.28892930905749e-19	3	mt-Nd4	Macrophages_Mrc1
2.76473328724314e-23	0.390598	0.601	0.492	4.57480417040123e-19	3	Dbi	Macrophages_Mrc1
9.64784315645692e-23	0.488597	0.539	0.443	1.59642860709893e-18	3	Atpif1	Macrophages_Mrc1
2.38878565081647e-22	0.40645	0.628	0.545	3.95272361640602e-18	3	Ptpn18	Macrophages_Mrc1
2.65075884309728e-20	0.374378	0.62	0.525	4.38621065767307e-16	3	Ubc	Macrophages_Mrc1
2.26309966969233e-18	0.391712	0.592	0.525	3.74475102343989e-14	3	Hint1	Macrophages_Mrc1
2.2899465929993e-17	0.433418	0.606	0.505	3.78917462743594e-13	3	Picalm	Macrophages_Mrc1
5.02758676773138e-16	0.388844	0.539	0.46	8.31914782456512e-12	3	Cops9	Macrophages_Mrc1
1.2474464572818e-15	0.328185	0.635	0.572	2.06414965286419e-11	3	Tmbim6	Macrophages_Mrc1
5.81180080322675e-12	0.313727	0.543	0.474	9.61678678909931e-08	3	Morf4l1	Macrophages_Mrc1
9.83785597518762e-12	0.376843	0.515	0.443	1.6278700282143e-07	3	Klf6	Macrophages_Mrc1
0	3.30063	0.817	0.113	0	4	Nkg7	Cd8_Tcells_Tox
0	3.05001	0.83	0.13	0	4	Il2rb	Cd8_Tcells_Tox
0	3.02065	0.788	0.114	0	4	Cd3e	Cd8_Tcells_Tox
0	2.96977	0.749	0.111	0	4	Thy1	Cd8_Tcells_Tox
0	3.90481	0.704	0.075	0	4	Tox	Cd8_Tcells_Tox
0	3.19916	0.802	0.178	0	4	Inpp4b	Cd8_Tcells_Tox
0	2.59783	0.731	0.124	0	4	Cd3d	Cd8_Tcells_Tox
0	2.63663	0.793	0.19	0	4	Rabgap1l	Cd8_Tcells_Tox
0	2.25067	0.763	0.167	0	4	Ets1	Cd8_Tcells_Tox
0	3.81859	0.656	0.062	0	4	Themis	Cd8_Tcells_Tox
0	2.92775	0.692	0.098	0	4	Cd3g	Cd8_Tcells_Tox
0	3.3112	0.672	0.08	0	4	Trbc2	Cd8_Tcells_Tox
0	4.05995	0.632	0.046	0	4	Cd8a	Cd8_Tcells_Tox
0	2.65046	0.693	0.117	0	4	Itk	Cd8_Tcells_Tox
0	2.87929	0.658	0.084	0	4	Tnfrsf9	Cd8_Tcells_Tox
0	2.19412	0.714	0.154	0	4	Skap1	Cd8_Tcells_Tox
0	2.36815	0.77	0.212	0	4	Prkch	Cd8_Tcells_Tox
0	2.29453	0.655	0.115	0	4	Ms4a4b	Cd8_Tcells_Tox
0	2.5288	0.673	0.138	0	4	Ptpn22	Cd8_Tcells_Tox
0	3.59083	0.581	0.052	0	4	Cxcr6	Cd8_Tcells_Tox
0	2.43266	0.738	0.211	0	4	Cblb	Cd8_Tcells_Tox
0	2.3481	0.754	0.23	0	4	Atxn1	Cd8_Tcells_Tox
0	2.46533	0.63	0.107	0	4	Lck	Cd8_Tcells_Tox
0	3.41616	0.559	0.048	0	4	Cd8b1	Cd8_Tcells_Tox
0	2.93546	0.581	0.079	0	4	Trac	Cd8_Tcells_Tox
0	2.14638	0.632	0.133	0	4	Ptprcap	Cd8_Tcells_Tox
0	4.32598	0.536	0.039	0	4	Lag3	Cd8_Tcells_Tox
0	3.72766	0.518	0.038	0	4	Pdcd1	Cd8_Tcells_Tox
0	3.12903	0.549	0.072	0	4	Sh2d2a	Cd8_Tcells_Tox
0	3.36298	0.542	0.075	0	4	Stk39	Cd8_Tcells_Tox
0	4.35357	0.501	0.034	0	4	Tmem163	Cd8_Tcells_Tox
0	3.2466	0.546	0.081	0	4	Klrd1	Cd8_Tcells_Tox
0	2.93484	0.543	0.078	0	4	Camk4	Cd8_Tcells_Tox
0	2.5042	0.568	0.111	0	4	Runx2	Cd8_Tcells_Tox
0	2.10535	0.503	0.076	0	4	Ctla4	Cd8_Tcells_Tox
0	2.4132	0.521	0.105	0	4	Ppp1r16b	Cd8_Tcells_Tox
0	2.39229	0.555	0.144	0	4	Msi2	Cd8_Tcells_Tox
0	1.95886	0.747	0.359	0	4	Stat3	Cd8_Tcells_Tox
0	2.36148	0.505	0.127	0	4	Prkca	Cd8_Tcells_Tox
4.6816759774736e-306	1.899	0.565	0.187	7.74676923992556e-302	4	Nedd9	Cd8_Tcells_Tox
9.72200367495372e-303	1.54204	0.804	0.422	1.60869994809459e-298	4	Akap13	Cd8_Tcells_Tox
1.58186744280872e-299	1.71887	0.711	0.323	2.61751605761559e-295	4	Ndfip1	Cd8_Tcells_Tox
2.46763157418014e-294	1.26041	0.846	0.44	4.08318996579588e-290	4	AW112010	Cd8_Tcells_Tox
8.84335562227298e-287	1.59677	0.777	0.382	1.46331005481751e-282	4	Dennd4a	Cd8_Tcells_Tox
2.89220729718773e-286	1.78954	0.606	0.226	4.78573541465654e-282	4	Nr4a2	Cd8_Tcells_Tox
3.39118732033495e-257	1.90317	0.523	0.185	5.61139765895824e-253	4	Itgav	Cd8_Tcells_Tox
4.16168836677804e-238	1.81509	0.558	0.225	6.88634574050763e-234	4	Ubash3b	Cd8_Tcells_Tox
7.71875762339782e-238	1.47235	0.58	0.223	1.27722282394364e-233	4	Itgal	Cd8_Tcells_Tox
1.03802697607325e-237	1.36382	0.773	0.422	1.71762323730841e-233	4	Dock10	Cd8_Tcells_Tox
4.67048396328691e-236	1.52724	0.555	0.207	7.72824981405085e-232	4	Hcst	Cd8_Tcells_Tox
1.11241942961738e-235	0.914412	0.952	0.937	1.84072043018787e-231	4	Rps15a	Cd8_Tcells_Tox
1.04622901500474e-222	1.25153	0.685	0.307	1.73119515112834e-218	4	H2-Q7	Cd8_Tcells_Tox
8.62153063018571e-221	1.8083	0.508	0.19	1.42660467337683e-216	4	Utrn	Cd8_Tcells_Tox
1.19718448165788e-218	1.3347	0.804	0.485	1.98098116179929e-214	4	Mbnl1	Cd8_Tcells_Tox
4.92470065216684e-214	0.837813	0.948	0.942	8.14890216914047e-210	4	Rpl39	Cd8_Tcells_Tox
4.22177568463619e-202	1.58506	0.532	0.217	6.98577222536751e-198	4	Bhlhe40	Cd8_Tcells_Tox
5.55489391037199e-196	0.963993	0.905	0.611	9.19168295349253e-192	4	Ptprc	Cd8_Tcells_Tox
4.31095107967474e-194	0.795049	0.959	0.933	7.1333307515378e-190	4	Rpsa	Cd8_Tcells_Tox
6.19875040658848e-191	1.41168	0.575	0.257	1.0257072297782e-186	4	Ikzf1	Cd8_Tcells_Tox
1.27010586911991e-187	1.37826	0.512	0.201	2.10164418163271e-183	4	Fam107b	Cd8_Tcells_Tox
4.80402935682091e-187	0.804491	0.956	0.959	7.94922737673156e-183	4	Rps26	Cd8_Tcells_Tox
7.5598112920715e-181	0.75984	0.974	0.986	1.25092197449907e-176	4	Rpl41	Cd8_Tcells_Tox
1.23810956966086e-180	1.31312	0.587	0.265	2.04869990491783e-176	4	Fyn	Cd8_Tcells_Tox
4.2877494594178e-178	1.42439	0.806	0.519	7.09493903049863e-174	4	Dock2	Cd8_Tcells_Tox
4.31851545836971e-178	1.46615	0.502	0.207	7.14584752896436e-174	4	Anxa6	Cd8_Tcells_Tox
9.88613616653106e-178	1.29817	0.585	0.269	1.63585895147589e-173	4	Tnfaip3	Cd8_Tcells_Tox
3.6394505273136e-175	1.40747	0.569	0.27	6.02219878754582e-171	4	Sh3kbp1	Cd8_Tcells_Tox
1.20078198898531e-172	1.31188	0.712	0.448	1.98693395717399e-168	4	Cox17	Cd8_Tcells_Tox
1.63216174711257e-172	1.41594	0.599	0.294	2.70073804294716e-168	4	Ankrd44	Cd8_Tcells_Tox
7.8358400446151e-172	1.47815	0.582	0.29	1.29659645218246e-167	4	Dock8	Cd8_Tcells_Tox
9.77018043229721e-170	1.23102	0.615	0.302	1.61667175613222e-165	4	Id2	Cd8_Tcells_Tox
1.04292888564321e-169	0.64975	0.955	0.961	1.72573442707381e-165	4	Rplp2	Cd8_Tcells_Tox
2.85988189064789e-169	1.42946	0.598	0.297	4.73224656445507e-165	4	Xist	Cd8_Tcells_Tox
7.74553008725883e-169	0.720636	0.965	0.976	1.28165286353872e-164	4	Rpl37a	Cd8_Tcells_Tox
1.23633305795587e-158	2.06856	0.543	0.28	2.04576031099958e-154	4	Hmgb2	Cd8_Tcells_Tox
1.97055132919141e-155	1.18837	0.716	0.459	3.26067128441303e-151	4	Sub1	Cd8_Tcells_Tox
1.13385021153757e-153	0.712631	0.942	0.916	1.87618194503121e-149	4	Rps21	Cd8_Tcells_Tox
3.73209688774044e-151	1.21921	0.67	0.389	6.17550072014411e-147	4	Celf2	Cd8_Tcells_Tox
1.74465180809985e-139	0.668272	0.936	0.897	2.88687534686282e-135	4	Rpl38	Cd8_Tcells_Tox
1.5507183506197e-138	1.03638	0.714	0.482	2.56597365477042e-134	4	Snrpg	Cd8_Tcells_Tox
7.07134684364414e-137	1.1996	0.505	0.233	1.1700957622178e-132	4	Sema4d	Cd8_Tcells_Tox
1.15520504836565e-135	0.560569	0.958	0.964	1.91151779353064e-131	4	Rpl30	Cd8_Tcells_Tox
2.01781109028322e-134	0.592118	0.955	0.96	3.33887201109164e-130	4	Rpl37	Cd8_Tcells_Tox
5.54816292061008e-131	0.531021	0.975	0.981	9.1805451847335e-127	4	Rps8	Cd8_Tcells_Tox
3.94750906636141e-130	0.582485	0.938	0.922	6.53194325210822e-126	4	Rpl13a	Cd8_Tcells_Tox
2.93469328953438e-128	0.617957	0.941	0.869	4.85603698619254e-124	4	Rps27	Cd8_Tcells_Tox
4.42985835088654e-123	1.37625	0.501	0.256	7.33008661321196e-119	4	Baz1a	Cd8_Tcells_Tox
3.30250206121225e-122	0.567088	0.962	0.973	5.46465016068791e-118	4	Rps12	Cd8_Tcells_Tox
4.30086129565501e-122	1.24506	0.501	0.249	7.11663518592035e-118	4	Kansl1	Cd8_Tcells_Tox
7.63279379380378e-121	0.971062	0.663	0.399	1.26299838906071e-116	4	Rac2	Cd8_Tcells_Tox
3.50399232158275e-115	0.903625	0.665	0.392	5.79805609452297e-111	4	S100a4	Cd8_Tcells_Tox
8.12819314740142e-114	0.702998	0.865	0.758	1.34497212010051e-109	4	Rps15	Cd8_Tcells_Tox
1.31599196782372e-111	1.17385	0.532	0.298	2.17757190915791e-107	4	Nap1l1	Cd8_Tcells_Tox
4.76606866010969e-111	1.1282	0.553	0.314	7.88641381188351e-107	4	Luc7l2	Cd8_Tcells_Tox
4.24220362036012e-110	0.598766	0.915	0.909	7.01957433060989e-106	4	Rpl27	Cd8_Tcells_Tox
3.73515553731588e-108	0.457831	0.997	0.983	6.18056186759658e-104	4	mt-Co1	Cd8_Tcells_Tox
1.10634452804247e-107	1.09055	0.615	0.374	1.83066829055187e-103	4	Cmip	Cd8_Tcells_Tox
1.5392450324603e-107	1.11729	0.509	0.268	2.54698875521206e-103	4	Sik3	Cd8_Tcells_Tox
1.9887572342547e-106	1.16613	0.518	0.278	3.29079659552125e-102	4	Nsd3	Cd8_Tcells_Tox
2.56940221442726e-106	0.570616	0.942	0.935	4.25158984421279e-102	4	Rps28	Cd8_Tcells_Tox
3.84998252189236e-102	0.925263	0.592	0.339	6.37056607897529e-98	4	Stk17b	Cd8_Tcells_Tox
4.31949953101824e-96	0.710794	0.806	0.688	7.14747587397588e-92	4	Rpl23a	Cd8_Tcells_Tox
2.74968499418029e-95	0.971101	0.62	0.411	4.54990375987012e-91	4	Snrpe	Cd8_Tcells_Tox
3.76001540775252e-95	1.19345	0.535	0.315	6.22169749520809e-91	4	Arid5b	Cd8_Tcells_Tox
9.75765486390975e-95	0.536128	0.935	0.948	1.61459915033115e-90	4	Rpl34	Cd8_Tcells_Tox
1.20066780603458e-94	1.19345	0.606	0.411	1.98674501864542e-90	4	Arl6ip1	Cd8_Tcells_Tox
2.04398369586511e-92	0.477771	0.965	0.973	3.382179821548e-88	4	Rps20	Cd8_Tcells_Tox
3.13957012740421e-88	1.04778	0.614	0.402	5.19504668981575e-84	4	Elmo1	Cd8_Tcells_Tox
1.98220390873968e-87	0.654349	0.822	0.735	3.27995280779154e-83	4	Rpl36a	Cd8_Tcells_Tox
5.68717152213481e-87	0.92703	0.586	0.374	9.41056271767647e-83	4	Serbp1	Cd8_Tcells_Tox
9.12954440997959e-87	0.857084	0.653	0.441	1.51066571351932e-82	4	Wnk1	Cd8_Tcells_Tox
4.30552570949544e-79	1.00341	0.513	0.312	7.1243533915021e-75	4	Wipf1	Cd8_Tcells_Tox
1.20988709005319e-78	0.470067	0.958	0.796	2.00200016791102e-74	4	Tmsb10	Cd8_Tcells_Tox
4.02973547681101e-78	0.46709	0.92	0.896	6.66800329347918e-74	4	Rpl36	Cd8_Tcells_Tox
6.89991954321297e-78	0.385225	0.968	0.978	1.14172968681545e-73	4	Rpl23	Cd8_Tcells_Tox
1.31725279370691e-77	0.924701	0.665	0.445	2.17965819774682e-73	4	Arhgap15	Cd8_Tcells_Tox
3.12490710387995e-73	0.579464	0.82	0.724	5.17078378479015e-69	4	Rpl5	Cd8_Tcells_Tox
7.1361889427817e-73	0.884548	0.551	0.346	1.18082518436209e-68	4	Jak1	Cd8_Tcells_Tox
1.05819695877263e-72	0.483989	0.899	0.874	1.75099850768107e-68	4	Rpl22	Cd8_Tcells_Tox
6.84796748617762e-71	0.632767	0.807	0.682	1.13313317993781e-66	4	Uqcrh	Cd8_Tcells_Tox
4.28536829237995e-69	0.631127	0.783	0.643	7.0909989134011e-65	4	Hnrnpa2b1	Cd8_Tcells_Tox
8.06447092066822e-69	0.629275	0.748	0.575	1.33442800324297e-64	4	Rbm39	Cd8_Tcells_Tox
4.76364585455542e-67	0.849704	0.521	0.33	7.88240479553285e-63	4	Prkar1a	Cd8_Tcells_Tox
5.37274806188394e-67	0.978314	0.542	0.358	8.89028621799935e-63	4	Hif1a	Cd8_Tcells_Tox
1.89960137637954e-64	0.460819	0.64	0.432	3.14327039749522e-60	4	Rbpj	Cd8_Tcells_Tox
3.95210158449613e-63	0.581338	0.767	0.59	6.53954249186574e-59	4	Jund	Cd8_Tcells_Tox
4.7826244501531e-63	0.53164	0.932	0.865	7.91380867766834e-59	4	mt-Cytb	Cd8_Tcells_Tox
1.23491793851589e-62	0.621884	0.759	0.64	2.04341871286225e-58	4	Cox7c	Cd8_Tcells_Tox
1.64797491017084e-62	0.380762	0.948	0.95	2.72690408385969e-58	4	Rpl27a	Cd8_Tcells_Tox
2.0034807953934e-60	0.359466	0.947	0.944	3.31515967213746e-56	4	Rps3a1	Cd8_Tcells_Tox
2.02440779818276e-60	0.382514	0.976	0.925	3.349787583653e-56	4	mt-Atp6	Cd8_Tcells_Tox
2.31097862941233e-60	0.670665	0.67	0.494	3.82397633808858e-56	4	Myh9	Cd8_Tcells_Tox
1.32016227641374e-59	0.844508	0.543	0.369	2.18447251878182e-55	4	Hmgb1	Cd8_Tcells_Tox
4.94270552313067e-58	0.358996	0.944	0.943	8.17869482912432e-54	4	Rpl18a	Cd8_Tcells_Tox
2.15905025993872e-56	0.350559	0.934	0.947	3.5725804651206e-52	4	Rps23	Cd8_Tcells_Tox
2.70597096658359e-56	0.724556	0.516	0.333	4.47757015840586e-52	4	Fnbp1	Cd8_Tcells_Tox
3.05807717278091e-55	0.684955	0.642	0.488	5.06020029780057e-51	4	Tomm7	Cd8_Tcells_Tox
4.86299592246931e-55	0.860552	0.545	0.385	8.04679935290996e-51	4	Ncl	Cd8_Tcells_Tox
1.09529460815997e-54	0.688604	0.559	0.378	1.8123839881223e-50	4	Fus	Cd8_Tcells_Tox
1.02440842741361e-53	0.331754	0.977	0.902	1.6950886248413e-49	4	H2-K1	Cd8_Tcells_Tox
2.1014564754443e-53	0.487116	0.863	0.82	3.47728002991769e-49	4	Rps18	Cd8_Tcells_Tox
2.70164704538244e-53	0.527643	0.762	0.598	4.47041536599433e-49	4	Coro1a	Cd8_Tcells_Tox
1.9490922064114e-51	0.535887	0.582	0.401	3.22516287394894e-47	4	Shisa5	Cd8_Tcells_Tox
3.44243198925972e-51	0.834251	0.526	0.379	5.69619221262807e-47	4	Ran	Cd8_Tcells_Tox
9.49774815607352e-51	0.504555	0.775	0.67	1.57159238738548e-46	4	Pabpc1	Cd8_Tcells_Tox
1.15148523537549e-50	0.865546	0.528	0.365	1.90536261897583e-46	4	Nfkb1	Cd8_Tcells_Tox
1.97107665128543e-50	0.419145	0.984	0.945	3.261540534882e-46	4	mt-Co3	Cd8_Tcells_Tox
1.1287164258626e-48	0.719793	0.677	0.556	1.86768706987485e-44	4	Npm1	Cd8_Tcells_Tox
7.83193500799995e-48	0.350071	0.942	0.936	1.29595028577375e-43	4	Rps13	Cd8_Tcells_Tox
7.89023203501215e-48	0.599155	0.736	0.586	1.30559669483346e-43	4	S100a6	Cd8_Tcells_Tox
1.72526353367578e-47	0.649869	0.595	0.448	2.85479356917331e-43	4	Eef1g	Cd8_Tcells_Tox
8.10522629151137e-47	0.671623	0.598	0.457	1.34117179445639e-42	4	Rpl22l1	Cd8_Tcells_Tox
3.12709932444919e-46	0.488107	0.76	0.672	5.17441125216607e-42	4	Eef1b2	Cd8_Tcells_Tox
2.42000392342046e-45	0.429334	0.863	0.765	4.00438049208383e-41	4	mt-Nd1	Cd8_Tcells_Tox
1.19616809864058e-44	0.664406	0.604	0.459	1.97929935282057e-40	4	1810037I17Rik	Cd8_Tcells_Tox
1.38074746060267e-44	0.648231	0.566	0.41	2.28472282305924e-40	4	Gas5	Cd8_Tcells_Tox
3.77457657318647e-44	0.308262	0.986	0.955	6.24579185565166e-40	4	mt-Co2	Cd8_Tcells_Tox
4.5836203487272e-43	0.456341	0.819	0.718	7.5845165910389e-39	4	mt-Nd4	Cd8_Tcells_Tox
1.68142543115664e-39	0.305898	0.928	0.923	2.7822546609349e-35	4	Rpl18	Cd8_Tcells_Tox
1.80084873895815e-38	0.492155	0.671	0.532	2.97986440835406e-34	4	Ywhaz	Cd8_Tcells_Tox
1.87024857548746e-38	0.639459	0.533	0.396	3.0947003178591e-34	4	Gm26917	Cd8_Tcells_Tox
6.33834827774064e-38	0.503034	0.68	0.549	1.04880648951774e-33	4	mt-Nd5	Cd8_Tcells_Tox
1.03294780142822e-36	0.632389	0.557	0.427	1.70921872702327e-32	4	Ostf1	Cd8_Tcells_Tox
5.53899264045785e-36	0.337034	0.88	0.884	9.16537112216561e-32	4	Rpl35	Cd8_Tcells_Tox
3.4943180424958e-34	0.359957	0.846	0.787	5.7820480649178e-30	4	Rpl3	Cd8_Tcells_Tox
3.85239460942471e-34	0.491783	0.669	0.562	6.37455736021508e-30	4	Rpl4	Cd8_Tcells_Tox
9.72589674192012e-33	0.430704	0.735	0.662	1.60934413388552e-28	4	Rps17	Cd8_Tcells_Tox
1.1977800081168e-32	0.393833	0.767	0.712	1.98196657943087e-28	4	Rpl12	Cd8_Tcells_Tox
2.30504474087182e-32	0.333055	0.839	0.789	3.81415753272061e-28	4	Rpl7	Cd8_Tcells_Tox
6.28089342891504e-32	0.430889	0.522	0.371	1.03929943568257e-27	4	Selplg	Cd8_Tcells_Tox
5.80257040275248e-29	0.38988	0.747	0.653	9.60151324543453e-25	4	Lcp1	Cd8_Tcells_Tox
1.2089723073091e-28	0.54585	0.5	0.378	2.00048647690437e-24	4	Pafah1b1	Cd8_Tcells_Tox
5.76436286582652e-28	0.362071	0.809	0.764	9.53829123408315e-24	4	Rps6	Cd8_Tcells_Tox
5.52704662511285e-25	0.468375	0.592	0.493	9.14560405057423e-21	4	Myl12a	Cd8_Tcells_Tox
1.91494139883e-24	0.486273	0.622	0.529	3.16865353264401e-20	4	Hnrnpa3	Cd8_Tcells_Tox
1.58846288824338e-23	0.377425	0.751	0.656	2.62842954117632e-19	4	mt-Nd2	Cd8_Tcells_Tox
1.81904382941382e-22	0.352404	0.72	0.649	3.00997182453105e-18	4	Cox6c	Cd8_Tcells_Tox
5.71776960916449e-20	0.318909	0.671	0.597	9.46119337228448e-16	4	Rpl31	Cd8_Tcells_Tox
1.2969112391646e-19	0.518112	0.508	0.41	2.14599902744567e-15	4	Hsp90aa1	Cd8_Tcells_Tox
3.44826019613773e-18	0.31567	0.619	0.523	5.7058361465491e-14	4	Gnas	Cd8_Tcells_Tox
4.15221919141504e-18	0.467183	0.786	0.792	6.87067709603446e-14	4	Ptma	Cd8_Tcells_Tox
1.20821470051587e-16	0.370702	0.563	0.478	1.99923286494361e-12	4	Hnrnpk	Cd8_Tcells_Tox
4.83929967797185e-16	0.36934	0.527	0.44	8.00758917714002e-12	4	Srrm2	Cd8_Tcells_Tox
1.79580329069144e-11	0.345457	0.526	0.454	2.97151570510712e-07	4	mt-Atp8	Cd8_Tcells_Tox
7.44815019692377e-10	0.307148	0.539	0.477	1.23244541308498e-05	4	Hnrnpf	Cd8_Tcells_Tox
0	2.82512	0.642	0.119	0	5	Olfm1	cDC2s
0	1.76907	0.971	0.453	0	5	H2-Eb1	cDC2s
0	1.7115	0.915	0.404	0	5	H2-DMa	cDC2s
0	2.06927	0.709	0.212	0	5	H2-DMb1	cDC2s
0	1.78291	0.98	0.505	0	5	H2-Ab1	cDC2s
0	1.55228	0.759	0.291	0	5	Plbd1	cDC2s
0	1.64278	0.979	0.512	0	5	H2-Aa	cDC2s
0	1.50264	0.78	0.315	0	5	Lsp1	cDC2s
0	1.42719	0.833	0.38	0	5	S100a4	cDC2s
0	2.93226	0.572	0.123	0	5	Mgl2	cDC2s
0	2.61789	0.535	0.12	0	5	Napsa	cDC2s
0	2.14752	0.554	0.161	0	5	Trerf1	cDC2s
0	1.21745	0.951	0.568	0	5	S100a6	cDC2s
0	1.71192	0.994	0.673	0	5	Cd74	cDC2s
0	1.58231	0.971	0.657	0	5	Crip1	cDC2s
0	1.17234	0.976	0.681	0	5	Gpx1	cDC2s
2.90200549806961e-276	1.53141	0.735	0.336	4.80194849765578e-272	5	Gm2a	cDC2s
7.69069595932361e-265	1.99758	0.503	0.163	1.27257946038928e-260	5	Gng10	cDC2s
1.87012189030294e-251	1.48751	0.577	0.203	3.09449069188427e-247	5	Alcam	cDC2s
4.03806981784934e-233	1.20851	0.881	0.533	6.68179412759531e-229	5	Ifi30	cDC2s
1.18476426344245e-231	1.23886	0.858	0.555	1.96042942671822e-227	5	Atox1	cDC2s
1.15496677286275e-230	1.32407	0.763	0.394	1.91112351905599e-226	5	S100a11	cDC2s
1.12075114561139e-229	1.31448	0.657	0.268	1.85450692064317e-225	5	Ccr2	cDC2s
7.18933501354546e-226	1.72218	0.613	0.267	1.18961926469137e-221	5	Syngr2	cDC2s
1.22718644922457e-188	1.285	0.616	0.266	2.0306254175319e-184	5	Cfp	cDC2s
3.02309794917944e-185	0.944627	0.823	0.456	5.00232017650722e-181	5	Alox5ap	cDC2s
6.71715790404429e-163	0.577945	0.992	0.943	1.11148811838221e-158	5	Actg1	cDC2s
3.29158231830944e-152	1.19216	0.521	0.224	5.44658126210663e-148	5	Naaa	cDC2s
3.72834707885407e-148	1.29144	0.53	0.242	6.16929591137983e-144	5	Gsn	cDC2s
1.53997341505195e-144	0.789459	0.91	0.739	2.54819400988646e-140	5	Sh3bgrl3	cDC2s
3.17489625379743e-143	1.20131	0.639	0.359	5.2535008311586e-139	5	Ywhah	cDC2s
2.3142346741629e-142	0.734496	0.961	0.729	3.82936411533735e-138	5	Cst3	cDC2s
4.36866854835233e-139	0.587924	0.975	0.902	7.22883584695861e-135	5	Rps4x	cDC2s
9.92969638316578e-139	0.489961	0.994	0.965	1.64306686052244e-134	5	Rps27a	cDC2s
4.50935778968618e-137	0.65092	0.851	0.522	7.46163433459371e-133	5	Lgals3	cDC2s
2.12427565261584e-129	1.01226	0.71	0.454	3.51503892238343e-125	5	Smdt1	cDC2s
6.3020553587261e-128	0.555595	0.962	0.882	1.04280110020841e-123	5	Rpl28	cDC2s
1.79501387116192e-127	0.434125	1	0.992	2.97020945261163e-123	5	Actb	cDC2s
4.57338748100375e-127	0.476511	0.99	0.961	7.56758426481691e-123	5	Rpl13	cDC2s
2.4612278195347e-121	0.676021	0.912	0.706	4.07259367298407e-117	5	Vim	cDC2s
8.24390367204051e-112	0.771449	0.819	0.565	1.36411874061254e-107	5	H2afz	cDC2s
1.40060149951901e-111	0.984258	0.687	0.441	2.3175753012541e-107	5	Ndufa6	cDC2s
5.77933667430698e-111	0.420948	0.998	0.994	9.56306839497577e-107	5	Tmsb4x	cDC2s
3.94761921367699e-110	0.779734	0.805	0.581	6.53212551287131e-106	5	Nme2	cDC2s
1.12988331931074e-105	1.13574	0.565	0.325	1.86961792846348e-101	5	H2afy	cDC2s
2.45725894938493e-104	0.545345	0.973	0.796	4.06602638354724e-100	5	Tmsb10	cDC2s
1.44604503248388e-101	0.693297	0.745	0.46	2.39277071525108e-97	5	Ifitm3	cDC2s
5.39419539640064e-94	0.756325	0.747	0.508	8.92577512242414e-90	5	Tspo	cDC2s
9.21378669286625e-91	0.431418	0.966	0.892	1.52460528406858e-86	5	Rps5	cDC2s
5.76658042428485e-89	0.359762	0.995	0.973	9.54196062806414e-85	5	Rps9	cDC2s
2.16274106255543e-88	0.433094	0.981	0.925	3.57868763621046e-84	5	Rpl32	cDC2s
5.66528766384879e-88	0.993145	0.53	0.299	9.37435149737059e-84	5	Pip4k2a	cDC2s
1.43566571197709e-87	0.370262	0.988	0.94	2.37559605360849e-83	5	Rps3a1	cDC2s
3.70615119121001e-84	0.773158	0.686	0.457	6.13256837609521e-80	5	S100a10	cDC2s
3.72736166406919e-84	0.500614	0.96	0.869	6.16766534553528e-80	5	Rplp0	cDC2s
8.93059890282985e-83	0.598995	0.826	0.638	1.47774620045125e-78	5	Rpl14	cDC2s
2.57904078985695e-82	0.482237	0.913	0.755	4.2675387949763e-78	5	Rps6	cDC2s
2.98952024779611e-80	0.873743	0.552	0.328	4.94675915402822e-76	5	Tkt	cDC2s
6.68329084653656e-80	0.734318	0.677	0.443	1.1058841363764e-75	5	Zfp36	cDC2s
8.59203607084258e-78	0.759363	0.582	0.347	1.42172420864232e-73	5	Pid1	cDC2s
1.61247925152122e-75	0.738866	0.585	0.344	2.66816941749216e-71	5	Spi1	cDC2s
2.60983228798339e-75	0.773431	0.732	0.541	4.31848948692612e-71	5	Ahnak	cDC2s
4.5543134189356e-75	0.688827	0.526	0.293	7.53602241431273e-71	5	Ccl9	cDC2s
8.67628343668112e-75	0.650448	0.726	0.504	1.43566462026763e-70	5	Pitpna	cDC2s
2.54960567648607e-74	0.301463	0.99	0.931	4.2188325128815e-70	5	Rpsa	cDC2s
7.93599569173251e-74	0.3698	0.97	0.896	1.31316920711098e-69	5	Rps7	cDC2s
2.87565366356835e-73	0.750346	0.516	0.289	4.75834411710655e-69	5	Cdkn1a	cDC2s
4.49439951295393e-72	0.831061	0.542	0.324	7.43688287408487e-68	5	Prkcd	cDC2s
1.52711308192567e-70	0.331967	0.994	0.969	2.52691401666241e-66	5	Rpl35a	cDC2s
2.70801262144197e-70	0.328889	0.979	0.931	4.48094848470003e-66	5	Rps19	cDC2s
2.96163095361077e-70	0.392522	0.942	0.83	4.90061073893973e-66	5	Rpl8	cDC2s
6.14844369831246e-70	0.487705	0.831	0.593	1.01738297875976e-65	5	Coro1a	cDC2s
1.01593447885516e-69	0.413199	0.946	0.86	1.68106678216163e-65	5	Rpl26	cDC2s
2.46299109892928e-69	0.883668	0.526	0.321	4.07551137139828e-65	5	Spag9	cDC2s
5.46044025820413e-69	0.395378	0.931	0.796	9.03539049525037e-65	5	Rpl21	cDC2s
2.71574871481242e-68	0.747356	0.59	0.373	4.49374939840011e-64	5	Erp29	cDC2s
1.72798448575309e-66	0.399351	0.945	0.827	2.85929592857564e-62	5	Rpl10a	cDC2s
5.14602107339477e-66	0.695147	0.592	0.378	8.51512107014633e-62	5	Taldo1	cDC2s
5.22011164904352e-65	0.691286	0.69	0.465	8.63771874567231e-61	5	Anxa2	cDC2s
6.47968542992013e-65	0.801248	0.538	0.339	1.07219354808888e-60	5	Btg2	cDC2s
2.07052484789203e-63	0.657998	0.653	0.445	3.42609746580695e-59	5	Rps27l	cDC2s
7.57683993914595e-62	0.508946	0.825	0.641	1.25373970473048e-57	5	Arpc1b	cDC2s
9.04924442849161e-61	0.357949	0.929	0.814	1.49737847558251e-56	5	Rps18	cDC2s
1.90190971912267e-60	0.332242	0.983	0.936	3.14709001223228e-56	5	Rps11	cDC2s
9.47472713823927e-60	0.602524	0.759	0.589	1.56778309956445e-55	5	Sec61b	cDC2s
1.83163469346175e-59	0.786895	0.581	0.387	3.03080592727116e-55	5	Runx1	cDC2s
9.10068410518942e-59	0.409483	0.917	0.775	1.50589019888569e-54	5	Rack1	cDC2s
2.5685212903549e-58	0.58286	0.513	0.298	4.25013217915026e-54	5	Tmem176b	cDC2s
9.62981293461404e-58	0.735092	0.567	0.369	1.59344514629059e-53	5	Etv6	cDC2s
3.95322331784314e-56	0.599163	0.738	0.565	6.54139862403504e-52	5	Fxyd5	cDC2s
5.85794146066125e-56	0.36089	0.946	0.864	9.69313573495617e-52	5	Rpl10	cDC2s
4.19838533393678e-55	0.322505	0.964	0.895	6.94706821206519e-51	5	Rpl11	cDC2s
5.04876026031707e-55	0.414301	0.866	0.713	8.35418360274666e-51	5	Cd52	cDC2s
6.38133872873562e-55	0.38149	0.908	0.777	1.05592011944388e-50	5	Rpl15	cDC2s
2.81598017984555e-54	0.624006	0.577	0.374	4.65960240359043e-50	5	Pim1	cDC2s
1.02486444063837e-52	0.608001	0.599	0.408	1.69584318992432e-48	5	Eif5a	cDC2s
4.18076157103955e-51	0.519857	0.73	0.546	6.91790617159915e-47	5	Ybx1	cDC2s
6.57617214112445e-51	0.540083	0.556	0.362	1.08815920419186e-46	5	Mt1	cDC2s
6.7906527782214e-51	0.42651	0.861	0.71	1.12364931521229e-46	5	Rps25	cDC2s
1.1595016755471e-49	0.378525	0.907	0.787	1.91862742252778e-45	5	Rpl7a	cDC2s
2.85334823477536e-49	0.597521	0.645	0.47	4.72143532408279e-45	5	Gdi2	cDC2s
4.63685118705182e-49	0.628985	0.574	0.391	7.67259765921465e-45	5	Eif3k	cDC2s
5.52516002540846e-48	0.459095	0.576	0.376	9.14248229404338e-44	5	Trps1	cDC2s
6.86121968683028e-48	0.922199	0.848	0.745	1.13532602157981e-43	5	Cmss1	cDC2s
1.73299468891037e-44	0.332591	0.943	0.865	2.86758631174e-40	5	Hsp90ab1	cDC2s
1.69116600329449e-42	0.513091	0.688	0.505	2.79837238565139e-38	5	Fos	cDC2s
2.32356572442743e-42	0.643484	0.565	0.404	3.84480420421008e-38	5	Psma7	cDC2s
6.54093404314964e-41	0.534672	0.656	0.482	1.08232835611997e-36	5	Fam49b	cDC2s
9.5898876616135e-40	0.565515	0.512	0.34	1.58683871136719e-35	5	Ptms	cDC2s
3.54593825859075e-39	0.367461	0.818	0.664	5.86746403649012e-35	5	Rpl36al	cDC2s
2.12439759497404e-38	0.408592	0.756	0.604	3.51524070040355e-34	5	Naca	cDC2s
2.33694157273825e-37	0.503199	0.607	0.439	3.86693722040998e-33	5	Atpif1	cDC2s
3.84643874658337e-37	0.400769	0.715	0.559	6.36470219397151e-33	5	Rpl4	cDC2s
3.62615793803932e-36	0.351263	0.933	0.818	6.00020354007367e-32	5	Atp5e	cDC2s
1.06858700151344e-35	0.554839	0.61	0.46	1.76819091140429e-31	5	Tagln2	cDC2s
8.9883983339462e-35	0.380704	0.766	0.606	1.48731027231808e-30	5	Actr3	cDC2s
9.07137390154935e-34	0.312057	0.896	0.782	1.50104023948937e-29	5	Ptma	cDC2s
4.24147395558402e-32	0.399436	0.721	0.578	7.01836695430488e-28	5	Iqgap1	cDC2s
6.44285520493948e-32	0.554834	0.517	0.372	1.06609925076134e-27	5	Prelid1	cDC2s
8.22379724725546e-32	0.357106	0.707	0.558	1.36079173050336e-27	5	Camk1d	cDC2s
2.35219725320373e-31	0.374589	0.66	0.498	3.8921807948762e-27	5	Rbm3	cDC2s
2.75818677948645e-31	0.465711	0.596	0.449	4.56397166401623e-27	5	Atp5f1	cDC2s
4.43122353214317e-30	0.312102	0.806	0.671	7.33234557863731e-26	5	Rpl29	cDC2s
6.46308744594921e-30	0.354434	0.78	0.629	1.06944707968122e-25	5	Btf3	cDC2s
1.38351402533981e-29	0.425599	0.643	0.49	2.28930065772978e-25	5	Dbi	cDC2s
8.63844237844848e-29	0.417433	0.597	0.449	1.42940306036187e-24	5	Eef1g	cDC2s
4.73950256374635e-27	0.380265	0.641	0.503	7.84245489223108e-23	5	Picalm	cDC2s
1.1822312179022e-25	0.39078	0.622	0.481	1.95623799626277e-21	5	Arhgdia	cDC2s
1.48031501064253e-25	0.465368	0.538	0.405	2.4494772481102e-21	5	Atp5g1	cDC2s
1.49162879479377e-25	0.321665	0.846	0.732	2.46819816674525e-21	5	Atp5l	cDC2s
5.09924714655641e-25	0.442811	0.569	0.44	8.43772425340689e-21	5	Arf5	cDC2s
6.5040519947306e-24	0.385828	0.581	0.45	1.07622548356807e-19	5	Eif3f	cDC2s
7.73821841685289e-24	0.382384	0.661	0.526	1.28044300143665e-19	5	Hnrnpa3	cDC2s
9.1203428834426e-24	0.394718	0.602	0.467	1.50914313692325e-19	5	Mrpl52	cDC2s
2.75971051152569e-21	0.468339	0.665	0.539	4.56649298342155e-17	5	Hexb	cDC2s
8.37935478154908e-21	0.413063	0.549	0.429	1.38653183570293e-16	5	Cox7b	cDC2s
1.67778432341196e-20	0.354474	0.644	0.522	2.77622971994977e-16	5	Cox5b	cDC2s
9.54226188065692e-20	0.321319	0.594	0.467	1.5789580733923e-15	5	Eif4a1	cDC2s
2.37672217398561e-19	0.317242	0.6	0.472	3.93276218129398e-15	5	Gnb2	cDC2s
3.04163751404109e-19	0.307681	0.621	0.493	5.0329975944838e-15	5	Efhd2	cDC2s
2.5790772580694e-18	0.324846	0.58	0.461	4.26759913892744e-14	5	Arpc4	cDC2s
5.46518774216359e-18	0.36832	0.579	0.471	9.0432461569581e-14	5	Il31ra	cDC2s
1.02214444654881e-17	0.342514	0.539	0.427	1.69134241570431e-13	5	Gpi1	cDC2s
1.23565013149889e-16	0.322595	0.601	0.493	2.04463027259121e-12	5	Uqcrq	cDC2s
5.35536113507149e-16	0.510205	0.733	0.653	8.8615160702028e-12	5	Lars2	cDC2s
6.67769705491794e-16	0.33187	0.524	0.411	1.10495853167727e-11	5	Tuba1b	cDC2s
1.54686006379895e-15	0.316385	0.545	0.437	2.55958934756812e-11	5	Atp5d	cDC2s
1.1262560877617e-14	0.304605	0.622	0.524	1.86361594841928e-10	5	Cotl1	cDC2s
8.50266130392308e-13	0.434745	0.785	0.739	1.40693536596015e-08	5	AY036118	cDC2s
5.26698259759134e-08	0.421424	0.595	0.53	0.000871528	5	Gphn	cDC2s
0	5.74569	0.837	0.038	0	6	Tnfrsf4	Tregs
0	4.27158	0.879	0.102	0	6	Ikzf2	Tregs
0	4.46547	0.809	0.081	0	6	Ctla4	Tregs
0	4.48381	0.794	0.077	0	6	Tnfrsf18	Tregs
0	3.77885	0.815	0.102	0	6	Tnfrsf9	Tregs
0	5.41298	0.693	0.034	0	6	Il2ra	Tregs
0	3.88437	0.73	0.077	0	6	Icos	Tregs
0	8.17627	0.651	0.003	0	6	Foxp3	Tregs
0	3.53051	0.768	0.131	0	6	Ltb	Tregs
0	2.51728	0.782	0.149	0	6	Cd3d	Tregs
0	3.87175	0.708	0.082	0	6	Cd2	Tregs
0	2.88452	0.764	0.149	0	6	Ptprcap	Tregs
0	2.29197	0.72	0.148	0	6	Cd3e	Tregs
0	4.16478	0.614	0.046	0	6	Cd5	Tregs
0	3.33337	0.703	0.162	0	6	Odc1	Tregs
0	1.76504	0.707	0.167	0	6	Il2rb	Tregs
0	2.35163	0.651	0.127	0	6	Cd3g	Tregs
0	2.80568	0.666	0.142	0	6	Itgb7	Tregs
0	2.34983	0.629	0.131	0	6	Lck	Tregs
0	3.18396	0.603	0.113	0	6	Arl5a	Tregs
0	2.61948	0.585	0.097	0	6	Camk4	Tregs
0	2.6596	0.586	0.101	0	6	Trac	Tregs
0	3.03433	0.551	0.079	0	6	Rora	Tregs
0	2.58378	0.58	0.118	0	6	Gimap3	Tregs
0	2.82489	0.538	0.093	0	6	Pglyrp1	Tregs
0	2.70471	0.525	0.088	0	6	Lat	Tregs
0	2.90828	0.548	0.119	0	6	Hopx	Tregs
6.85307796760407e-300	2.05159	0.721	0.196	1.13397881129945e-295	6	Ets1	Tregs
5.02185306544199e-277	2.21073	0.818	0.36	8.30966026738685e-273	6	Ifngr1	Tregs
3.10371896853532e-272	1.80602	0.717	0.21	5.13572377723539e-268	6	Inpp4b	Tregs
1.256340764629e-270	1.96742	0.82	0.318	2.0788670632316e-266	6	H2-Q7	Tregs
1.0683853921811e-266	1.29864	0.997	0.905	1.76785730844206e-262	6	H2-K1	Tregs
9.1721877265947e-266	2.02017	0.524	0.111	1.51772190311962e-261	6	Tox	Tregs
8.64210061104661e-260	2.12141	0.824	0.398	1.43000838810988e-255	6	Shisa5	Tregs
1.93546597724459e-256	2.47717	0.68	0.235	3.20261555254663e-252	6	Sdf4	Tregs
3.78817125721148e-253	2.22687	0.534	0.124	6.26828697930784e-249	6	Gimap4	Tregs
7.46570052165111e-244	2.36226	0.507	0.118	1.23534946531761e-239	6	Il7r	Tregs
1.41551832870662e-236	2.42431	0.621	0.195	2.34225817851084e-232	6	Itgav	Tregs
2.09714774001753e-227	1.83513	0.638	0.193	3.47015036540701e-223	6	Samsn1	Tregs
1.10457034131981e-219	2.03973	0.697	0.267	1.82773254378189e-215	6	Il2rg	Tregs
3.92963677340799e-217	1.4276	0.648	0.183	6.5023699689582e-213	6	Skap1	Tregs
1.32725443138135e-215	1.82423	0.695	0.24	2.19620790760672e-211	6	Prkch	Tregs
5.62765210489345e-215	1.83411	0.676	0.223	9.3120759379672e-211	6	Rabgap1l	Tregs
8.3545459006123e-210	1.70541	0.797	0.327	1.38242671017432e-205	6	Ly6a	Tregs
5.54827130071815e-208	1.7734	0.762	0.338	9.18072452129832e-204	6	Ndfip1	Tregs
3.01594221892848e-203	2.42486	0.525	0.153	4.99047958966096e-199	6	Nrip1	Tregs
1.26727972381467e-192	1.80252	0.787	0.405	2.09696775899613e-188	6	Rac2	Tregs
6.44621836219108e-179	1.64956	0.762	0.356	1.06665575239176e-174	6	Hif1a	Tregs
1.78789936991263e-163	1.70736	0.803	0.46	2.95843708739442e-159	6	S100a10	Tregs
1.7435349069827e-162	1.76537	0.554	0.186	2.88502721058427e-158	6	H2-Q6	Tregs
1.54932654602828e-156	1.91962	0.725	0.375	2.563670635713e-152	6	Zfp36l1	Tregs
1.56864366024264e-152	1.89656	0.57	0.219	2.5956346646035e-148	6	Limd2	Tregs
4.53818981487375e-149	1.64785	0.64	0.259	7.5093426866716e-145	6	Atxn1	Tregs
1.8419050818199e-147	1.78192	0.608	0.245	3.04780033888738e-143	6	Peli1	Tregs
3.49407205228842e-146	1.36896	0.502	0.151	5.78164102492165e-142	6	Thy1	Tregs
1.14541308417401e-145	1.8252	0.73	0.382	1.89531503038274e-141	6	Nfkbia	Tregs
1.7866891240194e-138	1.63577	0.563	0.213	2.95643449351491e-134	6	Fam107b	Tregs
2.69574753247272e-135	1.70716	0.675	0.339	4.4606534419826e-131	6	Capg	Tregs
5.85646848511045e-130	1.08683	0.847	0.458	9.69069840231226e-126	6	AW112010	Tregs
3.26674221637255e-127	1.70382	0.538	0.217	5.40547834543166e-123	6	Leprotl1	Tregs
8.32166994475398e-119	1.54981	0.571	0.242	1.37698672575844e-114	6	Sema4d	Tregs
1.13053469379423e-117	0.841043	0.986	0.931	1.87069575782131e-113	6	H2-D1	Tregs
1.50423465878813e-115	1.57559	0.636	0.33	2.48905708989672e-111	6	Pnrc1	Tregs
1.37536362602395e-111	1.57216	0.559	0.244	2.27581419198183e-107	6	Nr3c1	Tregs
3.5772163669747e-107	1.55312	0.523	0.22	5.91921992243303e-103	6	Rapgef6	Tregs
1.23507259049718e-97	1.41294	0.514	0.22	2.04367461549569e-93	6	Anxa6	Tregs
1.57611687375684e-96	1.02871	0.83	0.602	2.60800059100544e-92	6	Coro1a	Tregs
3.07736488442107e-96	1.16053	0.734	0.442	5.09211567425154e-92	6	Akap13	Tregs
1.64026973418584e-95	1.01665	0.844	0.594	2.71415432915731e-91	6	Jund	Tregs
4.00867548944559e-89	1.45594	0.544	0.271	6.63315533238562e-85	6	Tle5	Tregs
3.92693148942169e-87	1.15176	0.79	0.533	6.49789353554606e-83	6	Dock2	Tregs
6.59702688522758e-86	0.902445	0.882	0.672	1.09161003869861e-81	6	Ly6e	Tregs
3.89943351594724e-82	1.26937	0.534	0.256	6.4523926388379e-78	6	Cnn2	Tregs
5.01521975490829e-82	0.957174	0.838	0.687	8.29868412844674e-78	6	Ddx5	Tregs
6.88152171713018e-82	1.29528	0.559	0.278	1.13868539853353e-77	6	Ppp1r12a	Tregs
2.61837461163806e-79	1.27503	0.563	0.284	4.3326244698775e-75	6	Tnfaip3	Tregs
2.66720212156544e-79	1.39346	0.559	0.288	4.41341935055433e-75	6	Tnfrsf1b	Tregs
6.1986933873889e-79	1.05265	0.654	0.372	1.02569779481124e-74	6	Selplg	Tregs
3.5578777025212e-77	1.02543	0.67	0.377	5.88722023436183e-73	6	Pim1	Tregs
7.75052846436194e-77	0.974338	0.605	0.305	1.28247994499797e-72	6	Cytip	Tregs
9.78231282722742e-76	1.05769	0.829	0.755	1.61867930352132e-71	6	Ubb	Tregs
1.0730420666081e-73	1.22673	0.59	0.335	1.77556270761642e-69	6	Prkar1a	Tregs
2.98488427337927e-71	0.58808	0.969	0.803	4.93908800716068e-67	6	Tmsb10	Tregs
2.39144682576621e-68	1.23904	0.501	0.253	3.95712706259535e-64	6	Zc3hav1	Tregs
2.83650845004125e-68	1.10823	0.687	0.449	4.69357053228326e-64	6	Wnk1	Tregs
2.07762725662936e-64	1.18197	0.522	0.282	3.43784982154461e-60	6	Ncor1	Tregs
3.39016368408026e-64	1.08444	0.667	0.458	5.60970384804761e-60	6	Myl12b	Tregs
9.08017989790333e-63	0.757464	0.855	0.627	1.50249736770606e-58	6	Ptprc	Tregs
3.75080614725058e-61	1.14096	0.514	0.273	6.20645893185554e-57	6	AU020206	Tregs
3.98046169981926e-59	0.876736	0.756	0.571	6.58646997469092e-55	6	Fxyd5	Tregs
1.0545954965394e-58	1.05976	0.529	0.288	1.74503916812374e-54	6	Arhgap45	Tregs
3.16996773050021e-55	1.04853	0.57	0.339	5.2453456036587e-51	6	Fnbp1	Tregs
5.45430678516429e-55	0.878072	0.753	0.603	9.02524143741135e-51	6	Eef2	Tregs
4.13719212225273e-52	0.926	0.64	0.439	6.84581180469159e-48	6	Srrm2	Tregs
1.9825147399944e-51	1.07648	0.534	0.317	3.28046714026874e-47	6	Prrc2c	Tregs
5.6815163340092e-50	0.725818	0.675	0.404	9.40120507788502e-46	6	S100a4	Tregs
7.34991193743046e-50	1.09604	0.502	0.286	1.21618992828662e-45	6	Sh3kbp1	Tregs
3.3389337958773e-49	0.878393	0.585	0.353	5.52493375203817e-45	6	Jak1	Tregs
9.08086720575716e-49	0.984919	0.563	0.35	1.50261109653664e-44	6	Cnbp	Tregs
1.31253142318405e-48	0.823136	0.852	0.716	2.17184574594264e-44	6	Vim	Tregs
1.89603213408297e-48	0.812132	0.715	0.478	3.13736437226709e-44	6	Ifi27l2a	Tregs
4.70592472822459e-47	0.703294	0.897	0.823	7.78689364779322e-43	6	Pfn1	Tregs
1.25884016880737e-46	0.823543	0.7	0.501	2.08300282732556e-42	6	Myh9	Tregs
3.08914795939957e-46	1.02331	0.69	0.531	5.11161312841846e-42	6	Aldoa	Tregs
8.6091635572336e-46	0.755488	0.747	0.564	1.42455829381544e-41	6	Pkm	Tregs
1.62102827751708e-43	0.979478	0.551	0.36	2.68231549080751e-39	6	Dad1	Tregs
2.38042278133183e-42	0.771018	0.707	0.504	3.93888557626978e-38	6	Mbnl1	Tregs
4.21539601701904e-41	0.815503	0.561	0.352	6.9752157893614e-37	6	Stk17b	Tregs
1.09204457750872e-40	0.929061	0.534	0.341	1.80700616240368e-36	6	Pak2	Tregs
1.33427484505384e-40	0.686011	0.736	0.578	2.20782458611059e-36	6	Ldha	Tregs
2.30539884535341e-39	0.332302	0.964	0.936	3.81474346940629e-35	6	Malat1	Tregs
3.69383865447973e-39	0.471675	0.972	0.946	6.1121948215676e-35	6	Actg1	Tregs
4.03405689391193e-39	0.402563	0.959	0.937	6.67515394235607e-35	6	Rps15a	Tregs
3.95937503674743e-37	0.474943	0.938	0.915	6.55157787330598e-33	6	Rpl19	Tregs
1.3827813815578e-36	0.799603	0.838	0.704	2.28808835206369e-32	6	Junb	Tregs
2.17288428281848e-36	0.59887	0.626	0.406	3.59547162277974e-32	6	Dennd4a	Tregs
2.76212680461008e-36	0.57195	0.874	0.787	4.5704912235883e-32	6	Ptma	Tregs
6.7526024917387e-35	0.780941	0.594	0.42	1.117353134308e-30	6	Arl6ip1	Tregs
7.30616600292429e-35	0.651018	0.776	0.655	1.20895128850388e-30	6	Lcp1	Tregs
2.49042205330364e-34	0.664764	0.691	0.51	4.12090137160154e-30	6	Btg1	Tregs
4.03067195292282e-33	0.625332	0.648	0.456	6.66955288050139e-29	6	Arhgap15	Tregs
7.25622612802729e-32	0.79219	0.655	0.529	1.20068773740468e-27	6	Arhgdib	Tregs
8.94728330321311e-32	0.364219	0.948	0.936	1.48050696818267e-27	6	Rps13	Tregs
1.44633755814646e-31	0.692297	0.674	0.538	2.39325475746495e-27	6	Ywhaz	Tregs
6.92721861652322e-31	0.424863	0.957	0.935	1.1462468644761e-26	6	Rpsa	Tregs
2.92427053645666e-30	0.622014	0.772	0.626	4.83879045667483e-26	6	Lgals1	Tregs
9.88045643378096e-30	0.405365	0.606	0.415	1.63491912609774e-25	6	S100a11	Tregs
1.34295302934855e-29	0.820743	0.564	0.392	2.22218437766305e-25	6	Stat1	Tregs
2.82666211307716e-28	0.570682	0.717	0.584	4.67727779850877e-24	6	Rbm39	Tregs
2.67542218843398e-27	0.603914	0.662	0.525	4.4270210952017e-23	6	Gnas	Tregs
3.49420752688808e-27	0.609915	0.637	0.477	5.78186519474171e-23	6	Fyb	Tregs
5.45520833183875e-27	0.693665	0.621	0.486	9.02673322669357e-23	6	Psmb8	Tregs
5.76775455187745e-27	0.550386	0.708	0.543	9.54390345699162e-23	6	H2-T23	Tregs
7.21483387062671e-27	0.719023	0.548	0.403	1.1938385605726e-22	6	Selenow	Tregs
5.35840058211436e-26	0.685688	0.802	0.722	8.86654544322464e-22	6	Cd52	Tregs
8.05426494590767e-26	0.537311	0.623	0.445	1.33273922059934e-21	6	Dock10	Tregs
9.66952196636571e-26	0.688892	0.53	0.377	1.60001579977453e-21	6	Hmgb1	Tregs
2.33476931181273e-25	0.313201	0.967	0.942	3.86334278025652e-21	6	Rpl18a	Tregs
4.16343549325245e-24	0.573353	0.549	0.386	6.88923671068483e-20	6	Stat3	Tregs
5.78170979797562e-24	0.459037	0.839	0.79	9.56699520271026e-20	6	Rpl3	Tregs
6.95457741103606e-24	0.67032	0.625	0.502	1.15077392420414e-19	6	Clic1	Tregs
2.13635370321783e-23	0.686933	0.53	0.386	3.53502447271455e-19	6	Sf3b1	Tregs
2.41586233352491e-23	0.655733	0.518	0.364	3.99752740328367e-19	6	Ankrd11	Tregs
7.50917103878272e-23	0.33403	0.922	0.911	1.24254253178738e-18	6	Rpl17	Tregs
9.19753618398447e-22	0.631976	0.584	0.455	1.52191631236391e-17	6	Eif3f	Tregs
7.75943584758131e-21	0.624518	0.52	0.378	1.28395384969928e-16	6	Son	Tregs
2.93378740220798e-20	0.655022	0.514	0.373	4.85453801443354e-16	6	Nfkb1	Tregs
4.84889736935995e-20	0.337928	0.853	0.797	8.02347047707992e-16	6	Cdk8	Tregs
2.34113429197444e-19	0.480548	0.623	0.482	3.8738749129301e-15	6	Dusp1	Tregs
2.6225785940662e-19	0.327223	0.863	0.843	4.33958079960134e-15	6	Rps3	Tregs
4.88586467249077e-18	0.580401	0.608	0.506	8.08464027357047e-14	6	Rbm3	Tregs
7.59854476909218e-18	0.517526	0.656	0.547	1.25733120294168e-13	6	Ptpn18	Tregs
9.27459977556345e-18	0.356179	0.695	0.539	1.53466802486248e-13	6	Serinc3	Tregs
2.90818173271024e-16	0.351555	0.839	0.825	4.81216831311564e-12	6	Rpl24	Tregs
3.89299584988388e-16	0.318022	0.929	0.901	6.44174023280286e-12	6	Ppia	Tregs
1.06601752621051e-15	0.492292	0.58	0.465	1.76393920062054e-11	6	Cd53	Tregs
2.28763039973668e-15	0.508619	0.602	0.512	3.78534202244428e-11	6	Elob	Tregs
2.5912250499288e-15	0.486369	0.594	0.498	4.28770009011718e-11	6	Myl12a	Tregs
1.41439234305447e-14	0.493685	0.517	0.398	2.34039501005223e-10	6	Runx1	Tregs
7.35570186231503e-14	0.331033	0.766	0.714	1.21714798715727e-09	6	Rpl12	Tregs
1.6363042281189e-13	0.373359	0.724	0.652	2.70759260626835e-09	6	Hnrnpa2b1	Tregs
1.74929688721595e-13	0.4701	0.576	0.478	2.89456155927624e-09	6	Hnrnpf	Tregs
3.70292534565124e-13	0.355204	0.741	0.679	6.1272305694491e-09	6	Rpl29	Tregs
4.8340996677822e-13	0.423532	0.672	0.614	7.99898472027921e-09	6	Naca	Tregs
9.34021334426512e-13	0.458501	0.514	0.409	1.54552510207555e-08	6	Celf2	Tregs
2.053319741629e-12	0.47042	0.533	0.438	3.39762817647351e-08	6	Ndufa13	Tregs
2.57820344079784e-12	0.517851	0.509	0.414	4.26615323348819e-08	6	Ppib	Tregs
7.94617075202348e-12	0.507381	0.517	0.416	1.31485287433733e-07	6	Elmo1	Tregs
8.00377933579744e-11	0.472013	0.525	0.442	1.3243853666944e-06	6	Atp5d	Tregs
1.63770767874692e-10	0.465279	0.517	0.438	2.70991489602252e-06	6	Ptp4a2	Tregs
7.40669424763058e-10	0.371052	0.572	0.491	1.22558569715543e-05	6	Msn	Tregs
1.15175692817427e-09	0.614379	0.63	0.584	1.90581218904996e-05	6	H2afz	Tregs
1.99325231879981e-09	0.411952	0.522	0.447	3.29823461191805e-05	6	Arf5	Tregs
2.03765482704797e-09	0.353128	0.625	0.552	3.37170744231628e-05	6	Rap1b	Tregs
1.27071826401447e-08	0.408314	0.559	0.498	0.000210266	6	Pfdn5	Tregs
1.72271698021464e-05	0.308699	0.533	0.483	0.285058	6	Hnrnpk	Tregs
0	9.61388	0.914	0.013	0	7	S100a8	Neutrophils
0	9.99486	0.891	0.01	0	7	S100a9	Neutrophils
0	4.92318	0.91	0.091	0	7	Clec4d	Neutrophils
0	5.01409	0.818	0.063	0	7	Il1r2	Neutrophils
0	5.06162	0.931	0.182	0	7	Cxcl2	Neutrophils
0	5.5831	0.779	0.052	0	7	Acod1	Neutrophils
0	5.47364	0.736	0.017	0	7	Hdc	Neutrophils
0	4.46917	0.951	0.247	0	7	Il1b	Neutrophils
0	4.85385	0.768	0.08	0	7	Csf3r	Neutrophils
0	4.52941	0.77	0.085	0	7	Ptgs2	Neutrophils
0	5.25276	0.74	0.056	0	7	Clec4e	Neutrophils
0	5.3922	0.723	0.047	0	7	Slc7a11	Neutrophils
0	3.43276	0.88	0.241	0	7	Egr1	Neutrophils
0	5.31351	0.667	0.032	0	7	Slpi	Neutrophils
0	4.28346	0.691	0.066	0	7	Ifitm1	Neutrophils
0	5.85295	0.629	0.034	0	7	Hcar2	Neutrophils
0	3.83478	0.727	0.136	0	7	Nlrp3	Neutrophils
0	9.50191	0.534	0.004	0	7	G0s2	Neutrophils
0	6.29193	0.536	0.014	0	7	Mmp9	Neutrophils
0	7.65252	0.502	0.004	0	7	Cxcr2	Neutrophils
0	5.63105	0.517	0.023	0	7	Slfn4	Neutrophils
0	3.56946	0.502	0.056	0	7	Cd24a	Neutrophils
8.2055466204552e-279	3.30157	0.661	0.123	1.35777179928672e-274	7	Gsr	Neutrophils
3.74555148515689e-270	2.82126	1	0.746	6.19776404248911e-266	7	Srgn	Neutrophils
1.74147585588926e-265	3.15895	0.813	0.237	2.88162009873996e-261	7	Grina	Neutrophils
1.21812534315725e-244	3.48641	0.637	0.134	2.01563200532231e-240	7	Smox	Neutrophils
3.60460471175347e-240	3.34768	0.665	0.147	5.96453941653847e-236	7	Mxd1	Neutrophils
1.06351552320675e-228	2.96255	0.925	0.461	1.75979913625021e-224	7	Plek	Neutrophils
1.97191106739337e-227	3.35524	0.554	0.102	3.26292124321581e-223	7	Cd300lf	Neutrophils
7.50966465750731e-213	2.59323	0.929	0.477	1.24262421087773e-208	7	Dusp1	Neutrophils
9.53676007895978e-207	2.55048	0.94	0.484	1.57804769026547e-202	7	Cebpb	Neutrophils
8.04564847272956e-203	3.43831	0.607	0.139	1.33131345278256e-198	7	Il1rn	Neutrophils
2.70729428685579e-201	2.35679	0.938	0.575	4.47975985646027e-197	7	Mcl1	Neutrophils
6.94321539221807e-201	3.0013	0.706	0.199	1.14889385095032e-196	7	Cd9	Neutrophils
2.17610454995845e-198	2.97173	0.818	0.312	3.60080019881625e-194	7	Ier3	Neutrophils
7.88035973424904e-196	2.74021	0.837	0.343	1.30396312522619e-191	7	Btg2	Neutrophils
1.38020382692293e-193	2.98099	0.758	0.267	2.28382327240938e-189	7	Msrb1	Neutrophils
8.88398065507863e-193	2.78783	0.646	0.164	1.47003227899586e-188	7	Sorl1	Neutrophils
8.25943832327466e-191	3.04963	0.549	0.116	1.36668925935226e-186	7	Slfn1	Neutrophils
1.14658332180719e-188	2.98013	0.663	0.187	1.89725142259436e-184	7	Lmnb1	Neutrophils
4.5037018205609e-188	2.98967	0.646	0.174	7.45227540248213e-184	7	Ets2	Neutrophils
1.28419593166216e-184	3.18389	0.717	0.232	2.12495900812137e-180	7	Cd14	Neutrophils
1.3327224318569e-178	2.8226	0.723	0.246	2.20525580799361e-174	7	Lilr4b	Neutrophils
1.45601360579614e-175	2.61577	0.854	0.413	2.40926571351087e-171	7	S100a11	Neutrophils
8.37632763032491e-171	2.92145	0.607	0.163	1.38603093298986e-166	7	Csrnp1	Neutrophils
9.81860174021158e-170	1.5576	1	0.936	1.62468402995281e-165	7	Malat1	Neutrophils
3.30816026502372e-163	2.59342	0.745	0.276	5.47401279053474e-159	7	Nfkbiz	Neutrophils
3.38789484983233e-162	2.77198	0.605	0.169	5.60594960801756e-158	7	Trib1	Neutrophils
2.13051911387907e-154	2.85568	0.635	0.2	3.5253699777357e-150	7	Ppp1r15a	Neutrophils
1.73514249462088e-152	2.50564	0.818	0.388	2.87114028584917e-148	7	Nfkbia	Neutrophils
5.22609033196421e-150	2.56292	0.648	0.203	8.64761167230118e-146	7	Ccr1	Neutrophils
1.15197313403287e-143	3.57163	0.541	0.153	1.90616994488419e-139	7	Ccl3	Neutrophils
1.25529483256613e-136	2.16519	0.796	0.418	2.07713635944717e-132	7	Litaf	Neutrophils
4.83507656555146e-135	2.23018	0.635	0.202	8.00060119301801e-131	7	Samsn1	Neutrophils
3.00167046358797e-133	2.11979	0.841	0.453	4.96686411609901e-129	7	Zfp36	Neutrophils
6.0127456458219e-131	1.38651	0.981	0.713	9.9492902201415e-127	7	Tyrobp	Neutrophils
5.54735324040523e-130	1.68881	0.955	0.704	9.17920540689853e-126	7	Junb	Neutrophils
9.0319218859022e-127	2.43324	0.524	0.143	1.49451211446024e-122	7	Xylt1	Neutrophils
9.20362212263447e-127	1.41644	0.951	0.829	1.52292335263233e-122	7	Eif1	Neutrophils
7.02568912789308e-121	2.63378	0.532	0.16	1.16254077999247e-116	7	Slc16a3	Neutrophils
1.73333286722305e-120	2.18503	0.725	0.335	2.86814589539398e-116	7	Pnrc1	Neutrophils
1.01767496834151e-118	2.24905	0.712	0.326	1.6839467701147e-114	7	Tpd52	Neutrophils
3.1889254688651e-113	2.42865	0.526	0.16	5.27671497333109e-109	7	Lyst	Neutrophils
5.05977307532299e-113	1.64508	1	0.96	8.37240650773696e-109	7	Fth1	Neutrophils
1.97158951338621e-112	2.10181	0.68	0.284	3.26238916780017e-108	7	Neat1	Neutrophils
9.32832432997653e-108	2.22799	0.7	0.331	1.54355782688122e-103	7	Lilrb4a	Neutrophils
6.50401829104937e-107	2.55355	0.519	0.168	1.07621990661994e-102	7	Resf1	Neutrophils
4.14367362834164e-105	2.79548	0.56	0.205	6.85653675281691e-101	7	Gadd45b	Neutrophils
6.4441348689919e-105	1.88497	0.781	0.448	1.06631099677209e-100	7	Cd44	Neutrophils
1.03948815624354e-100	1.87791	0.745	0.382	1.72004105213618e-96	7	Pim1	Neutrophils
2.0948907437342e-98	1.6303	0.933	0.803	3.46641571365699e-94	7	H3f3b	Neutrophils
2.3751629686992e-98	2.30699	0.56	0.206	3.93018216430657e-94	7	Nfkbid	Neutrophils
2.55779418302669e-97	2.05073	0.556	0.195	4.23238203465426e-93	7	Emilin2	Neutrophils
4.33702220876875e-94	2.31699	0.629	0.281	7.17647064884965e-90	7	Basp1	Neutrophils
1.92319548034555e-91	2.34568	0.515	0.179	3.18231156132779e-87	7	Rnf149	Neutrophils
2.84379539069515e-81	2.30217	0.575	0.251	4.70562823298327e-77	7	Entpd1	Neutrophils
1.41103959864839e-78	1.78647	0.648	0.322	2.3348472238835e-74	7	Ier2	Neutrophils
3.29583547920757e-73	1.80561	0.554	0.229	5.45361896744476e-69	7	Fosl2	Neutrophils
3.83527142227025e-69	2.05146	0.517	0.212	6.34622362243058e-65	7	Marcksl1	Neutrophils
2.82476782782542e-65	1.37901	0.77	0.512	4.67414332470272e-61	7	Btg1	Neutrophils
1.44274119522085e-64	1.83098	0.528	0.226	2.38730385573195e-60	7	Alcam	Neutrophils
3.72154225870572e-62	1.84159	0.536	0.245	6.15803597548035e-58	7	Ier5	Neutrophils
3.09454920853407e-60	1.66167	0.712	0.467	5.12055057536132e-56	7	Ifitm2	Neutrophils
8.3560455451726e-54	1.67837	0.519	0.246	1.38267485635971e-49	7	Gda	Neutrophils
1.15254090889302e-53	1.21536	0.854	0.593	1.90710944194528e-49	7	S100a6	Neutrophils
4.29215882678792e-51	1.25678	0.742	0.575	7.10223521068597e-47	7	Fxyd5	Neutrophils
1.43121937022305e-46	1.55839	0.547	0.294	2.36823869190809e-42	7	Mir142hg	Neutrophils
3.23855190451674e-46	0.914726	0.824	0.722	5.35883183640385e-42	7	H3f3a	Neutrophils
1.17268057636458e-42	1.18005	0.695	0.53	1.94043454971047e-38	7	Ubc	Neutrophils
1.53692649804076e-41	1.1919	0.723	0.514	2.54315227630804e-37	7	Fos	Neutrophils
2.10650061287096e-41	1.70811	0.515	0.294	3.48562656411758e-37	7	Rab7	Neutrophils
1.00741440930461e-36	1.28194	0.624	0.466	1.66696862307633e-32	7	Cd53	Neutrophils
2.57992650919933e-36	1.02568	0.73	0.568	4.26900439477212e-32	7	Pkm	Neutrophils
1.10824983363957e-35	1.18656	0.567	0.341	1.83382099972339e-31	7	Gab2	Neutrophils
1.29255936173763e-32	1.00667	0.715	0.66	2.13879797586726e-28	7	Lcp1	Neutrophils
5.82838951747926e-30	1.14445	0.672	0.561	9.64423613457294e-26	7	Txn1	Neutrophils
6.80852363073906e-29	1.17946	0.635	0.478	1.12660640517839e-24	7	Prdx5	Neutrophils
1.26078183488712e-27	1.32405	0.56	0.435	2.08621570218772e-23	7	Ostf1	Neutrophils
6.06466347412824e-27	0.478253	0.996	0.851	1.003519865064e-22	7	Ftl1	Neutrophils
2.02492577703791e-25	0.97541	0.639	0.482	3.35064468326462e-21	7	Alox5ap	Neutrophils
2.81878872496066e-25	0.867326	0.67	0.571	4.66424970319241e-21	7	Gabarap	Neutrophils
1.6448894148364e-21	0.996261	0.573	0.446	2.72179851472979e-17	7	Klf6	Neutrophils
1.37591772674512e-20	0.858571	0.706	0.591	2.27673106244516e-16	7	Atp6v0c	Neutrophils
3.16252483380165e-18	0.876706	0.618	0.513	5.23302984249159e-14	7	Sdcbp	Neutrophils
5.29505417478962e-17	0.467338	0.979	0.946	8.76172614302439e-13	7	Actg1	Neutrophils
3.12817955607035e-16	0.895151	0.539	0.407	5.1761987114296e-12	7	Wfdc17	Neutrophils
6.04803132926867e-16	0.851929	0.622	0.541	1.00076774405409e-11	7	Mif	Neutrophils
7.79715781127823e-16	1.61832	0.517	0.448	1.29019570303221e-11	7	Cstb	Neutrophils
5.27546438579438e-14	0.597909	0.697	0.694	8.72931091917395e-10	7	Ddx5	Neutrophils
6.5269082733353e-14	0.584578	0.629	0.535	1.08000751198879e-09	7	Aldoa	Neutrophils
6.91764928555433e-14	0.630235	0.672	0.604	1.14466342728068e-09	7	Jund	Neutrophils
1.14643418539269e-13	0.740339	0.588	0.512	1.89700464656929e-09	7	Picalm	Neutrophils
1.23477703692369e-13	0.352131	0.921	0.694	2.04318556299764e-09	7	Fcer1g	Neutrophils
2.28331187279627e-13	0.817114	0.541	0.413	3.778196155916e-09	7	Dennd4a	Neutrophils
1.37116306245075e-12	0.54507	0.753	0.699	2.26886351943726e-08	7	Gapdh	Neutrophils
3.30975390048666e-12	0.595216	0.582	0.481	5.47664977913528e-08	7	Anxa2	Neutrophils
1.18686388987085e-11	0.507803	0.719	0.694	1.96390367856929e-07	7	Gng5	Neutrophils
1.36969285273594e-11	0.794524	0.545	0.473	2.26643076342217e-07	7	Sat1	Neutrophils
5.64781850273046e-10	0.595421	0.627	0.588	9.34544527646808e-06	7	Iqgap1	Neutrophils
5.07872456405994e-08	0.649422	0.53	0.494	0.000840377	7	Msn	Neutrophils
1.19655207926651e-07	0.607292	0.532	0.469	0.00197993	7	Cox17	Neutrophils
2.69337991548699e-07	0.302156	0.85	0.751	0.00445674	7	Cmss1	Neutrophils
2.70240126573007e-06	0.497113	0.513	0.459	0.0447166	7	Lyn	Neutrophils
0	7.43619	0.929	0.027	0	8	Ccr7	mDCs
0	9.96988	0.836	0.002	0	8	Cacnb3	mDCs
0	9.89615	0.82	0.007	0	8	Fscn1	mDCs
0	4.48907	0.918	0.159	0	8	Tmem123	mDCs
0	4.26747	0.851	0.121	0	8	Tbc1d4	mDCs
0	3.76891	0.842	0.117	0	8	Traf1	mDCs
0	3.98982	0.789	0.094	0	8	Relb	mDCs
0	4.10301	0.767	0.074	0	8	Tbc1d8	mDCs
0	3.54069	0.847	0.155	0	8	Myo1g	mDCs
0	4.9006	0.744	0.052	0	8	Rogdi	mDCs
0	7.03296	0.698	0.007	0	8	Mreg	mDCs
0	3.1715	0.887	0.197	0	8	Samsn1	mDCs
0	9.31464	0.689	0.004	0	8	Ccl22	mDCs
0	3.88152	0.791	0.124	0	8	Pcgf5	mDCs
0	5.37679	0.707	0.048	0	8	Serpinb6b	mDCs
0	4.84581	0.684	0.048	0	8	Ly75	mDCs
0	6.46323	0.636	0.012	0	8	Il4i1	mDCs
0	3.37838	0.764	0.146	0	8	Stat4	mDCs
0	3.83135	0.704	0.088	0	8	Map3k14	mDCs
0	4.39491	0.647	0.036	0	8	Flt3	mDCs
0	3.45457	0.727	0.117	0	8	Etv3	mDCs
0	5.52753	0.633	0.023	0	8	Ramp3	mDCs
0	4.34709	0.662	0.066	0	8	Serpinb9	mDCs
0	3.88669	0.698	0.106	0	8	Pkib	mDCs
0	3.6818	0.716	0.127	0	8	Tmcc3	mDCs
0	6.07768	0.598	0.015	0	8	Mmp25	mDCs
0	4.85343	0.62	0.043	0	8	Tmtc2	mDCs
0	4.5032	0.618	0.042	0	8	Socs2	mDCs
0	3.72138	0.693	0.121	0	8	Glipr2	mDCs
0	3.3525	0.669	0.101	0	8	Tmem131l	mDCs
0	3.36463	0.658	0.092	0	8	Birc2	mDCs
0	3.69333	0.66	0.094	0	8	Plxnc1	mDCs
0	7.49058	0.571	0.005	0	8	Strip2	mDCs
0	3.794	0.636	0.079	0	8	Actn1	mDCs
0	5.05062	0.573	0.033	0	8	Net1	mDCs
0	4.42454	0.582	0.047	0	8	Tmem39a	mDCs
0	8.13913	0.522	0.002	0	8	Adcy6	mDCs
0	5.85626	0.516	0.013	0	8	Sema7a	mDCs
0	3.76372	0.524	0.05	0	8	Spint2	mDCs
5.94644939431812e-301	3.32368	0.869	0.231	9.83958981277819e-297	8	Map4k4	mDCs
3.21799599689114e-299	4.13987	0.618	0.1	5.32481797605576e-295	8	Gyg	mDCs
1.36165631974717e-292	2.9383	0.836	0.195	2.25313271228565e-288	8	Jak2	mDCs
1.85041435701819e-291	2.97686	0.776	0.163	3.061880636558e-287	8	Mrtfa	mDCs
3.08120265322734e-286	3.07912	0.9	0.281	5.09846603029528e-282	8	Syngr2	mDCs
3.73649719858191e-284	3.78567	0.522	0.07	6.18278191449349e-280	8	Uap1	mDCs
2.58873415125085e-280	3.43269	0.591	0.092	4.28357840007477e-276	8	Tuba1a	mDCs
8.38905081456139e-280	3.05704	0.938	0.339	1.38813623828547e-275	8	Lsp1	mDCs
1.93074611129761e-279	3.19087	0.758	0.167	3.19480559036416e-275	8	Iscu	mDCs
2.33655591274776e-275	3.18778	0.52	0.069	3.86629906882372e-271	8	Grk3	mDCs
4.6161856946116e-274	3.21976	0.591	0.093	7.63840246887382e-270	8	Ogfrl1	mDCs
4.60981372139517e-263	3.04133	0.7	0.141	7.62785876479259e-259	8	Lrrk1	mDCs
2.75471023932195e-260	2.82379	0.911	0.305	4.55821903300603e-256	8	Cytip	mDCs
1.80495402277837e-255	2.75366	0.816	0.206	2.98665742149137e-251	8	Marcksl1	mDCs
4.43467654849664e-254	3.28595	0.569	0.093	7.33805928479739e-250	8	Ktn1	mDCs
1.92895239805778e-246	2.69872	0.836	0.24	3.19183753306621e-242	8	Rel	mDCs
5.83279603367952e-242	2.96577	0.613	0.112	9.6515275969295e-238	8	Bcl2a1d	mDCs
7.21578253286919e-230	3.16763	0.68	0.156	1.19399553571386e-225	8	Tmem131	mDCs
9.73122880108527e-225	3.32733	0.504	0.081	1.61022642971558e-220	8	Lactb	mDCs
1.45321382572331e-223	2.32326	0.876	0.275	2.40463291742436e-219	8	Basp1	mDCs
1.68927451587919e-223	2.86062	0.569	0.101	2.7952425414253e-219	8	Fam49a	mDCs
4.27302008780649e-215	2.27826	0.829	0.229	7.0705663392934e-211	8	Rabgap1l	mDCs
5.44211624037635e-207	2.75724	0.587	0.116	9.00506974295075e-203	8	Batf3	mDCs
1.25799873436585e-206	2.94126	0.687	0.17	2.08161050575517e-202	8	Nr4a3	mDCs
3.00724207221546e-206	2.48899	0.747	0.201	4.97608345689492e-202	8	Gadd45b	mDCs
9.15697994538791e-204	3.15459	0.573	0.118	1.51520547156334e-199	8	Ncoa7	mDCs
1.86135531842278e-202	2.29358	0.873	0.293	3.07998464539418e-198	8	Cd83	mDCs
3.39944229350256e-200	2.80635	0.544	0.103	5.62505716305869e-196	8	Nfkb2	mDCs
2.5238591380685e-197	2.45798	0.813	0.264	4.17622971576196e-193	8	Itga4	mDCs
5.41034089729973e-193	2.96079	0.971	0.742	8.95249108276186e-189	8	Cst3	mDCs
5.76414080612676e-193	2.47669	0.896	0.435	9.53792379189794e-189	8	Psme2	mDCs
1.07257817243295e-192	3.41647	0.771	0.236	1.7747951019248e-188	8	Ccl5	mDCs
3.53813915056543e-192	3.26029	0.756	0.236	5.85455885244062e-188	8	Fabp5	mDCs
6.3434830121067e-190	2.76868	0.689	0.187	1.0496561340133e-185	8	Pik3r1	mDCs
3.72207989048255e-189	2.55109	0.78	0.256	6.15892559478148e-185	8	Cnn2	mDCs
8.99574780761376e-189	2.66487	0.618	0.139	1.48852638972585e-184	8	Phlpp1	mDCs
3.17594337980241e-181	2.75566	0.536	0.107	5.25523351055905e-177	8	Cbfa2t3	mDCs
1.43714085863637e-179	2.81909	0.516	0.101	2.3780369787856e-175	8	Swap70	mDCs
1.22232535708947e-174	3.28461	0.6	0.153	2.02258176837595e-170	8	Pde4d	mDCs
2.94588014252041e-172	2.73144	0.531	0.111	4.87454787182852e-168	8	Ggta1	mDCs
1.65120734929265e-169	2.32829	0.822	0.314	2.73225280087455e-165	8	Clic4	mDCs
1.13400408504145e-168	2.43407	0.82	0.33	1.87643655951808e-164	8	Bcl2a1b	mDCs
5.90052206912291e-165	2.30191	0.673	0.184	9.76359386777767e-161	8	Gpr132	mDCs
1.02914950231429e-163	2.29309	0.956	0.759	1.70293368147946e-159	8	Calm1	mDCs
4.19773043339046e-163	2.64299	0.618	0.165	6.9459845481312e-159	8	Ctnna1	mDCs
7.31415702514174e-163	2.54784	0.582	0.139	1.2102735629502e-158	8	Ccdc88a	mDCs
3.60362154942056e-162	2.22271	0.669	0.183	5.9629125778262e-158	8	Cd274	mDCs
1.60434747800814e-160	1.99764	0.88	0.373	2.65471377186007e-156	8	Etv6	mDCs
6.25955696311864e-154	1.27081	0.998	0.994	1.03576889068724e-149	8	Tmsb4x	mDCs
8.95703723916196e-154	2.2959	0.613	0.16	1.48212095196413e-149	8	Aebp2	mDCs
1.55962258101948e-149	1.87644	0.756	0.245	2.58070748481293e-145	8	Cblb	mDCs
1.89931376435419e-147	2.30186	0.68	0.216	3.14279448587688e-143	8	Rftn1	mDCs
4.8988643221341e-147	1.95491	0.953	0.676	8.1061507938353e-143	8	Crip1	mDCs
8.24509498229608e-144	2.40262	0.549	0.134	1.36431586672053e-139	8	Rassf3	mDCs
3.15372306492621e-142	1.63992	0.996	0.946	5.2184655555334e-138	8	Actg1	mDCs
4.15691982787888e-142	2.16075	0.76	0.281	6.87845523919118e-138	8	Uvrag	mDCs
2.78331506773496e-135	1.20461	0.998	0.992	4.60555144258105e-131	8	Actb	mDCs
5.00819327649225e-132	1.83812	0.88	0.502	8.28705741461173e-128	8	Psme1	mDCs
1.12898044223448e-130	2.44832	0.569	0.161	1.8681239377654e-126	8	Arhgap31	mDCs
3.59503515183206e-129	2.5402	0.518	0.135	5.94870466573652e-125	8	Ppdpf	mDCs
3.95916920730549e-121	2.16179	0.5	0.127	6.55123728732839e-117	8	Arl5a	mDCs
4.26148450130061e-121	1.67296	0.918	0.572	7.05147840430213e-117	8	Atox1	mDCs
6.02839713529387e-121	1.97631	0.507	0.127	9.97518873977077e-117	8	Il7r	mDCs
2.52091228509563e-117	1.7387	0.78	0.319	4.17135355814774e-113	8	Id2	mDCs
1.4386603759004e-116	2.06182	0.547	0.155	2.38055132400239e-112	8	St8sia4	mDCs
1.78348036955526e-116	1.97654	0.656	0.232	2.95112496750308e-112	8	Stk4	mDCs
7.94874935953095e-116	1.89873	0.62	0.192	1.31527955652159e-111	8	H2-Q6	mDCs
5.43940922398658e-111	1.51372	0.904	0.483	9.0005904429306e-107	8	Marcks	mDCs
9.40381875757724e-111	1.74026	0.744	0.305	1.55604988981631e-106	8	Cxcl16	mDCs
1.68809355290582e-110	1.627	0.793	0.375	2.79328840199326e-106	8	Selplg	mDCs
1.75886053802991e-110	1.94328	0.604	0.196	2.91038653227809e-106	8	Rab21	mDCs
1.16627875921609e-105	1.98431	0.533	0.154	1.92984146287487e-101	8	Dusp5	mDCs
1.91516232069499e-105	2.0808	0.789	0.454	3.169019092054e-101	8	Rps27l	mDCs
1.37706308883174e-104	1.82404	0.504	0.138	2.27862629308988e-100	8	Zeb1	mDCs
8.51847419398323e-102	1.81865	0.651	0.235	1.40955192487841e-97	8	Bhlhe40	mDCs
7.85190765907492e-101	1.01056	0.971	0.934	1.29925516034713e-96	8	Rps19	mDCs
2.42128850587596e-100	1.86021	0.736	0.346	4.00650609067295e-96	8	Rab8b	mDCs
1.3481743449662e-99	2.03711	0.513	0.155	2.23082408861558e-95	8	Rap2a	mDCs
8.57101050734735e-99	1.64973	0.807	0.415	1.41824510865077e-94	8	S100a11	mDCs
8.76890729968102e-99	2.10343	0.562	0.19	1.45099109087822e-94	8	Anxa3	mDCs
2.68934177173513e-97	2.07637	0.527	0.169	4.45005382969013e-93	8	Zfand6	mDCs
7.71190658168521e-97	1.74088	0.76	0.37	1.27608918207145e-92	8	Nfkb1	mDCs
3.4062659251122e-95	1.91765	0.618	0.225	5.63634822628316e-91	8	Tmem176a	mDCs
2.17166001891722e-94	1.67175	0.618	0.22	3.59344583330232e-90	8	Birc3	mDCs
4.66178257716061e-94	1.89642	0.602	0.221	7.71385163042766e-90	8	Csf2rb	mDCs
6.35372928845502e-92	1.86952	0.553	0.187	1.05135158536065e-87	8	Tes	mDCs
9.97805578699423e-92	1.89434	0.524	0.169	1.65106889107394e-87	8	Ikbkb	mDCs
3.15823467421314e-90	1.53838	0.678	0.27	5.22593091542049e-86	8	Pde4b	mDCs
1.48953599269984e-89	1.50983	0.78	0.384	2.46473520712043e-85	8	Stat3	mDCs
2.47104921536459e-88	1.2775	0.869	0.51	4.08884513666379e-84	8	Btg1	mDCs
4.85205365512866e-88	1.96048	0.62	0.252	8.0286931831414e-84	8	Bmp2k	mDCs
9.88348320806585e-87	2.10836	0.502	0.166	1.63541996643866e-82	8	Got1	mDCs
4.79358276738197e-86	1.54127	0.813	0.484	7.93194140518695e-82	8	Psmb8	mDCs
1.05126187602368e-82	1.65416	0.704	0.341	1.73952302625639e-78	8	Fnbp1	mDCs
2.66317002596828e-80	1.44348	0.749	0.383	4.40674744196971e-76	8	Zfp36l1	mDCs
2.26056056449374e-79	1.71626	0.602	0.251	3.74054956606779e-75	8	Sri	mDCs
4.12664945028593e-79	1.42535	0.727	0.346	6.82836684538813e-75	8	Ptms	mDCs
1.19166160200452e-76	2.50999	0.598	0.28	1.97184245283687e-72	8	Txndc17	mDCs
5.54512767349637e-76	1.51671	0.976	0.936	9.17552276133444e-72	8	Malat1	mDCs
7.88562251275578e-75	1.4536	0.787	0.474	1.3048339571857e-70	8	Sub1	mDCs
1.09953117725401e-72	1.49757	0.582	0.231	1.81939423900221e-68	8	Cers6	mDCs
1.18129676026732e-72	1.57002	0.507	0.175	1.95469174921433e-68	8	Tspan13	mDCs
2.25626294718405e-72	1.04215	0.933	0.828	3.73343829870544e-68	8	Myl6	mDCs
3.1894709607273e-72	1.86702	0.504	0.186	5.27761759871547e-68	8	Map3k1	mDCs
2.51726454444189e-71	2.21097	0.618	0.298	4.16531764168799e-67	8	Epsti1	mDCs
7.45157715664062e-69	1.47436	0.656	0.314	1.23301247210932e-64	8	Tpm4	mDCs
8.93211730890903e-66	1.66526	0.556	0.233	1.47799745110518e-61	8	Ext1	mDCs
2.05302969528934e-63	1.75697	0.6	0.287	3.39714823679527e-59	8	Irf8	mDCs
1.17816235051155e-60	1.48411	0.56	0.24	1.94950524139146e-56	8	Apobec3	mDCs
2.65762530847343e-60	1.36141	0.636	0.303	4.39757259793099e-56	8	Clec2d	mDCs
3.69978806802223e-60	1.74295	0.524	0.228	6.12203931615639e-56	8	CAAA01147332.1	mDCs
4.70795561662956e-60	1.71784	0.509	0.204	7.79025415883693e-56	8	Fmnl2	mDCs
1.24185147990516e-59	1.66326	0.647	0.352	2.05489164379907e-55	8	2410006H16Rik	mDCs
1.31879261089917e-59	1.57009	0.522	0.221	2.18220613325486e-55	8	Mpc1	mDCs
2.94126560239486e-59	1.61591	0.72	0.453	4.86691219228277e-55	8	Wnk1	mDCs
1.65980834441619e-58	1.39848	0.609	0.291	2.74648486750546e-54	8	Arf4	mDCs
1.86701530912211e-57	1.20328	0.658	0.313	3.08935023200436e-53	8	Ankrd44	mDCs
3.68464916229228e-57	0.627303	0.989	0.986	6.09698896884503e-53	8	Fau	mDCs
3.74317020280091e-57	1.48607	0.829	0.58	6.19382373457467e-53	8	H2afz	mDCs
6.58740416404215e-57	1.19812	0.784	0.503	1.09001776702405e-52	8	Myh9	mDCs
2.33313930801096e-56	1.59486	0.562	0.252	3.86064561296573e-52	8	Malt1	mDCs
2.11323124244611e-55	1.40708	0.553	0.245	3.49676373687557e-51	8	Ier5	mDCs
4.13391878818111e-55	1.27522	0.704	0.391	6.84039541880328e-51	8	Nfkbia	mDCs
1.35601115792231e-54	1.13	0.673	0.332	2.24379166301404e-50	8	H2-Q7	mDCs
3.82576871897195e-54	0.788557	0.976	0.935	6.33049949928288e-50	8	Rpsa	mDCs
3.7267442964404e-53	1.3481	0.653	0.365	6.16664378731993e-49	8	Psmb9	mDCs
4.87514517809853e-52	1.33647	0.589	0.295	8.06690272619963e-48	8	Tnfaip8	mDCs
8.80498723527601e-52	1.31928	0.778	0.521	1.45696123782112e-47	8	Tspo	mDCs
2.44122803640916e-51	1.13179	0.789	0.476	4.03950003184624e-47	8	Anxa2	mDCs
4.98030379104423e-51	1.12245	0.762	0.494	8.24090868304089e-47	8	Pfdn5	mDCs
1.43001525890789e-50	1.32417	0.629	0.315	2.36624624891488e-46	8	Rgs1	mDCs
1.87729746909897e-49	1.04988	0.749	0.442	3.10636412211807e-45	8	Klf6	mDCs
1.85775319678644e-48	1.17071	0.744	0.496	3.07402421472252e-44	8	Myl12a	mDCs
3.29974264897251e-46	1.0485	0.78	0.468	5.46008416125482e-42	8	AW112010	mDCs
9.01231442594862e-46	1.3515	0.524	0.251	1.49126766806172e-41	8	Spop	mDCs
5.28956663928784e-45	1.68451	0.689	0.467	8.75264591802958e-41	8	Tagln2	mDCs
1.13473944564974e-42	1.07159	0.611	0.309	1.87765336071663e-38	8	Tmem176b	mDCs
1.55721973051359e-42	0.949275	0.824	0.555	2.57673148808083e-38	8	Ifi30	mDCs
1.82631353889043e-40	1.2085	0.551	0.282	3.02200101280199e-36	8	Ddx6	mDCs
3.51733365920714e-39	0.958472	0.682	0.393	5.82013200589006e-35	8	Stat1	mDCs
1.27883918864426e-38	0.902818	0.702	0.416	2.11609520544966e-34	8	Cd47	mDCs
2.37821692537095e-37	0.805941	0.94	0.824	3.93523554641131e-33	8	Pfn1	mDCs
1.28880698197986e-36	1.05451	0.64	0.385	2.13258891308207e-32	8	Wdr1	mDCs
2.97360692910689e-36	0.876939	0.678	0.412	4.92042738559318e-32	8	Tubb5	mDCs
1.51694666237535e-35	1.01587	0.556	0.287	2.51009164223249e-31	8	Fyn	mDCs
1.44231648412294e-34	0.810838	0.724	0.449	2.38660108627823e-30	8	Akap13	mDCs
1.78080205164753e-34	0.703688	0.92	0.83	2.94669315486118e-30	8	Eif1	mDCs
1.08574613170136e-33	0.731615	0.88	0.75	1.79658412412624e-29	8	Sh3bgrl3	mDCs
4.23595345288537e-33	1.09545	0.578	0.335	7.00923217848942e-29	8	Rhog	mDCs
3.28748551601331e-32	1.17289	0.524	0.294	5.43980228334722e-28	8	Lpp	mDCs
2.43985850207206e-31	1.04577	0.556	0.321	4.03723386337864e-27	8	Edf1	mDCs
1.75810088781899e-30	0.552878	0.951	0.916	2.90912953907409e-26	8	Rpl19	mDCs
2.67498902105622e-30	1.0679	0.582	0.366	4.42630433314172e-26	8	Sumo2	mDCs
3.33066417646317e-30	1.01333	0.524	0.284	5.5112500127936e-26	8	Tap1	mDCs
4.02064283330787e-30	0.506401	0.969	0.967	6.65295769627452e-26	8	B2m	mDCs
8.6269684064543e-30	0.965815	0.538	0.294	1.42750446221599e-25	8	Cd86	mDCs
6.82867980272728e-28	0.702118	0.704	0.447	1.12994164695728e-23	8	Cd63	mDCs
7.10325604600596e-28	1.04021	0.502	0.278	1.17537577793261e-23	8	Arhgap30	mDCs
7.40857613262858e-28	0.771519	0.6	0.352	1.22589709266605e-23	8	Itgb1	mDCs
2.77408493048255e-27	1.06122	0.638	0.411	4.59027833446947e-23	8	S100a4	mDCs
3.49195377968371e-27	0.886278	0.649	0.433	5.77813591924263e-23	8	Ostf1	mDCs
1.53029671421696e-24	0.839975	0.529	0.304	2.5321819730148e-20	8	Filip1l	mDCs
8.6281721081949e-24	0.654886	0.909	0.817	1.42770363874301e-19	8	Hspa8	mDCs
2.54343480759279e-23	0.856932	0.649	0.456	4.20862157612379e-19	8	Eif3f	mDCs
3.14737186146721e-23	0.457943	0.964	0.939	5.2079562191698e-19	8	Rps11	mDCs
9.01990521554054e-21	0.387842	0.969	0.907	1.49252371601549e-16	8	H2-K1	mDCs
9.85490320973176e-21	0.817482	0.553	0.363	1.63069083411432e-16	8	Tbca	mDCs
1.20148437825044e-20	0.917599	0.618	0.449	1.98809620069101e-16	8	Dock10	mDCs
1.60375452880048e-20	0.5489	0.898	0.804	2.65373261880616e-16	8	Rpl21	mDCs
2.05066184625006e-20	0.579025	0.749	0.546	3.39323015698997e-16	8	H2-T23	mDCs
4.80768786057479e-20	0.855832	0.524	0.346	7.95528110289311e-16	8	Brk1	mDCs
8.10901243088423e-20	0.765226	0.533	0.34	1.34179828693841e-15	8	Pnrc1	mDCs
9.07548543778125e-19	0.354701	0.669	0.45	1.50172057538966e-14	8	Samhd1	mDCs
1.4935401033679e-18	0.866824	0.593	0.42	2.47136080904287e-14	8	Gas5	mDCs
5.10411337692458e-18	0.711118	0.531	0.34	8.4457764047971e-14	8	Rtn4	mDCs
2.62555533785833e-17	0.745439	0.58	0.407	4.34450641755418e-13	8	Tapbp	mDCs
2.70872732112872e-17	0.562594	0.729	0.57	4.48213109827169e-13	8	Gabarap	mDCs
8.1727635840602e-17	0.661379	0.656	0.467	1.35234719025444e-12	8	Cox17	mDCs
9.39361997745291e-17	0.727303	0.564	0.395	1.55436229766913e-12	8	Gpx4	mDCs
1.24344608031104e-16	0.798097	0.516	0.34	2.05753022909069e-12	8	Itm2c	mDCs
1.86979057579961e-16	0.418135	0.936	0.875	3.09394246577561e-12	8	Cfl1	mDCs
6.39324443235861e-16	0.749306	0.5	0.333	1.05789015622238e-11	8	Sqstm1	mDCs
7.22396166645409e-16	0.783537	0.711	0.56	1.19534893694816e-11	8	Txn1	mDCs
1.70163686075078e-15	0.518508	0.576	0.386	2.81569851348432e-11	8	Pim1	mDCs
7.03881303518481e-15	0.583081	0.818	0.72	1.16471239293203e-10	8	Npc2	mDCs
9.92313804025256e-15	0.610967	0.513	0.333	1.64198165152059e-10	8	Spag9	mDCs
1.04632017257305e-12	0.479971	0.789	0.723	1.73134598955662e-08	8	H3f3a	mDCs
1.49259294077483e-12	0.472884	0.678	0.528	2.46979353910011e-08	8	Gnas	mDCs
6.19494528104157e-12	0.596527	0.502	0.35	1.02507759565395e-07	8	Cox7a2l	mDCs
2.55745966562218e-11	0.398949	0.871	0.825	4.23182850870502e-07	8	Rpl24	mDCs
5.28210257200739e-11	0.546276	0.567	0.427	8.74029512590062e-07	8	Atp6v0e	mDCs
5.41247895478562e-11	0.594142	0.556	0.418	8.95602892648376e-07	8	Grb2	mDCs
9.84672345768706e-11	0.697058	0.52	0.393	1.62933733054348e-06	8	Scand1	mDCs
2.17527085672854e-10	0.305549	0.973	0.946	3.59942068662871e-06	8	Rpl34	mDCs
2.46025111135011e-10	0.330957	0.938	0.901	4.07097751395103e-06	8	Ppia	mDCs
2.48778465746001e-10	0.395445	0.758	0.639	4.11653727269908e-06	8	Btf3	mDCs
5.96643946175387e-10	0.419951	0.713	0.609	9.87266737736413e-06	8	Slc25a3	mDCs
2.68078687112977e-09	0.489044	0.644	0.551	4.43589803565843e-05	8	Arpc5	mDCs
2.98992856945924e-09	0.489345	0.576	0.449	4.94743480388421e-05	8	Atpif1	mDCs
3.25009063012058e-09	0.469522	0.513	0.379	5.37792496566052e-05	8	Ywhah	mDCs
5.55579890590292e-09	0.398536	0.651	0.507	9.19318044959757e-05	8	Rbm3	mDCs
7.21649895129106e-09	0.427615	0.618	0.49	0.000119411	8	Arhgdia	mDCs
9.01111899228074e-09	0.387727	0.716	0.595	0.000149107	8	Arpc3	mDCs
1.96824146267505e-08	0.317697	0.778	0.692	0.000325685	8	Ddx5	mDCs
3.86086518981694e-08	0.362089	0.742	0.659	0.000638857	8	Lcp1	mDCs
6.26552760755926e-08	0.322971	0.907	0.866	0.00103676	8	Rpl26	mDCs
2.27584969520273e-07	0.470567	0.818	0.752	0.00376585	8	Cmss1	mDCs
1.13991494847935e-06	0.393513	0.573	0.464	0.0188622	8	Gnb1	mDCs
1.23919397182591e-06	0.309059	0.807	0.757	0.0205049	8	Ubb	mDCs
4.19764905535553e-06	0.329969	0.669	0.572	0.0694585	8	Rac1	mDCs
2.84044567271457e-05	0.318948	0.531	0.438	0.470009	8	Atp6v1f	mDCs
3.09165011421014e-05	0.331229	0.558	0.468	0.511575	8	Arpc4	mDCs
7.30760253145836e-05	0.381349	0.807	0.742	1	8	AY036118	mDCs
0.000164104	0.675433	0.82	0.799	1	8	Cdk8	mDCs
0.00180898	0.481143	0.553	0.478	1	8	Il31ra	mDCs
0.00356095	0.895444	0.484	0.572	1	8	Camk1d	mDCs
0.00674327	0.371202	0.604	0.534	1	8	Gphn	mDCs
0	5.23253	0.978	0.122	0	9	Wdfy4	cDC1s
0	4.68443	0.852	0.05	0	9	Cd24a	cDC1s
0	3.62339	0.97	0.232	0	9	Naaa	cDC1s
0	3.78993	0.778	0.075	0	9	Tbc1d8	cDC1s
0	5.84133	0.711	0.019	0	9	Clec9a	cDC1s
0	3.70729	0.847	0.161	0	9	Ppt1	cDC1s
0	3.27587	0.963	0.28	0	9	Irf8	cDC1s
0	4.49353	0.716	0.036	0	9	Flt3	cDC1s
0	3.76626	0.775	0.096	0	9	Naga	cDC1s
0	3.26593	0.862	0.186	0	9	Ckb	cDC1s
0	8.85284	0.664	0.002	0	9	Xcr1	cDC1s
0	3.1191	0.758	0.104	0	9	Cbfa2t3	cDC1s
0	4.59606	0.679	0.036	0	9	Itgae	cDC1s
0	4.29983	0.669	0.046	0	9	Ifi205	cDC1s
0	3.93478	0.652	0.052	0	9	Pbx1	cDC1s
0	3.29947	0.689	0.089	0	9	Ece1	cDC1s
0	6.68841	0.6	0.008	0	9	Sept3	cDC1s
0	4.40724	0.605	0.034	0	9	Btla	cDC1s
0	3.33047	0.61	0.065	0	9	Htr7	cDC1s
0	3.87235	0.563	0.039	0	9	Lrrk2	cDC1s
0	4.47066	0.533	0.025	0	9	Zfp366	cDC1s
0	3.70794	0.536	0.06	0	9	Cadm1	cDC1s
0	3.48263	0.506	0.042	0	9	Gm36723	cDC1s
6.76662262522679e-301	2.95893	0.975	0.315	1.11967304579628e-296	9	Plbd1	cDC1s
2.50499996293842e-291	2.94618	0.706	0.115	4.14502343867421e-287	9	Mctp1	cDC1s
6.10820212898544e-283	2.98456	0.721	0.125	1.01072420628322e-278	9	Cdk14	cDC1s
1.7897242979928e-253	2.98777	0.61	0.096	2.96145679588868e-249	9	Rab7b	cDC1s
1.72594076858999e-249	2.87056	0.62	0.099	2.85591418978585e-245	9	Jaml	cDC1s
1.95556372995566e-248	3.55978	1	0.742	3.23587130395763e-244	9	Cst3	cDC1s
8.05469088151441e-229	2.74826	0.622	0.109	1.33280970016419e-224	9	Pkib	cDC1s
8.03695092650308e-221	2.48022	0.775	0.18	1.32987426980846e-216	9	Trerf1	cDC1s
1.1031161391784e-216	2.7891	0.652	0.128	1.8253262754985e-212	9	Myo9a	cDC1s
5.64470991682866e-215	2.59813	0.788	0.205	9.34030149937639e-211	9	Rab43	cDC1s
2.49198581143577e-211	2.8535	0.558	0.093	4.12348892218277e-207	9	Shtn1	cDC1s
1.2880995989295e-197	3.0872	0.509	0.083	2.13141840634865e-193	9	Cdc14a	cDC1s
1.24913312923584e-194	2.51849	0.607	0.117	2.06694058894654e-190	9	Batf3	cDC1s
6.14434159390198e-193	2.98411	0.511	0.086	1.01670420354296e-188	9	Slc8b1	cDC1s
4.29036810577834e-189	2.4644	0.805	0.238	7.09927210463142e-185	9	Pfkp	cDC1s
2.04827615727464e-185	2.57103	0.612	0.126	3.38928255744234e-181	9	Fgd2	cDC1s
4.57278085819719e-184	2.28477	0.896	0.338	7.5665804860589e-180	9	Fnbp1	cDC1s
3.13648539304842e-183	2.51723	0.595	0.119	5.18994237987721e-179	9	Ciita	cDC1s
8.38045943348489e-168	2.47239	0.686	0.18	1.38671462245874e-163	9	Gng10	cDC1s
1.58545358606045e-166	1.83475	0.98	0.571	2.62345004885423e-162	9	Atox1	cDC1s
2.31370845153842e-164	1.74109	1	0.534	3.82849337476062e-160	9	H2-Ab1	cDC1s
1.16478556505448e-161	2.15508	0.635	0.144	1.92737067449565e-157	9	Napsa	cDC1s
1.40305827024003e-160	1.73187	0.993	0.485	2.32164051976617e-156	9	H2-Eb1	cDC1s
7.97895140352005e-157	2.07158	0.862	0.361	1.32027708874046e-152	9	Psmb9	cDC1s
4.96766788342479e-153	2.26325	0.625	0.152	8.22000004670301e-149	9	Olfm1	cDC1s
2.28989774754949e-152	2.38814	0.538	0.113	3.78909380287014e-148	9	Arsb	cDC1s
3.9079089507192e-151	2.0147	0.849	0.319	6.46641694075507e-147	9	Id2	cDC1s
4.37562524956132e-148	2.49099	0.56	0.128	7.24034710044912e-144	9	Tbc1d9	cDC1s
1.91263003972817e-147	2.05941	0.657	0.167	3.16482892673821e-143	9	Itpr1	cDC1s
3.0987437045465e-146	2.06853	0.869	0.358	5.1274912079131e-142	9	Gm2a	cDC1s
7.77268913659577e-138	1.54387	0.995	0.54	1.2861468714325e-133	9	H2-Aa	cDC1s
2.23065131649188e-137	1.57933	0.943	0.502	3.69105873339912e-133	9	Psme1	cDC1s
4.5534080138698e-136	2.07302	0.756	0.265	7.53452424055035e-132	9	Zyx	cDC1s
1.885571374097e-134	1.47293	1	0.693	3.1200549527183e-130	9	Cd74	cDC1s
1.0894121074936e-131	1.74132	0.699	0.201	1.80265021426966e-127	9	Fmnl2	cDC1s
1.07256948921191e-128	1.7008	0.859	0.342	1.77478073379894e-124	9	Lsp1	cDC1s
4.18566256855476e-125	0.948761	1	0.994	6.92601585218756e-121	9	Tmsb4x	cDC1s
7.68447420068592e-124	1.58358	0.899	0.406	1.2715499459875e-119	9	Mpeg1	cDC1s
8.69969506172371e-124	2.09968	0.526	0.125	1.43953854186342e-119	9	Lrba	cDC1s
3.27978586775271e-123	2.09267	0.607	0.17	5.42706167537042e-119	9	Rala	cDC1s
4.00859858756433e-119	1.98473	0.627	0.183	6.63302808284269e-115	9	Fchsd2	cDC1s
3.58378960714386e-118	1.66182	0.889	0.443	5.93009666294095e-114	9	Atpif1	cDC1s
5.2484840526697e-117	0.87481	1	0.992	8.68466656195255e-113	9	Actb	cDC1s
1.41966338185273e-115	1.76045	0.82	0.344	2.34911699795172e-111	9	Ptms	cDC1s
2.17198656356456e-113	1.34557	0.941	0.562	3.59398616673028e-109	9	Camk1d	cDC1s
3.99291623181736e-113	1.67333	0.726	0.242	6.60707848878818e-109	9	H2-DMb1	cDC1s
6.44346589826804e-111	1.71513	0.827	0.386	1.06620030218641e-106	9	Taldo1	cDC1s
4.87158094250688e-107	1.53212	0.867	0.432	8.06100498556614e-103	9	Pomp	cDC1s
8.28523554141218e-106	1.52753	0.889	0.483	1.37095792503747e-101	9	Psmb8	cDC1s
2.61018999279403e-104	1.21378	0.995	0.807	4.31908138107629e-100	9	Tmsb10	cDC1s
8.54115204269755e-100	1.61798	0.728	0.28	1.41330442850516e-95	9	Tap1	cDC1s
1.54257547392683e-95	1.17135	0.958	0.674	2.55249963670672e-91	9	Eef1b2	cDC1s
1.66832775922441e-94	1.55417	0.731	0.286	2.76058194318863e-90	9	Syngr2	cDC1s
5.17221117433424e-94	1.56824	0.842	0.415	8.55845783017087e-90	9	S100a11	cDC1s
1.6544266257247e-92	1.8996	0.526	0.155	2.73757973758666e-88	9	Sh3bp1	cDC1s
3.33814910467532e-92	1.92227	0.506	0.145	5.52363532350625e-88	9	Slamf7	cDC1s
4.56976736960303e-91	1.23032	0.896	0.473	7.56159406648214e-87	9	Sub1	cDC1s
1.78602501850748e-90	1.49109	0.773	0.335	2.95533559812433e-86	9	H2afy	cDC1s
4.02862494266915e-90	1.16697	0.919	0.435	6.66616569263464e-86	9	H2-DMa	cDC1s
6.22543109966032e-90	1.85533	0.553	0.174	1.03012208406079e-85	9	Parp8	cDC1s
4.9954363904728e-89	1.23256	0.916	0.613	8.26594859531534e-85	9	Actr3	cDC1s
3.76320817337896e-85	1.88163	0.568	0.195	6.22698056449016e-81	9	Irf5	cDC1s
1.31053358728937e-84	0.862091	1	0.814	2.16853992688771e-80	9	Psap	cDC1s
2.80648326221411e-84	1.39776	0.662	0.238	4.64388785398569e-80	9	Fgl2	cDC1s
4.64815055149155e-83	1.55683	0.595	0.201	7.69129471755307e-79	9	Jak2	cDC1s
4.21011806501052e-81	0.802855	0.995	0.946	6.9664823621729e-77	9	Actg1	cDC1s
1.04947180777973e-80	1.44479	0.723	0.309	1.73656100033312e-76	9	Pip4k2a	cDC1s
1.70247300273829e-80	0.791128	0.995	0.939	2.81708207763104e-76	9	Rps11	cDC1s
1.82731159289624e-77	1.55469	0.684	0.291	3.02365249276541e-73	9	Cycs	cDC1s
6.85421330985087e-77	1.03639	0.973	0.676	1.13416667638102e-72	9	Crip1	cDC1s
1.22005581891268e-74	1.56586	0.598	0.224	2.01882636355482e-70	9	Tap2	cDC1s
2.21783799360487e-72	1.41013	0.699	0.305	3.66985652801798e-68	9	Skap2	cDC1s
5.8224324207726e-71	1.6359	0.509	0.171	9.63437892665241e-67	9	Myadm	cDC1s
1.75957824812449e-70	1.32634	0.899	0.579	2.9115741271716e-66	9	H2afz	cDC1s
5.79264327215282e-70	1.13257	0.835	0.445	9.58508682243128e-66	9	Dock10	cDC1s
7.161459579757e-70	1.43124	0.672	0.284	1.18500671666239e-65	9	Uvrag	cDC1s
5.54354427030796e-67	1.608	0.551	0.208	9.17290270407858e-63	9	Plekho2	cDC1s
7.84940399902511e-67	1.56597	0.612	0.258	1.29884087971868e-62	9	Gsn	cDC1s
3.14273801293293e-65	1.44127	0.593	0.236	5.20028859000013e-61	9	Dbnl	cDC1s
1.44711830532048e-63	1.19925	0.76	0.377	2.3945466598138e-59	9	Etv6	cDC1s
2.65855695728773e-60	0.616468	0.995	0.934	4.39911419722401e-56	9	Rpsa	cDC1s
1.16642393348749e-59	1.43825	0.588	0.248	1.93008168274175e-55	9	Ccdc12	cDC1s
1.4636658352531e-59	1.51322	0.548	0.216	2.42192785759331e-55	9	Sod1	cDC1s
3.71344209462073e-58	1.26492	0.847	0.558	6.14463263396892e-54	9	Txn1	cDC1s
1.27267100639587e-56	0.922313	0.867	0.477	2.10588871428325e-52	9	Alox5ap	cDC1s
1.93826934674656e-56	1.0475	0.543	0.204	3.20725428806153e-52	9	Cd9	cDC1s
2.18189903339447e-56	0.759878	0.956	0.76	3.61038833055782e-52	9	Calm1	cDC1s
1.26736206804601e-55	0.652191	0.99	0.896	2.09710401399573e-51	9	Rps5	cDC1s
2.49090107750951e-55	0.675718	0.98	0.887	4.12169401295498e-51	9	Rpl28	cDC1s
3.98423478754503e-55	1.0724	0.82	0.457	6.59271330295076e-51	9	Arhgap15	cDC1s
2.5706945887543e-54	0.901417	0.928	0.721	4.25372833601174e-50	9	Cd52	cDC1s
6.47079445711538e-53	0.723919	0.941	0.764	1.07072235881888e-48	9	Rps6	cDC1s
4.8052562086876e-52	0.613898	0.983	0.91	7.95125744851538e-48	9	Rpl17	cDC1s
7.85272466856341e-52	1.29294	0.595	0.27	1.29939035090719e-47	9	Baz1a	cDC1s
1.62030131458975e-51	1.35953	0.556	0.241	2.68111258525165e-47	9	Plekho1	cDC1s
1.95937925108394e-50	0.855721	0.909	0.648	3.2421848467686e-46	9	Rpl14	cDC1s
1.89454819635521e-47	0.993669	0.778	0.468	3.13490890050897e-43	9	Smdt1	cDC1s
3.46591396941587e-47	0.952583	0.751	0.404	5.73504784519244e-43	9	Inpp5d	cDC1s
9.51437668769101e-46	0.980428	0.773	0.454	1.57434391051223e-41	9	Ndufa6	cDC1s
2.07455221631757e-45	1.11388	0.679	0.36	3.43276155234069e-41	9	Tbca	cDC1s
2.08608072346072e-45	0.497392	0.993	0.972	3.45183777311045e-41	9	Rps20	cDC1s
2.60086990382961e-45	1.20267	0.528	0.227	4.30365942986686e-41	9	Anxa6	cDC1s
3.56974044809844e-43	1.02821	0.622	0.3	5.90684951946849e-39	9	Cd83	cDC1s
5.15357251901635e-43	0.488495	0.985	0.958	8.52761644721636e-39	9	Rps26	cDC1s
6.48425011921268e-43	1.0238	0.575	0.262	1.07294886722612e-38	9	Cnn2	cDC1s
3.94872124437037e-42	1.15858	0.514	0.228	6.53394904305965e-38	9	Alcam	cDC1s
3.43052911513965e-41	0.511876	0.983	0.922	5.67649652682158e-37	9	Rpl18	cDC1s
5.00534785847794e-41	0.686497	0.916	0.713	8.28234910142344e-37	9	Arpc2	cDC1s
1.42053814298154e-40	1.20449	0.538	0.251	2.35056446519155e-36	9	Spop	cDC1s
4.42248978574567e-39	1.21925	0.521	0.245	7.31789384847336e-35	9	Vav3	cDC1s
1.85533194187836e-38	0.534047	0.97	0.88	3.07001776422613e-34	9	Serf2	cDC1s
2.37557346397804e-36	1.04979	0.602	0.313	3.93086141084446e-32	9	Cytip	cDC1s
8.09708603011737e-36	0.444984	0.995	0.97	1.33982482540352e-31	9	Rpl35a	cDC1s
2.42372322746411e-35	1.0852	0.511	0.241	4.01053482448486e-31	9	Aff1	cDC1s
4.05365384511181e-35	0.525505	0.953	0.842	6.70758101750651e-31	9	Rps3	cDC1s
6.74597665797466e-35	0.65807	0.926	0.749	1.11625675759507e-30	9	Sh3bgrl3	cDC1s
4.77643310687985e-34	0.554751	0.96	0.869	7.90356386195409e-30	9	Rpl10	cDC1s
4.81731096464606e-34	1.07092	0.519	0.254	7.97120445319983e-30	9	Sri	cDC1s
5.26314385825784e-34	0.653249	0.891	0.607	8.70892414225925e-30	9	Coro1a	cDC1s
2.70350090921905e-33	0.888838	0.625	0.338	4.47348295448477e-29	9	Man2b1	cDC1s
3.96205769080186e-33	0.403043	0.983	0.942	6.55601686096983e-29	9	Rpl18a	cDC1s
8.24009101291444e-33	0.716327	0.728	0.44	1.36348785990695e-28	9	Psme2	cDC1s
1.16134881343911e-32	0.733803	0.941	0.817	1.92168388159769e-28	9	Hspa8	cDC1s
4.96840573868959e-32	0.4158	0.98	0.943	8.22122097580966e-28	9	Rps3a1	cDC1s
8.18448724333099e-32	1.18435	0.501	0.254	1.35428710415398e-27	9	Nr4a2	cDC1s
1.08392954964613e-31	0.397993	0.99	0.949	1.79357822579945e-27	9	Rpl27a	cDC1s
2.70145384349504e-31	0.879491	0.61	0.332	4.47009567483125e-27	9	Spag9	cDC1s
4.19491549875023e-31	0.919164	0.637	0.377	6.941326675782e-27	9	Ndufb11	cDC1s
9.86968143286896e-29	0.991076	0.56	0.314	1.63313618669683e-24	9	Nap1l1	cDC1s
1.08997958712851e-28	0.378921	0.99	0.963	1.80358922282155e-24	9	Rpl13	cDC1s
1.6153497630702e-28	0.771361	0.691	0.425	2.67291925295226e-24	9	Atp6v0e	cDC1s
1.63912061006041e-28	0.446826	0.978	0.907	2.71225287346696e-24	9	Rps4x	cDC1s
1.18031409123846e-27	0.743102	0.916	0.788	1.95306572677227e-23	9	Ptma	cDC1s
3.75457343537054e-27	0.456506	0.968	0.836	6.21269266350762e-23	9	Rpl8	cDC1s
4.29864882102767e-27	0.408223	0.978	0.916	7.11297420415448e-23	9	Rps2	cDC1s
1.07414475021617e-26	0.380684	0.973	0.9	1.77738731818269e-22	9	Rps7	cDC1s
1.21999977682472e-26	0.366651	0.978	0.921	2.01873363071187e-22	9	Rpl9	cDC1s
1.25529959563241e-26	0.360625	0.985	0.967	2.07714424089295e-22	9	Rps27a	cDC1s
1.39863857356546e-26	0.568137	0.889	0.672	2.31432724767877e-22	9	Rpl36al	cDC1s
3.67473388956097e-26	0.326763	0.988	0.96	6.08058216705653e-22	9	Rps16	cDC1s
1.002585068954e-25	0.848886	0.568	0.323	1.65897751359818e-21	9	Hcls1	cDC1s
1.17427763887763e-25	0.304849	0.998	0.98	1.94307720905081e-21	9	Rps8	cDC1s
2.97467257319941e-25	0.669453	0.751	0.499	4.92219070687306e-21	9	Efhd2	cDC1s
3.78035977039038e-25	0.678292	0.746	0.487	6.25536131206496e-21	9	Arhgdia	cDC1s
5.49929999454192e-25	0.417658	0.968	0.834	9.09969170096851e-21	9	Rpl10a	cDC1s
7.01410430386165e-25	0.343075	0.973	0.908	1.16062383915999e-20	9	Rpl27	cDC1s
1.31305597878693e-24	0.792507	0.632	0.391	2.17271372809873e-20	9	Scand1	cDC1s
4.78280744424209e-24	0.435039	0.941	0.821	7.91411147798738e-20	9	Rps18	cDC1s
6.90437819854475e-24	0.87341	0.61	0.379	1.1424674605132e-19	9	Hspe1	cDC1s
8.49425859534626e-24	0.341595	0.995	0.959	1.40554496977195e-19	9	Rpl37	cDC1s
9.20198187476098e-24	0.717196	0.743	0.523	1.5226519408167e-19	9	Tspo	cDC1s
9.20567621743294e-24	0.811714	0.672	0.451	1.52326324369863e-19	9	Pdia3	cDC1s
1.46197669202225e-23	0.396477	0.968	0.874	2.41913283228922e-19	9	Rpl22	cDC1s
5.03353715307688e-23	0.651548	0.748	0.506	8.32899392719631e-19	9	Rbm3	cDC1s
6.85812919872641e-23	0.373249	0.98	0.899	1.13481463851326e-18	9	Rpl11	cDC1s
7.86061320449738e-23	0.722548	0.684	0.463	1.30069566694818e-18	9	Myl12b	cDC1s
1.09974272695194e-22	0.342274	0.983	0.933	1.81974429028738e-18	9	Rps19	cDC1s
1.8370255189982e-22	0.533469	0.854	0.657	3.03972612628633e-18	9	Lcp1	cDC1s
2.86405394150772e-22	0.455929	0.909	0.693	4.73915005701282e-18	9	Ucp2	cDC1s
4.48902239922859e-22	0.606849	0.978	0.936	7.42798536400355e-18	9	Malat1	cDC1s
1.41968778225441e-21	0.662239	0.746	0.533	2.34915737329637e-17	9	Hnrnpa3	cDC1s
2.10920072325072e-21	0.428755	0.916	0.729	3.49009443676296e-17	9	Rpl5	cDC1s
3.06936719056458e-21	0.699583	0.63	0.401	5.07888189022721e-17	9	Eif3k	cDC1s
9.04911378889129e-21	0.708604	0.612	0.386	1.49735685864784e-16	9	Erp29	cDC1s
1.15972286092313e-20	0.464749	0.763	0.508	1.9189934179695e-16	9	Mbnl1	cDC1s
2.37739008434993e-20	0.576815	0.711	0.479	3.93386737257384e-16	9	Gdi2	cDC1s
2.76107616475087e-20	0.493579	0.849	0.637	4.56875272981327e-16	9	Btf3	cDC1s
3.12177181627165e-20	0.309182	0.988	0.974	5.1655958243847e-16	9	Rps9	cDC1s
1.05074697348509e-19	0.628399	0.689	0.466	1.73867101702578e-15	9	Atp5b	cDC1s
5.12570909837496e-19	0.715928	0.556	0.343	8.48151084508105e-15	9	Set	cDC1s
5.24426648707214e-19	0.55356	0.756	0.527	8.67768775615827e-15	9	Cox5b	cDC1s
7.52022329891789e-19	0.373301	0.943	0.804	1.24437134927194e-14	9	Rpl21	cDC1s
2.45567336088172e-18	0.52117	0.788	0.567	4.06340271025098e-14	9	Rpl4	cDC1s
6.63151305060848e-18	0.384677	0.896	0.785	1.09731646448419e-13	9	Rpl15	cDC1s
9.93225022228992e-18	0.605521	0.649	0.434	1.64348944428231e-13	9	Cox7b	cDC1s
2.7069235303456e-17	0.423206	0.911	0.719	4.47914636566286e-13	9	Rps25	cDC1s
3.42126109250193e-17	0.493081	0.758	0.539	5.66116072976294e-13	9	Ywhaz	cDC1s
3.6577957441462e-17	0.466305	0.61	0.379	6.05255461783872e-13	9	Selplg	cDC1s
3.9583637204586e-17	0.440784	0.807	0.556	6.54990444824285e-13	9	Ifi30	cDC1s
6.50924167305601e-17	0.33469	0.965	0.865	1.07708421964058e-12	9	Rpl26	cDC1s
7.82587904248443e-17	0.360053	0.923	0.764	1.2949482051599e-12	9	Rps15	cDC1s
2.00851930285599e-16	0.61588	0.588	0.378	3.32349689043581e-12	9	Ywhah	cDC1s
2.0338224466664e-16	0.402872	0.785	0.58	3.36536600249889e-12	9	Ldha	cDC1s
4.41178991313031e-16	0.460615	0.756	0.563	7.30018876925673e-12	9	Npm1	cDC1s
4.4421699589308e-16	0.570422	0.704	0.509	7.3504586310428e-12	9	Sec61g	cDC1s
9.03164740181286e-16	0.60867	0.519	0.322	1.49446669557797e-11	9	Clic4	cDC1s
1.70399062972459e-15	0.683472	0.506	0.317	2.81959329500528e-11	9	Vdac2	cDC1s
3.62639742570589e-15	0.622563	0.6	0.413	6.00059982031553e-11	9	Psma7	cDC1s
6.95961269655636e-15	0.338126	0.948	0.789	1.15160711289918e-10	9	Rpl3	cDC1s
9.96886506676979e-15	0.442103	0.8	0.599	1.6495481025984e-10	9	Sec61b	cDC1s
1.1107785371035e-14	0.584995	0.506	0.312	1.83800524534516e-10	9	Hnrnpa1	cDC1s
1.3944620540765e-14	0.351918	0.958	0.87	2.30741636088038e-10	9	Hsp90ab1	cDC1s
1.78289308765802e-14	0.342515	0.921	0.802	2.95015319214773e-10	9	Oaz1	cDC1s
1.80727803038575e-14	0.305575	0.965	0.874	2.99050295687931e-10	9	Cfl1	cDC1s
2.05802738143386e-14	0.57535	0.58	0.384	3.40541790805861e-10	9	Srsf3	cDC1s
2.06714933816817e-14	0.691056	0.521	0.348	3.42051200986686e-10	9	Anp32b	cDC1s
4.21557691233297e-14	0.42936	0.696	0.492	6.97551511683737e-10	9	Fam49b	cDC1s
4.45940840025408e-14	0.31918	0.931	0.784	7.37898307990043e-10	9	Rack1	cDC1s
1.08548378113566e-13	0.850117	0.568	0.415	1.79615001264517e-09	9	Tubb5	cDC1s
1.58266951087326e-13	0.613417	0.583	0.415	2.61884323964198e-09	9	Ppib	cDC1s
4.83791002505742e-13	0.568755	0.595	0.42	8.00528971846252e-09	9	Eif5a	cDC1s
1.14203023121398e-12	0.309295	0.928	0.794	1.88971742358977e-08	9	Rpl7a	cDC1s
1.16453351990679e-12	0.546671	0.585	0.404	1.92695361538977e-08	9	Ndufa4	cDC1s
1.40483798770014e-12	0.396852	0.802	0.607	2.32458541824741e-08	9	Atp5g3	cDC1s
1.45020639151153e-12	0.59918	0.553	0.388	2.39965651603412e-08	9	Ran	cDC1s
1.65507845465943e-12	0.384071	0.84	0.665	2.73865831892496e-08	9	Rps17	cDC1s
1.70207184133984e-12	0.465306	0.528	0.336	2.81641827586503e-08	9	Sdc3	cDC1s
1.98584002711284e-12	0.430892	0.654	0.457	3.28596949286361e-08	9	Eef1g	cDC1s
2.0947775497618e-12	0.520142	0.526	0.345	3.46622841159086e-08	9	Timm10b	cDC1s
2.25217424658436e-12	0.593372	0.523	0.356	3.72667272582313e-08	9	Hnrnpab	cDC1s
4.19485847374159e-12	0.460121	0.583	0.391	6.94123231650022e-08	9	Pcbp2	cDC1s
4.94337424418283e-12	0.56361	0.536	0.37	8.17980136184933e-08	9	Atp5c1	cDC1s
1.00359429871658e-11	0.436411	0.649	0.457	1.66064748608633e-07	9	Atp5f1	cDC1s
1.25287322214682e-11	0.549595	0.565	0.398	2.07312932068634e-07	9	Uqcrb	cDC1s
1.54918843038129e-11	0.313742	0.849	0.695	2.56344209575193e-07	9	Rpl23a	cDC1s
1.77175975322663e-11	0.415266	0.726	0.562	2.9317308636641e-07	9	Cox6a1	cDC1s
2.2410594106984e-11	0.489396	0.64	0.479	3.70828100688265e-07	9	Gnb2	cDC1s
2.8796889893413e-11	0.511145	0.501	0.333	4.76502137066305e-07	9	Psmb1	cDC1s
3.15717200531143e-11	0.380653	0.746	0.567	5.22417251718883e-07	9	Tpm3	cDC1s
1.9940116722951e-10	0.384058	0.588	0.408	3.2994911141467e-06	9	Tapbp	cDC1s
2.19738493289242e-10	0.314352	0.773	0.6	3.63601284845708e-06	9	Rpl31	cDC1s
3.39193263221103e-10	0.480524	0.519	0.357	5.61263092651958e-06	9	Pcbp1	cDC1s
5.92502041949888e-10	0.390014	0.669	0.499	9.80413128814479e-06	9	Snrpg	cDC1s
6.68156481485516e-10	0.354061	0.681	0.506	1.10559852991408e-05	9	Atp5md	cDC1s
1.48911919596619e-09	0.470481	0.563	0.413	2.46404553356526e-05	9	Atp5g1	cDC1s
1.7264792504076e-09	0.40953	0.635	0.468	2.85680521564945e-05	9	1810037I17Rik	cDC1s
8.7545587530597e-09	0.416108	0.543	0.388	0.000144862	9	Wdr1	cDC1s
9.6073456140511e-09	0.315429	0.817	0.652	0.000158973	9	Hnrnpa2b1	cDC1s
1.10570734290963e-08	0.353164	0.731	0.57	0.000182961	9	Atp5g2	cDC1s
2.31502257397261e-08	0.374966	0.627	0.48	0.000383067	9	Hnrnpf	cDC1s
6.09098430484466e-08	0.423502	0.605	0.469	0.00100788	9	Tagln2	cDC1s
5.36918904764583e-07	0.329355	0.622	0.475	0.0088844	9	Mrpl52	cDC1s
3.0759311676528e-05	0.344679	0.602	0.478	0.508974	9	Hspa5	cDC1s
0	7.27711	0.723	0.013	0	10	Gzma	NK_cells
0	3.00496	0.88	0.177	0	10	Il2rb	NK_cells
0	4.27815	0.629	0.04	0	10	Klre1	NK_cells
0	7.08701	0.582	0.007	0	10	Klrb1c	NK_cells
0	3.54181	0.548	0.048	0	10	Prf1	NK_cells
0	3.71188	0.52	0.049	0	10	Txk	NK_cells
4.01616548079049e-282	2.80488	0.679	0.099	6.64554902106403e-278	10	Gm2682	NK_cells
2.89669274328336e-270	2.43265	0.849	0.161	4.79315748231098e-266	10	Nkg7	NK_cells
4.87768492188984e-236	3.15344	0.64	0.111	8.07110524025112e-232	10	Arsb	NK_cells
2.38730218315658e-234	3.18094	0.52	0.071	3.9502689224692e-230	10	Serpinb9	NK_cells
8.17790851094521e-232	2.81924	0.595	0.092	1.3531985213061e-227	10	Satb1	NK_cells
1.55183901126095e-220	3.07791	0.629	0.111	2.5678280119335e-216	10	Ctsw	NK_cells
3.34325686202122e-216	3.03422	0.718	0.162	5.53208712958651e-212	10	Ugcg	NK_cells
3.37182885146214e-213	3.13656	0.569	0.095	5.5793652005144e-209	10	Klrk1	NK_cells
6.58591544278244e-191	2.6876	0.598	0.112	1.08977142831721e-186	10	Klrd1	NK_cells
3.46646521653376e-182	2.58521	0.645	0.138	5.73595999379841e-178	10	Bcl2	NK_cells
2.22182404683917e-175	2.1563	0.974	0.465	3.67645225030478e-171	10	AW112010	NK_cells
4.83143926660943e-175	2.26275	0.681	0.152	7.99458255445863e-171	10	Ms4a4b	NK_cells
2.44776941597767e-173	2.87585	0.551	0.106	4.05032405261825e-169	10	Ctla2a	NK_cells
2.45723407054332e-169	2.38211	0.627	0.133	4.06598521652804e-165	10	Gimap4	NK_cells
3.54639961113355e-159	1.90741	0.755	0.192	5.86822743654269e-155	10	Skap1	NK_cells
9.84938485230372e-147	2.39651	0.653	0.17	1.6297777115107e-142	10	Vps37b	NK_cells
2.03946189387914e-137	2.48738	0.507	0.106	3.37469759580181e-133	10	Sh2d2a	NK_cells
6.06461007314327e-116	1.56302	0.961	0.63	1.00351102880302e-111	10	Ptprc	NK_cells
1.54777413951295e-104	1.96615	0.689	0.24	2.56110186865207e-100	10	Ccl5	NK_cells
8.88923083347198e-97	1.89784	0.54	0.152	1.47090102601461e-92	10	Stat4	NK_cells
4.19327151176789e-96	1.83753	0.577	0.168	6.93860637052232e-92	10	Ptprcap	NK_cells
1.58769112102421e-91	2.05545	0.535	0.159	2.62715249795876e-87	10	Ripor2	NK_cells
1.31478033108361e-88	1.64455	0.679	0.252	2.17556701384404e-84	10	Prkch	NK_cells
2.64460711090644e-85	1.60205	0.778	0.376	4.37603138641688e-81	10	Selplg	NK_cells
3.70541902862363e-84	1.49894	0.632	0.211	6.13135686666351e-80	10	Ets1	NK_cells
4.66566922456655e-81	2.12759	0.561	0.203	7.72028286589027e-77	10	Fryl	NK_cells
5.78135094603781e-80	1.79006	0.548	0.178	9.56640141040877e-76	10	Ptpn22	NK_cells
1.84741008301245e-77	1.55962	0.734	0.322	3.05690946436071e-73	10	Id2	NK_cells
5.39458127475103e-74	1.49591	0.789	0.409	8.92641363533053e-70	10	Dennd4a	NK_cells
2.07146407587838e-73	1.55889	0.76	0.41	3.42765160635596e-69	10	Shisa5	NK_cells
1.18647082195537e-70	1.67211	0.611	0.247	1.96325326908954e-66	10	Itgal	NK_cells
1.64438555147142e-69	1.83749	0.621	0.265	2.72096477201976e-65	10	Zbtb20	NK_cells
1.13064640989086e-65	1.59302	0.695	0.357	1.8708806144464e-61	10	Jak1	NK_cells
5.1868756043848e-61	1.39086	0.715	0.374	8.58272306257554e-57	10	Ifngr1	NK_cells
6.00423589285337e-57	0.960889	0.997	0.807	9.93520913190447e-53	10	Tmsb10	NK_cells
2.44125185224208e-51	1.27847	0.595	0.269	4.03953943990497e-47	10	Pitpnc1	NK_cells
1.17568051369359e-49	1.30963	0.548	0.231	1.94539854600878e-45	10	Hcst	NK_cells
6.37853825271248e-43	0.621776	0.99	0.873	1.05545672467633e-38	10	Rps27	NK_cells
9.802613059857e-43	1.20607	0.637	0.334	1.62203838301454e-38	10	H2-Q7	NK_cells
1.80827547634785e-42	1.32887	0.569	0.289	2.99215343071278e-38	10	Irf8	NK_cells
4.80205261552385e-42	1.02887	0.768	0.508	7.94595646290731e-38	10	Mbnl1	NK_cells
1.14520400433201e-38	1.34368	0.527	0.254	1.89496906596818e-34	10	Ccnd3	NK_cells
3.59470895544779e-38	1.15766	0.533	0.251	5.94816490857946e-34	10	Cblb	NK_cells
6.16421673851056e-38	1.27356	0.614	0.352	1.01999294372134e-33	10	Itgb1	NK_cells
2.31206338936904e-36	1.26376	0.577	0.316	3.82577129038895e-32	10	Ankrd44	NK_cells
3.8250109799024e-35	0.601914	0.984	0.899	6.32924566844449e-31	10	Rpl38	NK_cells
2.44008330927159e-34	1.27432	0.559	0.311	4.0376058518517e-30	10	Dock8	NK_cells
8.7383832590815e-34	1.02524	0.658	0.418	1.44594027788022e-29	10	Rac2	NK_cells
5.47510588290534e-33	0.592124	0.963	0.897	9.05965770444347e-29	10	Rpl36	NK_cells
1.21136833412944e-31	0.531623	0.997	0.975	2.00445118248399e-27	10	Rpl37a	NK_cells
2.07806005052418e-31	1.22717	0.533	0.294	3.43856596560235e-27	10	Arhgap45	NK_cells
6.1957882514556e-31	0.966329	0.715	0.527	1.02521708196836e-26	10	Gnas	NK_cells
1.38202409748654e-29	1.12473	0.535	0.301	2.28683527411098e-25	10	Epsti1	NK_cells
1.51942318891608e-29	0.475345	0.995	0.907	2.51418955069943e-25	10	H2-K1	NK_cells
3.42195372583899e-29	0.579537	0.984	0.935	5.66230683014578e-25	10	Rpsa	NK_cells
6.95692298817049e-29	1.18837	0.64	0.428	1.15116204685257e-24	10	Zfp36l2	NK_cells
1.79944977879782e-28	0.579255	0.974	0.922	2.97754954897676e-24	10	Rpl9	NK_cells
3.65292822864529e-28	0.451928	0.997	0.942	6.04450033993936e-24	10	Rpl39	NK_cells
7.10145457812745e-28	0.509311	0.982	0.942	1.17507768904275e-23	10	Rpl18a	NK_cells
8.32501152700642e-28	1.06809	0.527	0.289	1.37753965737375e-23	10	Fyn	NK_cells
1.88917508322326e-27	0.680448	0.744	0.54	3.12601801020953e-23	10	Dock2	NK_cells
6.6020692955248e-27	0.877085	0.676	0.449	1.09244440633049e-22	10	Dock10	NK_cells
8.0055077216624e-27	0.525172	0.987	0.949	1.32467136270348e-22	10	Rpl27a	NK_cells
1.91216301677043e-26	0.559848	0.982	0.937	3.16405614385003e-22	10	Rps15a	NK_cells
5.71797321234422e-26	0.52837	0.956	0.909	9.46153027446599e-22	10	Rpl27	NK_cells
8.2657725894801e-26	0.963935	0.621	0.409	1.36773739038127e-21	10	Celf2	NK_cells
9.35956536968549e-26	0.459062	0.969	0.922	1.54872728172186e-21	10	Rpl13a	NK_cells
9.37077158125313e-24	0.440167	1	0.973	1.55058157354996e-19	10	Rps24	NK_cells
5.37740854834171e-23	0.454736	0.99	0.917	8.89799792494103e-19	10	Rps21	NK_cells
7.09131492543163e-23	0.383846	0.995	0.976	1.17339988071117e-18	10	Rpl23	NK_cells
2.33668779459396e-22	0.361321	0.992	0.959	3.86651729371462e-18	10	Rpl37	NK_cells
9.33694541568182e-22	0.395698	0.984	0.946	1.54498435793287e-17	10	Rpl34	NK_cells
2.55535375225785e-21	0.509279	0.911	0.828	4.22834385386106e-17	10	Myl6	NK_cells
3.99189787944346e-21	0.486576	0.966	0.922	6.6053934211151e-17	10	Rpl18	NK_cells
5.03810030481235e-21	0.36537	0.99	0.972	8.336544574373e-17	10	Rps12	NK_cells
2.84487077219461e-19	0.803873	0.642	0.461	4.70740766675042e-15	10	Arhgap15	NK_cells
6.89897851217933e-19	0.596185	0.859	0.823	1.14157397441031e-14	10	Rps18	NK_cells
1.49588236024807e-18	0.606803	0.768	0.677	2.47523654150248e-14	10	Pabpc1	NK_cells
3.15138970615866e-18	0.655555	0.655	0.478	5.21460454678074e-14	10	Sub1	NK_cells
7.09721098843731e-18	0.336505	0.997	0.963	1.17437550225672e-13	10	Rpl30	NK_cells
8.06155945888468e-18	0.490175	0.982	0.943	1.33394624366165e-13	10	Rps3a1	NK_cells
1.04734799958402e-17	0.504945	0.997	0.984	1.73304673491169e-13	10	Eef1a1	NK_cells
1.18978391411464e-17	0.357933	0.992	0.945	1.9687354426855e-13	10	Rps23	NK_cells
3.78118300830964e-17	0.609324	0.83	0.792	6.25672352384996e-13	10	Rpl3	NK_cells
8.55264328057562e-17	0.574576	0.509	0.296	1.41520588363685e-12	10	Ccr2	NK_cells
7.96510593112866e-16	0.464317	0.668	0.48	1.31798607842386e-11	10	Anxa2	NK_cells
8.11186425528756e-16	0.559384	0.765	0.697	1.34227017832243e-11	10	Rpl23a	NK_cells
2.76586944192892e-15	0.39614	0.982	0.951	4.57668416555978e-11	10	Rps10	NK_cells
3.31837932150706e-15	0.498629	0.943	0.901	5.49092226329773e-11	10	Rps7	NK_cells
5.22037453633517e-15	0.572762	0.76	0.716	8.6381537452738e-11	10	Rpl12	NK_cells
7.0281805007361e-15	0.831493	0.559	0.42	1.1629530274568e-10	10	Cd47	NK_cells
1.10756177451808e-14	0.488726	0.984	0.963	1.83268246829507e-10	10	Rpl13	NK_cells
1.98432235222852e-14	0.875062	0.53	0.387	3.28345819623253e-10	10	Grcc10	NK_cells
1.38486999559078e-13	0.450426	0.875	0.766	2.29154438170407e-09	10	Rps15	NK_cells
2.50990495904275e-13	0.485585	0.804	0.793	4.15313973572804e-09	10	Rpl7	NK_cells
5.89240473778961e-13	0.71036	0.624	0.508	9.75016211962047e-09	10	Myh9	NK_cells
7.12158897452164e-13	0.579406	0.655	0.516	1.1784093276141e-08	10	Btg1	NK_cells
1.28719087203191e-12	0.724693	0.52	0.358	2.1299147359512e-08	10	Stk17b	NK_cells
1.49562426232621e-12	0.740804	0.572	0.467	2.47480946687117e-08	10	Rpl22l1	NK_cells
6.57238757604676e-12	0.655868	0.567	0.421	1.08753297220846e-07	10	Gas5	NK_cells
2.777890322633e-11	0.746662	0.52	0.39	4.59657511686082e-07	10	Serbp1	NK_cells
2.02279121160064e-10	0.378611	0.971	0.939	3.34711261783558e-06	10	Rps11	NK_cells
2.79643201291422e-10	0.582797	0.674	0.588	4.62725605176916e-06	10	Rbm39	NK_cells
3.64024658783121e-10	0.367804	0.916	0.912	6.0235160288843e-06	10	Rpl17	NK_cells
6.32378147337478e-10	0.612107	0.527	0.401	1.04639612039933e-05	10	Runx1	NK_cells
1.71596836644745e-09	0.384081	0.773	0.732	2.8394128559606e-05	10	Rpl5	NK_cells
3.01575934360553e-09	0.412791	0.93	0.897	4.99017698586407e-05	10	Rps5	NK_cells
9.11044717913519e-09	0.448361	0.828	0.839	0.000150751	10	Rpl8	NK_cells
1.17534949816231e-08	0.418212	0.762	0.693	0.000194485	10	Ddx5	NK_cells
2.03779388400623e-08	0.680374	0.747	0.725	0.000337194	10	Cd52	NK_cells
2.8937136561792e-08	0.487897	0.799	0.807	0.000478823	10	Rpl21	NK_cells
5.24326090415929e-08	0.594842	0.533	0.459	0.000867602	10	Eif3f	NK_cells
6.9089461569677e-08	0.388886	0.765	0.787	0.00114322	10	Rack1	NK_cells
7.78535233968235e-08	0.422931	0.88	0.871	0.00128824	10	Rpl10	NK_cells
1.16729531891284e-07	0.465859	0.755	0.768	0.00193152	10	Rps6	NK_cells
1.99677161257669e-07	0.344072	0.762	0.742	0.00330406	10	Rpl36a	NK_cells
4.98419778863781e-07	0.565524	0.504	0.419	0.00824735	10	Elmo1	NK_cells
8.90097591715644e-07	0.420499	0.794	0.725	0.0147284	10	mt-Nd4	NK_cells
1.73602303647729e-06	0.387307	0.961	0.929	0.028726	10	Rpl32	NK_cells
1.90414641920766e-06	0.404507	0.804	0.838	0.0315079	10	Rpl10a	NK_cells
3.53183435258096e-06	0.353394	0.687	0.68	0.0584413	10	Eef1b2	NK_cells
5.00073047405648e-06	0.384133	0.935	0.916	0.0827471	10	Rpl19	NK_cells
1.60243193268109e-05	0.307483	0.736	0.692	0.265154	10	Uqcrh	NK_cells
1.75138071482781e-05	0.482562	0.791	0.845	0.289801	10	Rps3	NK_cells
3.52732008446007e-05	0.35501	0.598	0.543	0.583666	10	Ywhaz	NK_cells
0.000131777	0.392952	0.554	0.495	1	10	Fam49b	NK_cells
0.000439408	0.331972	0.525	0.454	1	10	Akap13	NK_cells
0.00044323	0.461914	0.567	0.571	1	10	Rpl4	NK_cells
0.000727868	0.476947	0.593	0.61	1	10	Eef2	NK_cells
0.000894063	0.331123	0.922	0.917	1	10	Rps2	NK_cells
0.000956217	0.309783	0.574	0.534	1	10	Arhgdib	NK_cells
0.00189113	0.304421	0.606	0.56	1	10	mt-Nd5	NK_cells
0.00247263	0.350016	0.723	0.789	1	10	Rpl15	NK_cells
1.37042088797273e-63	1.13408	1	0.901	2.26763544332847e-59	11	Ppia	Rybosomal
4.05773781704278e-61	1.34089	0.942	0.678	6.71433876586068e-57	11	Rpl29	Rybosomal
4.55936146762398e-51	0.927996	0.992	0.907	7.5443754204774e-47	11	Rps4x	Rybosomal
2.28846350486418e-49	1.10143	0.946	0.75	3.78672056149876e-45	11	Sh3bgrl3	Rybosomal
7.28597665969248e-46	0.948707	0.969	0.804	1.20561055787931e-41	11	Rpl21	Rybosomal
3.60811610577615e-45	0.993597	0.977	0.824	5.9703497202278e-41	11	Pfn1	Rybosomal
2.84109918277415e-44	1.22586	0.903	0.629	4.70116681773638e-40	11	Lgals1	Rybosomal
4.45002518449141e-44	0.791707	0.992	0.915	7.36345667277794e-40	11	Rpl19	Rybosomal
6.22075080231887e-42	0.795091	1	0.984	1.0293476352597e-37	11	Eef1a1	Rybosomal
2.91522706650227e-39	0.937417	0.985	0.875	4.82382622694131e-35	11	Rplp0	Rybosomal
2.37948002547851e-38	0.847804	0.996	0.916	3.9373255981593e-34	11	Rps2	Rybosomal
4.46521477319978e-38	0.730929	0.996	0.943	7.38859088521368e-34	11	Rps3a1	Rybosomal
5.15243318300947e-38	1.60401	0.598	0.285	8.52573118792578e-34	11	Gm19951	Rybosomal
6.87272142109187e-38	1.17846	0.792	0.57	1.13722921354807e-33	11	Atp5g2	Rybosomal
3.69214171112235e-37	0.913205	0.973	0.875	6.10938688939415e-33	11	Cfl1	Rybosomal
2.21310761547728e-36	1.20987	0.822	0.653	3.66202917133026e-32	11	Arpc1b	Rybosomal
3.11959037785218e-35	0.664637	1	0.963	5.161986198232e-31	11	Rpl13	Rybosomal
8.64524189740898e-35	0.95038	0.919	0.756	1.43052817676426e-30	11	Ubb	Rybosomal
1.3440825163365e-34	0.764015	0.996	0.96	2.22405333978201e-30	11	Fth1	Rybosomal
3.45895594853222e-34	0.758318	0.988	0.887	5.72353440803626e-30	11	Rpl28	Rybosomal
8.90760009600226e-34	1.47229	0.575	0.27	1.47394058788549e-29	11	Cd81	Rybosomal
6.22451713555196e-33	1.27669	0.761	0.559	1.02997085041978e-28	11	Ybx1	Rybosomal
6.452424349123e-33	0.709839	0.992	0.929	1.06768265704938e-28	11	Rpl32	Rybosomal
3.93145720052443e-31	0.797095	0.946	0.785	6.50538222970777e-27	11	Rpl15	Rybosomal
4.56438332024715e-31	0.763527	0.961	0.837	7.55268508001297e-27	11	Rpl6	Rybosomal
6.72707085345944e-31	0.769875	0.981	0.835	1.11312841412193e-26	11	Rpl10a	Rybosomal
9.75195621044515e-31	0.69892	0.996	0.901	1.61365619414236e-26	11	Rps7	Rybosomal
1.16440733599461e-30	1.04958	0.911	0.789	1.92674481887029e-26	11	Ptma	Rybosomal
1.105044721581e-29	0.665937	0.988	0.897	1.82851750080008e-25	11	Rps5	Rybosomal
2.19756978351179e-29	0.597143	1	0.994	3.63631872077696e-25	11	Tmsb4x	Rybosomal
6.78293234062776e-29	0.987081	0.807	0.596	1.12237181440368e-24	11	Nme2	Rybosomal
1.01305110868634e-28	0.83572	0.965	0.696	1.67629566954329e-24	11	Fcer1g	Rybosomal
1.2454946573291e-28	0.645909	0.996	0.899	2.06092000948246e-24	11	Rpl11	Rybosomal
2.47896842226651e-28	0.61437	0.996	0.939	4.1019490483244e-24	11	Rps11	Rybosomal
4.91655904201161e-28	1.22862	0.664	0.42	8.13543024681661e-24	11	Eif5a	Rybosomal
6.34581458385097e-28	0.772064	0.869	0.479	1.05004193918982e-23	11	C1qb	Rybosomal
2.18465012383926e-27	0.811499	0.988	0.853	3.61494055991682e-23	11	Ftl1	Rybosomal
4.64482329552923e-27	0.86245	0.857	0.723	7.68578910711221e-23	11	H3f3a	Rybosomal
3.64453183372534e-26	1.09717	0.749	0.571	6.03060682526532e-22	11	Gabarap	Rybosomal
6.11566528477487e-26	0.534478	0.961	0.751	1.0119591346717e-21	11	Cmss1	Rybosomal
1.1273822531946e-25	1.02577	0.795	0.607	1.86547941436111e-21	11	Eef2	Rybosomal
1.32702698107015e-25	0.71443	0.981	0.865	2.19583154557678e-21	11	Rpl26	Rybosomal
2.0781231240706e-25	1.1588	0.78	0.583	3.43867033339963e-21	11	H2afz	Rybosomal
2.25661363802432e-25	1.16673	0.691	0.505	3.73401858683884e-21	11	Clic1	Rybosomal
3.15236801729792e-25	1.37225	0.552	0.316	5.21622335822287e-21	11	Rgs10	Rybosomal
9.82119683731085e-25	1.15788	0.737	0.535	1.62511344066983e-20	11	Aldoa	Rybosomal
1.32890780612921e-24	0.876162	0.822	0.651	2.198943746802e-20	11	Rpl14	Rybosomal
5.42564428925854e-24	0.764156	0.923	0.791	8.9778136054361e-20	11	Rpl3	Rybosomal
1.18120820968633e-23	0.708539	0.927	0.798	1.95454522456797e-19	11	Cdk8	Rybosomal
2.29842147591623e-23	0.854534	0.846	0.695	3.80319801619859e-19	11	Ucp2	Rybosomal
4.28475658614311e-23	0.895063	0.911	0.655	7.089986723091e-19	11	Lyz2	Rybosomal
4.97186617556765e-23	0.947788	0.776	0.614	8.22694696071179e-19	11	Naca	Rybosomal
9.38701608046853e-23	1.13088	0.687	0.508	1.55326955083513e-18	11	Rbm3	Rybosomal
1.70567281525278e-22	0.620374	0.853	0.459	2.82237680739878e-18	11	C1qc	Rybosomal
1.09671688336292e-21	0.714774	0.915	0.702	1.81473742690063e-17	11	Gpx1	Rybosomal
1.19287455661032e-21	0.880883	0.792	0.633	1.9738495288231e-17	11	Clta	Rybosomal
1.80592519725177e-21	0.530284	0.988	0.967	2.98826442389251e-17	11	Rps27a	Rybosomal
1.34681926336554e-20	0.659701	0.946	0.824	2.22858183509097e-16	11	Rpl24	Rybosomal
3.06602146871779e-20	0.642647	0.965	0.716	5.07334572428733e-16	11	Tyrobp	Rybosomal
5.85270152876551e-20	0.955207	0.691	0.533	9.68446521964829e-16	11	Arhgdib	Rybosomal
6.43642246095988e-20	0.925198	0.718	0.596	1.06503482461503e-15	11	Arpc3	Rybosomal
8.52650325910271e-20	0.555571	0.973	0.843	1.41088049428373e-15	11	Rps3	Rybosomal
2.05945932584723e-19	1.29381	0.533	0.333	3.40778734647942e-15	11	Ssr4	Rybosomal
3.19163808246797e-19	1.16769	0.649	0.482	5.28120353505975e-15	11	Gdi2	Rybosomal
4.99944088086633e-19	0.61885	0.988	0.869	8.27257482556952e-15	11	Rpl10	Rybosomal
1.25847940671817e-18	0.779316	0.807	0.694	2.08240587429655e-14	11	Gng5	Rybosomal
1.84853188027376e-18	0.453521	0.807	0.451	3.05876570228899e-14	11	C1qa	Rybosomal
2.08028217132409e-18	0.614713	0.915	0.795	3.44224290888997e-14	11	Rpl7a	Rybosomal
2.18611161522143e-18	1.00402	0.629	0.468	3.6173588897069e-14	11	Arpc4	Rybosomal
4.38924333071969e-18	0.793974	0.703	0.47	7.26288093934186e-14	11	Ifitm2	Rybosomal
5.4323282011286e-18	1.22277	0.703	0.483	8.98887347440749e-14	11	Alox5ap	Rybosomal
7.33549936092581e-18	1.01546	0.606	0.396	1.21380507925239e-13	11	Gpx4	Rybosomal
8.93112303058691e-18	0.854479	0.761	0.591	1.47783292787122e-13	11	Atp6v0c	Rybosomal
3.2079995612441e-17	1.07396	0.552	0.35	5.30827687399062e-13	11	D8Ertd738e	Rybosomal
4.58214177985304e-17	0.697949	0.919	0.755	7.58207000312282e-13	11	Itm2b	Rybosomal
5.40700309914133e-17	0.492167	0.591	0.324	8.94696802814916e-13	11	Pf4	Rybosomal
1.51060917889145e-15	0.808624	0.703	0.573	2.49960500831169e-11	11	Rac1	Rybosomal
2.139167956478e-15	0.581539	0.958	0.837	3.53968121758415e-11	11	Rpl8	Rybosomal
2.67214479782876e-15	0.343211	0.996	0.98	4.42159799696725e-11	11	Rps8	Rybosomal
5.81890762185827e-15	0.383449	1	0.973	9.62854644188889e-11	11	Rps24	Rybosomal
7.48584048967945e-15	0.917465	0.676	0.557	1.23868202582726e-10	11	Cox5a	Rybosomal
1.45807569345004e-14	0.431946	0.988	0.951	2.41267784995179e-10	11	Rps10	Rybosomal
2.30587622028511e-14	0.565537	0.9	0.792	3.81553338170577e-10	11	Rpl7	Rybosomal
7.54410685404663e-14	1.02335	0.533	0.369	1.2483233611391e-09	11	Sumo2	Rybosomal
1.1671040352821e-13	0.820146	0.676	0.559	1.93120704718129e-09	11	Akr1a1	Rybosomal
1.22490989446073e-13	1.03089	0.579	0.433	2.02685840236417e-09	11	Snx3	Rybosomal
2.18140157295109e-13	0.421705	0.996	0.922	3.60956518276217e-09	11	Rpl9	Rybosomal
[truncated: 958 more rows]
