# Supplementary material for: Cytotoxic NK Cells Impede Response to Checkpoint Immunotherapy in Melanoma with an Immune-Excluded Phenotype
Source: Cancer Discov. 2025 Jun 18;15(9):1819–34. doi: 10.1158/2159-8290.CD-24-1208 (PMC12409281; doi:10.1158/2159-8290.CD-24-1208)
Supplement: Supplemental Table S11 — Discriminatory marker genes of clusters obtained after clustering of all immune cells from the CITE-seq mouse data (NK cells = cluster 11). [file cd-24-1208_supplemental_table_s11_suppst11.xlsx]

## Sheet: Table_SX_CITE_seq_NRAS_immune_m
p_val	avg_log2FC	pct.1	pct.2	p_val_adj	cluster	gene
0	2.52169	0.87	0.192	0	0	Cxcl16
0	2.65493	0.977	0.338	0	0	C1qa
0	2.83495	0.826	0.188	0	0	Gatm
0	2.69556	0.983	0.347	0	0	C1qc
0	2.50655	0.805	0.172	0	0	Mmp14
0	2.75502	0.798	0.197	0	0	Ms4a7
0	2.45384	0.982	0.401	0	0	C1qb
0	3.3735	0.695	0.125	0	0	Cxcl9
0	1.86291	0.873	0.345	0	0	Aif1
0	2.23653	0.874	0.35	0	0	Hexb
0	2.80024	0.64	0.117	0	0	Itgb5
0	2.79794	0.617	0.098	0	0	Axl
0	2.73777	0.63	0.113	0	0	Lpcat2
0	3.34329	0.597	0.086	0	0	Cd72
0	3.36913	0.571	0.078	0	0	Acp5
0	1.76869	0.963	0.487	0	0	Grn
0	2.42737	0.601	0.142	0	0	Itgax
0	2.53053	0.54	0.111	0	0	Pmepa1
0	1.98693	0.939	0.517	0	0	H2-Eb1
0	4.10398	0.447	0.034	0	0	Vcam1
0	2.55171	0.499	0.095	0	0	Cx3cr1
0	3.03913	0.467	0.077	0	0	Il18bp
0	2.54707	0.97	0.612	0	0	Apoe
0	3.01924	0.4	0.048	0	0	Cadm1
0	1.77161	0.952	0.619	0	0	H2-Aa
0	1.73214	0.983	0.789	0	0	Cd74
0	1.79187	0.999	0.825	0	0	Ctss
1.57807751171442e-301	1.46902	0.962	0.608	2.5081963971189e-297	0	Ctsz
9.19337977030036e-300	2.36768	0.523	0.11	1.46119578069154e-295	0	Tgfbr1
1.00895551237053e-299	2.25736	0.645	0.179	1.60363389136172e-295	0	Trem2
2.64366398689142e-298	2.56125	0.471	0.088	4.20183954076522e-294	0	Cpd
6.19697161392782e-292	1.67845	0.952	0.615	9.84946668317688e-288	0	H2-Ab1
1.6084658172936e-289	1.61369	0.898	0.42	2.55649557000644e-285	0	Mpeg1
1.92620659415289e-289	2.27683	0.542	0.123	3.0615127607466e-285	0	Cd81
2.67498804616966e-279	1.75386	0.737	0.242	4.25162600058205e-275	0	Tgm2
4.53912794583807e-279	2.08843	0.591	0.153	7.21448995711503e-275	0	Clec12a
1.87989759786777e-277	1.042	1	0.913	2.98790924205103e-273	0	Psap
1.9802102452074e-265	1.64475	0.859	0.389	3.14734616373264e-261	0	Ly86
1.75993017824213e-264	2.44194	0.399	0.068	2.79723302529804e-260	0	F11r
1.34039138001434e-260	2.34793	0.468	0.1	2.13041805939479e-256	0	Lap3
3.97037356585987e-260	1.29894	0.991	0.767	6.31051174557768e-256	0	Ctsb
5.73255038891335e-260	1.62774	0.826	0.357	9.11131558813888e-256	0	Hexa
1.20640332744157e-259	1.95147	0.702	0.254	1.91745744863563e-255	0	Man2b1
3.91991647816962e-256	1.17953	0.983	0.779	6.2303152504028e-252	0	Fcer1g
2.35876469289828e-255	1.19358	0.997	0.616	3.74902060289252e-251	0	Lgmn
1.90842006302264e-248	2.0975	0.599	0.179	3.03324284816818e-244	0	Fcgr4
9.11390911282002e-248	3.04378	0.305	0.041	1.44856471439161e-243	0	Dnase1l3
1.70610341999318e-242	1.44497	0.866	0.396	2.71168077573715e-238	0	H2-DMa
3.71348218572362e-236	1.9494	0.941	0.613	5.90220858598912e-232	0	Ctsd
2.44956164218217e-226	1.82704	0.562	0.162	3.89333327408435e-222	0	Cyp4f18
5.32143908580066e-226	1.33485	0.894	0.464	8.45789528297157e-222	0	Ctsh
1.96248574083604e-215	1.58432	0.641	0.214	3.1191748364848e-211	0	Lair1
3.03124728838319e-213	1.60786	0.784	0.366	4.81786444015623e-209	0	Cd63
4.22905549675305e-210	2.41975	0.362	0.071	6.7216608065393e-206	0	Slamf9
4.47530595872457e-210	2.42561	0.35	0.066	7.11305129079684e-206	0	Itga9
8.6071610256275e-207	1.72205	0.544	0.158	1.36802217341323e-202	0	Creb5
9.74888015317611e-204	1.56882	0.619	0.204	1.54948701154581e-199	0	AU020206
2.58375032698193e-202	0.709245	1	0.985	4.10661276970507e-198	0	B2m
4.38099109421114e-200	1.72177	0.63	0.231	6.96314724513919e-196	0	Gusb
2.78002640120147e-199	1.4304	0.784	0.359	4.41857396206961e-195	0	Ctsa
4.28847554845752e-197	1.40768	0.675	0.248	6.81610303671838e-193	0	Bcl2a1b
9.64499559133742e-196	1.4301	0.806	0.401	1.53297559928717e-191	0	AW112010
1.18105486973036e-194	1.44463	0.692	0.261	1.87716860994943e-190	0	Cd300c2
5.83170477866715e-192	0.944302	0.974	0.767	9.26891157521356e-188	0	Npc2
1.50815913290098e-186	1.10932	0.932	0.685	2.39706812583282e-182	0	Cyba
1.24990679338717e-179	1.52994	0.648	0.261	1.98660185740957e-175	0	Rgs1
1.78647424925491e-179	2.01856	0.455	0.131	2.83942217176576e-175	0	Cfb
3.03219617679787e-179	1.05666	0.949	0.605	4.81937260340253e-175	0	Ctsc
5.980196146077e-177	1.17209	0.825	0.388	9.50492375457478e-173	0	Cybb
6.86045946828656e-177	2.30881	0.307	0.059	1.09040142788947e-172	0	Hpgds
2.04837766488182e-174	2.16381	0.359	0.082	3.25569146056316e-170	0	Ppfia4
1.00038290408354e-173	1.41858	0.667	0.267	1.59000858775037e-169	0	Adgre1
9.2615258170182e-170	2.32746	0.3	0.059	1.47202691335687e-165	0	Arhgap22
1.3211616082887e-164	1.89983	0.417	0.116	2.09985426021406e-160	0	Mertk
5.10009369457912e-164	1.92125	0.356	0.084	8.10608891816406e-160	0	Lhfpl2
4.81042715879473e-161	1.1222	0.853	0.464	7.64569292618834e-157	0	Unc93b1
8.0005702690415e-161	1.73914	0.402	0.107	1.27161063856146e-156	0	Tent5c
1.39874075624268e-159	1.5199	0.608	0.241	2.22315855797211e-155	0	Lgals3bp
3.83580150672645e-158	0.568375	1	0.966	6.09662291479101e-154	0	Fth1
9.851373084182e-154	1.31538	0.684	0.303	1.56577723799989e-149	0	Ptms
3.00818234443763e-152	1.88811	0.404	0.116	4.78120501824917e-148	0	Gpr65
6.10574650315638e-151	2.06042	0.428	0.132	9.70447349211675e-147	0	C3
7.6045009630752e-151	0.949934	0.935	0.686	1.20865938307117e-146	0	Ucp2
5.98897269230303e-148	1.78987	0.405	0.118	9.51887319714644e-144	0	Cebpa
6.91707809693733e-148	1.67674	0.382	0.104	1.09940039272722e-143	0	Dst
2.45171929029473e-147	1.30673	0.603	0.237	3.89676263999445e-143	0	Dock4
3.0629786970646e-145	1.49577	0.529	0.196	4.86829834111448e-141	0	Rasgef1b
3.17202999356075e-145	0.816214	0.979	0.794	5.04162447176545e-141	0	Tyrobp
4.39704066372142e-144	0.996233	0.88	0.499	6.98865643091882e-140	0	Sirpa
6.19843468980499e-140	0.970976	0.887	0.543	9.85179209597605e-136	0	Ifi30
1.16945783991599e-138	0.742393	0.954	0.721	1.85873629076247e-134	0	Itm2b
2.56350614986593e-137	1.36565	0.613	0.264	4.07443667459691e-133	0	Cd68
2.41247908314319e-136	1.67671	0.433	0.142	3.83439425474779e-132	0	Cd180
9.91994434529436e-135	1.711	0.404	0.126	1.57667595424108e-130	0	Gna12
3.5255990430961e-131	1.31766	0.603	0.263	5.60358711909695e-127	0	Gns
4.17051104832609e-130	1.4031	0.538	0.213	6.62861026020948e-126	0	Apobec1
2.04975282367664e-125	1.45229	0.438	0.149	3.25787713795166e-121	0	Gngt2
3.84999796731962e-125	1.10528	0.692	0.35	6.11918676925781e-121	0	Ccl8
7.54047807279557e-123	1.39511	0.492	0.187	1.19848358489013e-118	0	Aoah
9.39127128842677e-123	0.61883	0.992	0.951	1.49264865858255e-118	0	H2-K1
4.97597514333894e-122	1.02639	0.741	0.379	7.90881489282291e-118	0	Nampt
8.02556163217442e-122	0.775909	0.928	0.612	1.2755827658178e-117	0	Lamp1
2.21834824190589e-121	1.56817	0.401	0.131	3.52584269568522e-117	0	Plaat3
1.5677665098651e-119	1.90528	0.309	0.084	2.4918080907796e-115	0	Extl3
5.96566408329326e-118	1.26379	0.584	0.26	9.48182649398632e-114	0	Fgl2
1.48190188249854e-117	0.882286	0.868	0.536	2.35533485204318e-113	0	Atp6v0c
3.17148208419648e-117	0.972547	0.745	0.392	5.04075362462189e-113	0	Lrmda
3.45547263994333e-117	0.401502	0.999	0.996	5.49212821392593e-113	0	Tmsb4x
3.83542352163199e-117	0.875959	0.854	0.531	6.09602214528188e-113	0	Tgfbi
1.47404846073991e-116	0.954955	0.809	0.48	2.34285262350002e-112	0	Calr
1.55189782191615e-111	0.886193	0.664	0.313	2.46658639815354e-107	0	Creg1
3.93361882689593e-111	1.17627	0.582	0.261	6.25209376346839e-107	0	Tcirg1
1.08270305922821e-110	1.45019	0.416	0.148	1.72084824233732e-106	0	Slamf7
5.92599707587205e-110	1.19304	0.52	0.211	9.41877975239104e-106	0	H2-DMb1
4.58676827901196e-108	0.961564	0.706	0.354	7.2902095026616e-104	0	Csf1r
4.75985468522411e-108	1.36069	0.505	0.216	7.5653130366952e-104	0	Hk3
4.59601262750026e-106	1.71261	0.325	0.1	7.30490247014891e-102	0	Gk
1.07226499653211e-105	1.09298	0.621	0.295	1.70425798548813e-101	0	Fcgr3
1.91126231854904e-104	1.21994	0.521	0.225	3.03776032910184e-100	0	Pld4
6.41397783075497e-102	1.12332	0.548	0.242	1.0194376364202e-97	0	Slc15a3
1.19635430079233e-101	0.794703	0.779	0.436	1.90148552567933e-97	0	Bst2
1.26916941137727e-101	1.43453	0.41	0.153	2.01721786244303e-97	0	Tmed3
3.00203928263104e-101	0.89829	0.798	0.48	4.77144123581378e-97	0	Anxa5
3.10372540973359e-101	1.42308	0.412	0.155	4.93306116623057e-97	0	Abhd12
1.34253919743057e-100	1.22073	0.502	0.211	2.13383180039614e-96	0	Stab1
4.18852928574847e-100	1.18307	0.512	0.224	6.65724844676861e-96	0	Entpd1
9.14778874824622e-100	1.18853	0.496	0.209	1.45394954364625e-95	0	Hck
3.89050570462348e-99	0.554245	0.99	0.955	6.18356976692856e-95	0	H2-D1
1.16424122332247e-98	0.879763	0.719	0.379	1.85044500034873e-94	0	Lst1
1.63313515167987e-95	0.67947	0.949	0.822	2.59570501007998e-91	0	mt-Nd1
2.56734303102778e-94	1.20543	0.49	0.214	4.08053501351555e-90	0	Adam17
4.0469386415675e-94	1.07124	0.583	0.284	6.43220427690739e-90	0	Cd84
4.77349576755027e-94	0.744658	0.849	0.512	7.58699417294441e-90	0	Marcks
9.59451799836429e-94	0.463556	0.998	0.985	1.52495269066002e-89	0	Rplp1
3.25926862164181e-93	1.22913	0.414	0.162	5.18028154723749e-89	0	Ppt1
3.50292516875252e-93	0.45247	0.997	0.898	5.56754926321525e-89	0	Ftl1
3.86461551825399e-93	1.40018	0.365	0.13	6.14241990471289e-89	0	Camk1
4.14189467253171e-92	1.45454	0.381	0.144	6.5831273925219e-88	0	Ccl12
6.02381062689594e-92	1.05377	0.543	0.251	9.57424461038841e-88	0	Epb41l2
9.28033043940148e-91	1.11643	0.469	0.2	1.47501572003847e-86	0	Ckb
1.79997386037125e-90	1.6832	0.384	0.151	2.86087845367407e-86	0	Pld3
6.2212149414959e-90	1.47062	0.301	0.096	9.88799902801358e-86	0	Apoc2
9.17823237841432e-90	1.02116	0.598	0.299	1.45878825422517e-85	0	Lrp1
7.45498305536553e-89	1.39205	0.395	0.156	1.1848950068198e-84	0	Slc11a1
4.92275790531431e-88	1.40674	0.346	0.124	7.82423141470656e-84	0	Pla2g15
1.0152723639377e-87	1.67252	0.325	0.114	1.61367389524259e-83	0	Serpina3g
1.12059525247498e-87	1.43667	0.325	0.112	1.78107409428374e-83	0	Hivep3
5.37696274784287e-87	1.39114	0.38	0.148	8.54614459142146e-83	0	Rtcb
1.34622689578201e-85	0.948593	0.777	0.534	2.13969302815593e-81	0	mt-Nd4l
1.41420600715128e-85	1.23084	0.402	0.16	2.24773902776624e-81	0	Ldlrad4
1.71358211954877e-85	0.984476	0.524	0.239	2.72356742081082e-81	0	Snx24
8.23089834472914e-85	1.22585	0.408	0.164	1.30821898291125e-80	0	Tcf7l2
2.04402996305477e-84	1.19108	0.467	0.208	3.24878122327925e-80	0	Pla2g7
4.18763967740544e-84	1.1583	0.334	0.118	6.65583450326821e-80	0	Tmcc3
8.02370209599999e-84	1.00782	0.505	0.229	1.27528721113824e-79	0	C3ar1
8.94437054878805e-84	1.39595	0.351	0.131	1.42161825502437e-79	0	Cpq
1.12163957838671e-83	0.746823	0.758	0.459	1.78273394588784e-79	0	Sat1
2.19813737241088e-83	1.2369	0.499	0.236	3.49371953970986e-79	0	Trf
9.30014073583853e-82	1.43807	0.305	0.104	1.47816436855418e-77	0	Scimp
3.58805078274788e-81	1.01324	0.67	0.416	5.70284791409949e-77	0	Stat1
1.52581395179239e-80	0.967438	0.463	0.208	2.42512869497883e-76	0	Gbp2
1.55265609058474e-80	1.23524	0.409	0.172	2.46779159037539e-76	0	Atp13a2
5.71703687882746e-80	0.664677	0.849	0.54	9.08665841520837e-76	0	Akr1a1
8.40696955333633e-80	0.884731	0.65	0.363	1.33620374080728e-75	0	Pdia3
1.38340676346094e-78	1.40907	0.314	0.113	2.19878670984482e-74	0	Sh3pxd2b
3.09690003827328e-78	0.562244	0.934	0.754	4.92221292083156e-74	0	Hsp90b1
1.15069504491316e-77	0.468266	0.996	0.99	1.82891470438498e-73	0	mt-Co1
3.3965805060283e-76	0.522001	0.758	0.418	5.39852505628137e-72	0	Mafb
4.74716036360885e-76	1.43776	0.375	0.157	7.5451366819199e-72	0	Iigp1
4.77514170342483e-76	0.70052	0.808	0.53	7.58961022342343e-72	0	Rrbp1
1.12847281633191e-75	0.796995	0.935	0.729	1.79359469427794e-71	0	Lyz2
2.09390261859436e-75	1.27693	0.361	0.147	3.32804882199387e-71	0	Sgk1
2.39247492230384e-74	1.11593	0.419	0.183	3.80259964150972e-70	0	Rgs10
2.98447862565492e-73	1.21424	0.326	0.123	4.74353032761593e-69	0	Klra2
7.92892365929611e-73	1.46689	0.313	0.119	1.26022312640852e-68	0	Lmo4
9.4268160412953e-73	0.664226	0.534	0.251	1.49829814160348e-68	0	Timp2
9.63315830175226e-73	0.918776	0.602	0.335	1.5310941804805e-68	0	Ndufc2
2.92396286075856e-72	1.05084	0.422	0.186	4.64734657088965e-68	0	Mgat5
3.43451994017475e-72	1.03513	0.435	0.195	5.45882599291374e-68	0	Sash1
7.52483410520421e-72	1.31603	0.345	0.139	1.19599713268116e-67	0	Slc29a3
1.11665565061165e-71	1.41142	0.316	0.121	1.77481249108216e-67	0	Itpripl2
2.30209270192274e-71	1.4459	0.306	0.116	3.658946140436e-67	0	Psen2
1.07008625685962e-70	0.858757	0.575	0.305	1.70079509665268e-66	0	Rnf19b
3.10370212252316e-70	0.481497	0.987	0.964	4.93302415353831e-66	0	mt-Co3
1.32476788044442e-69	1.3171	0.349	0.145	2.10558606917836e-65	0	Dnmt3a
2.77870079654925e-69	0.867364	0.383	0.161	4.41646704603537e-65	0	Ccl5
3.70982527540796e-69	0.727577	0.776	0.506	5.89639629273341e-65	0	Cotl1
1.03698780825779e-68	1.07299	0.413	0.185	1.64818842244494e-64	0	Ski
1.19900834115599e-68	0.890075	0.608	0.353	1.90570385743333e-64	0	Ly6a
2.6462159274485e-68	0.85492	0.511	0.253	4.20589559508664e-64	0	Abca1
3.76506174558152e-68	0.816692	0.605	0.335	5.98418913842727e-64	0	Itm2c
8.94709754931624e-68	1.05064	0.418	0.19	1.42205168448832e-63	0	Abcg1
1.10153587974709e-67	1.12561	0.361	0.151	1.75078112727002e-63	0	Myo1e
2.66873718498795e-67	0.478383	0.982	0.962	4.24169088181985e-63	0	mt-Co2
1.36026707756036e-66	1.12561	0.413	0.191	2.16200849307444e-62	0	Arrb2
4.15012518124076e-66	1.01731	0.443	0.211	6.59620896306407e-62	0	Asah1
1.85777776047893e-65	0.929185	0.458	0.221	2.95275197250522e-61	0	Tns3
2.03175024626443e-65	0.825612	0.558	0.294	3.22926384141268e-61	0	Cndp2
4.82198006928618e-65	0.82737	0.549	0.293	7.66405512212345e-61	0	Cd83
1.74087765221982e-63	0.49352	0.963	0.886	2.76695094043819e-59	0	mt-Cytb
1.05865820186107e-61	0.79988	0.615	0.356	1.68263134603798e-57	0	Aprt
3.91335837968398e-61	1.13286	0.343	0.147	6.21989180866972e-57	0	Zfhx3
3.96903013937201e-61	0.853667	0.509	0.268	6.30837650351787e-57	0	Abr
1.07530987368477e-60	0.6952	0.629	0.359	1.70909751323457e-56	0	Gm2a
2.6932787118476e-60	0.621707	0.553	0.287	4.28069718461057e-56	0	Fmnl2
4.09605980257814e-60	0.460743	0.974	0.946	6.51027745021769e-56	0	mt-Atp6
4.21500228337031e-60	0.968216	0.307	0.125	6.69932462918877e-56	0	Tnf
4.77851135913798e-60	0.927859	0.38	0.173	7.59496595421391e-56	0	AA467197
2.77276189490657e-59	1.02254	0.393	0.184	4.4070277557645e-55	0	Ak2
1.06064735027273e-58	1.40151	0.32	0.139	1.68579289852348e-54	0	Igf1
6.9063964904436e-58	0.756576	0.592	0.341	1.09770265819111e-53	0	Nfe2l2
1.08390574863032e-57	0.551526	0.827	0.621	1.72275979687304e-53	0	Lgals3
1.22696428565697e-57	0.842433	0.765	0.528	1.95013703562319e-53	0	Tuba1b
8.83988573770753e-57	1.0776	0.358	0.163	1.40501143915123e-52	0	Myof
7.79080918396647e-56	0.75718	0.524	0.283	1.23827121169963e-51	0	Tbxas1
2.88860454096452e-55	0.679028	0.693	0.449	4.59114805740901e-51	0	Tapbp
5.66298033936655e-55	0.563325	0.81	0.564	9.00074095138919e-51	0	Efhd2
2.97350362457084e-54	0.75861	0.576	0.333	4.7260866608929e-50	0	mt-Nd3
7.44867695770101e-53	0.633057	0.654	0.4	1.183892715657e-48	0	Prdx5
1.04914510870763e-52	0.748981	0.654	0.427	1.66751123577991e-48	0	mt-Atp8
2.03085745570012e-52	0.621333	0.75	0.519	3.22784484008978e-48	0	Uqcr11
4.07487883685592e-52	0.665034	0.64	0.391	6.4766124232988e-48	0	Erp29
4.3166751744285e-52	1.06981	0.319	0.142	6.86092352223666e-48	0	Lrpap1
5.31472495314792e-52	0.91235	0.423	0.218	8.4472238405333e-48	0	Ssr4
9.15064741476588e-52	0.869524	0.339	0.153	1.45440390010289e-47	0	Cd300lf
1.20696279288423e-51	1.08789	0.329	0.151	1.9183466630102e-47	0	Sdf2l1
2.23263569254379e-51	0.962515	0.353	0.165	3.54855116972911e-47	0	Rab3il1
3.50913320896972e-51	0.934354	0.315	0.138	5.57741632233647e-47	0	Arhgap24
2.06874606007374e-50	1.04284	0.353	0.17	3.28806498788121e-46	0	Tpp1
2.01353539323068e-49	0.681836	0.401	0.198	3.20031315400084e-45	0	Cd9
6.5393136146998e-49	0.488852	0.875	0.683	1.03935850592039e-44	0	mt-Nd2
1.12948097150906e-48	1.04212	0.32	0.147	1.79519705611649e-44	0	Galnt7
2.29980776392358e-48	0.367259	0.962	0.911	3.65531445998014e-44	0	Serf2
2.3147192892605e-48	0.763955	0.366	0.176	3.67901483835064e-44	0	Ccnd1
2.54745189354211e-48	0.706759	0.493	0.271	4.04892003959584e-44	0	Mdfic
4.22042955205807e-48	0.835605	0.448	0.242	6.7079507300411e-44	0	Mfsd1
7.04727828095166e-48	0.924506	0.384	0.194	1.12009440997446e-43	0	Scarb2
8.08360949956609e-48	0.73838	0.585	0.358	1.28480889386103e-43	0	M6pr
8.73823012806835e-48	0.778575	0.479	0.264	1.38885429655518e-43	0	Lamtor4
1.33459906567907e-47	0.919988	0.357	0.173	2.12121175499031e-43	0	Tlr2
3.54867236901591e-47	0.914831	0.387	0.198	5.64025986331388e-43	0	Colgalt1
7.41170576146054e-47	0.766496	0.48	0.268	1.17801651372654e-42	0	Tmem106a
1.50502716205822e-46	0.756356	0.495	0.281	2.39209017137533e-42	0	Vdac2
9.08032718281617e-46	0.902879	0.384	0.198	1.4432272024368e-41	0	Ddost
9.12628627077876e-46	0.582926	0.659	0.416	1.45053193987758e-41	0	Ndufc1
3.51414440937566e-45	0.607649	0.443	0.248	5.58538112426167e-41	0	Fabp5
1.95480280409575e-44	0.443961	0.937	0.857	3.10696357682978e-40	0	Ppia
2.12569672818754e-44	1.00409	0.341	0.17	3.37858237978127e-40	0	Sdhb
5.64241073396088e-44	1.01225	0.338	0.169	8.96804762055743e-40	0	Glmp
1.75034331804332e-43	0.450101	0.914	0.792	2.78199566969805e-39	0	mt-Nd4
1.79074963729904e-43	0.789876	0.481	0.282	2.8462174735231e-39	0	Rpn1
2.0777719566896e-43	0.44293	0.519	0.288	3.30241074796245e-39	0	Frmd4b
2.21576190368094e-43	0.492696	0.665	0.415	3.52173196971049e-39	0	Gab2
2.51063915459351e-43	0.463855	0.845	0.604	3.99040987231092e-39	0	Cd52
1.31931439780458e-42	0.707596	0.401	0.211	2.0969183038706e-38	0	Maml2
3.00997781012991e-42	0.811091	0.416	0.227	4.78405873142047e-38	0	Slc43a2
3.19426527173972e-42	0.370717	0.908	0.745	5.07696522290311e-38	0	Gapdh
1.93052132515148e-41	0.632228	0.556	0.338	3.06837059419576e-37	0	Pdia6
2.09808856460417e-41	0.946335	0.31	0.149	3.33470196458187e-37	0	Lipa
3.26958862988922e-41	0.451022	0.854	0.644	5.19668416834593e-37	0	Gng5
6.66568811405231e-41	0.912315	0.324	0.16	1.05944446884747e-36	0	P2rx4
1.3080585323045e-40	1.0962	0.329	0.17	2.07902823124476e-36	0	Ddhd1
5.30334982623422e-40	0.809805	0.606	0.412	8.42914421381666e-36	0	Tubb5
1.7828896940673e-39	0.823182	0.38	0.205	2.83372487975056e-35	0	Oxct1
1.85243566327129e-39	0.827079	0.345	0.177	2.94426124320339e-35	0	Nceh1
2.36051717623574e-39	0.810191	0.397	0.218	3.75180599990908e-35	0	Evl
1.73214676721733e-38	0.461382	0.801	0.593	2.75307407181523e-34	0	Cops9
1.89375747433657e-38	0.517936	0.681	0.452	3.00993812971055e-34	0	Fyb
2.23084074025204e-38	0.769468	0.375	0.2	3.5456982725566e-34	0	Anxa4
2.52050790891085e-38	0.828226	0.422	0.242	4.0060952704229e-34	0	Psmb6
3.85143321577818e-38	0.810802	0.38	0.207	6.12146795315784e-34	0	Cmtm7
1.25508024121811e-37	0.629615	0.511	0.309	1.99482453539206e-33	0	Ptpn6
1.62001147120566e-37	0.657957	0.501	0.305	2.57484623233428e-33	0	Tmed10
2.06888327961153e-37	0.467213	0.72	0.481	3.28828308461457e-33	0	Atp6v0b
2.96076486405786e-37	0.884564	0.353	0.192	4.70583967493356e-33	0	Anapc11
6.63131007407228e-37	0.620574	0.536	0.335	1.05398042317305e-32	0	Atp5g1
7.09241770159197e-37	0.758799	0.369	0.199	1.12726886949103e-32	0	Otulinl
1.51926039062795e-36	0.454997	0.687	0.467	2.41471246486406e-32	0	Hspa5
2.03938040244948e-36	0.362639	0.627	0.391	3.2413912116532e-32	0	Slc8a1
2.04834824902087e-36	0.429351	0.7	0.462	3.25564470699378e-32	0	Sdc3
2.65404040323811e-36	0.787808	0.355	0.191	4.21833181690666e-32	0	Lmna
8.70851674377484e-36	0.862112	0.335	0.177	1.38413165125557e-31	0	Ifngr2
9.38614214148816e-36	0.687488	0.407	0.231	1.49183343196813e-31	0	Fcgr1
2.66796222767257e-35	0.74695	0.375	0.207	4.24045916466278e-31	0	Glrx
1.00810429807787e-34	0.790218	0.365	0.202	1.60228097136497e-30	0	Vav1
2.88394249859987e-34	0.580649	0.565	0.368	4.58373820727463e-30	0	Uqcr10
5.90706699321657e-34	0.868325	0.301	0.155	9.38869227901842e-30	0	Slc25a39
9.79929959039767e-34	0.441677	0.709	0.481	1.55750067689781e-29	0	Nme2
1.25441996483771e-33	0.424696	0.909	0.813	1.99377509211306e-29	0	Ptma
2.10648427681711e-33	0.615643	0.48	0.295	3.34804610957312e-29	0	Ppib
3.25301498923391e-33	0.77731	0.36	0.201	5.17034202388838e-29	0	Plxnb2
4.0106514400995e-33	0.526726	0.36	0.194	6.37452939889415e-29	0	Cxcr4
5.32218508305612e-33	0.392471	0.731	0.51	8.45908097100939e-29	0	Lyn
1.29038089270963e-32	0.656305	0.401	0.231	2.05093139087268e-28	0	Csf2ra
2.87478581456214e-32	0.511243	0.595	0.393	4.56918457366507e-28	0	Atp6v1f
3.1633447316675e-32	0.886228	0.304	0.162	5.02782011651232e-28	0	Pou2f2
4.60373212151054e-32	0.454537	0.682	0.466	7.31717183392885e-28	0	Slc25a5
1.09903646966921e-31	0.534834	0.556	0.362	1.74680856489225e-27	0	Ywhah
2.24572863008258e-31	0.675672	0.338	0.185	3.56936108465325e-27	0	Bcl2l1
3.49988281790552e-31	0.508623	0.567	0.382	5.56271375077903e-27	0	Psme2
5.07008612007087e-31	0.3629	0.591	0.369	8.05839487924063e-27	0	Ms4a6c
5.18874557814864e-31	0.719359	0.34	0.188	8.24699222190944e-27	0	Tep1
7.11267912438534e-31	0.498652	0.684	0.499	1.13048922002981e-26	0	Atp5j2
1.81638665537556e-30	0.467585	0.697	0.501	2.88696495005392e-26	0	Cox5a
1.86569752996138e-30	0.491613	0.565	0.375	2.96533965412061e-26	0	Ccr5
9.23509056623101e-30	0.524954	0.557	0.373	1.46782529459676e-25	0	Ndufv3
1.51198605578401e-29	0.79336	0.305	0.166	2.40315063706311e-25	0	Lat2
2.42021072172363e-29	0.473879	0.519	0.327	3.84668292110754e-25	0	Spi1
3.22199006801236e-29	0.527334	0.545	0.364	5.12103101409884e-25	0	Ndufa1
4.32926707530756e-29	0.73885	0.355	0.206	6.88093708949384e-25	0	Fkbp2
5.1282507605972e-29	0.414608	0.636	0.429	8.15084175889319e-25	0	Vamp8
6.18361598022285e-29	0.421011	0.737	0.55	9.82823923896619e-25	0	mt-Nd5
7.25179099134471e-29	0.405707	0.734	0.526	1.15259966016433e-24	0	Uqcrq
1.38681848703886e-28	0.581602	0.432	0.266	2.20420930329957e-24	0	Tmem256
1.88166233168643e-28	0.720341	0.306	0.169	2.99071410998242e-24	0	Rap2a
1.90336743931689e-28	0.736194	0.3	0.163	3.02521220805026e-24	0	Cd300a
2.04017206873696e-28	0.579191	0.434	0.268	3.24264948605053e-24	0	Laptm4a
2.13431341816538e-28	0.524729	0.461	0.287	3.39227774683206e-24	0	Sdc4
7.05711221591398e-28	0.661283	0.43	0.274	1.12165741559737e-23	0	Ctnnb1
8.23020851093442e-28	0.62607	0.404	0.247	1.30810934072792e-23	0	Psmb10
1.35565642964117e-27	0.44023	0.735	0.578	2.15468032927167e-23	0	H2-T23
1.35936339587397e-27	0.48663	0.623	0.447	2.16057218140208e-23	0	Ybx1
2.14239223809959e-27	0.599625	0.447	0.285	3.40511822323548e-23	0	Ndufb8
6.59663313404944e-27	0.37784	0.786	0.605	1.04846887032582e-22	0	Tmbim6
1.02203949611607e-26	0.497874	0.556	0.379	1.62442957512687e-22	0	Bola2
1.43796577845597e-26	0.540443	0.373	0.219	2.28550280827792e-22	0	Slc7a8
1.5559034558892e-26	0.653437	0.359	0.213	2.47295295279029e-22	0	Akr1b3
1.7027348387475e-26	0.389908	0.671	0.474	2.70632675270527e-22	0	Aldoa
5.63860012425634e-26	0.485715	0.484	0.312	8.96199103749303e-22	0	Rab5c
6.80934966561172e-26	0.409858	0.591	0.403	1.08227803585233e-21	0	Snx5
9.04269631313842e-26	0.33424	0.872	0.73	1.43724615201022e-21	0	Cox8a
1.09198552379087e-25	0.637864	0.415	0.265	1.73560179151321e-21	0	Pycard
1.38267552626819e-25	0.340697	0.606	0.407	2.19762448145066e-21	0	P4hb
1.75480024521251e-25	0.384838	0.703	0.51	2.78907950974077e-21	0	Canx
2.23004177496805e-25	0.385882	0.724	0.538	3.54442839713422e-21	0	Atp5g3
2.45433008609292e-25	0.432222	0.618	0.435	3.90091223883609e-21	0	Cox7b
2.70778872795475e-25	0.516628	0.527	0.358	4.30375940421129e-21	0	Atp5k
4.27671492894067e-25	0.467393	0.394	0.236	6.79741070805829e-21	0	Msr1
5.49299820274121e-25	0.360594	0.647	0.454	8.73057134343688e-21	0	Atpif1
6.39656274695931e-25	0.619001	0.403	0.255	1.01666968300171e-20	0	Ndufb2
1.50607622522532e-24	0.702712	0.318	0.187	2.39375755237313e-20	0	Mrpl23
2.47474335080511e-24	0.500721	0.409	0.256	3.93335708176965e-20	0	Arl4c
2.6305707426515e-24	0.547965	0.424	0.272	4.1810291383703e-20	0	Tmem160
4.12094882698494e-24	0.335035	0.709	0.517	6.54983606560986e-20	0	Mif
4.60742708975626e-24	0.49782	0.379	0.232	7.3230446164586e-20	0	Cd274
7.26494068599029e-24	0.581988	0.378	0.235	1.1546896726313e-19	0	Scp2
7.71848424637409e-24	0.416828	0.584	0.411	1.2267758861187e-19	0	Psmb8
8.66825749998231e-24	0.657709	0.333	0.2	1.37773284704719e-19	0	Nckap1l
9.13393255213535e-24	0.659896	0.339	0.206	1.45174723983639e-19	0	Psmb2
1.01315476622975e-23	0.556838	0.357	0.216	1.61030818544557e-19	0	Pgd
1.2526253600113e-23	0.369603	0.671	0.481	1.99092274720196e-19	0	Arhgdia
1.77351144317876e-23	0.582926	0.38	0.238	2.81881908778832e-19	0	Lamtor2
3.32282898529436e-23	0.611824	0.326	0.194	5.28130438922685e-19	0	Lamtor1
5.54818073225727e-23	0.665824	0.325	0.198	8.8182784558497e-19	0	Manf
5.70657687493408e-23	0.6494	0.353	0.22	9.07003328502022e-19	0	Ndufb4
8.94488742159129e-23	0.329478	0.677	0.489	1.42170040678772e-18	0	Psme1
1.02295011222409e-22	0.453499	0.525	0.364	1.62587690836896e-18	0	Micos10
1.3263774523173e-22	0.369888	0.682	0.506	2.10814432271311e-18	0	Ndufa2
1.66972578008365e-22	0.304925	0.538	0.36	2.65386215486495e-18	0	Prkcd
2.86447753604717e-22	0.336191	0.767	0.603	4.55280059579336e-18	0	Ndufb1-ps
3.83705901345543e-22	0.787431	0.504	0.364	6.09862159598606e-18	0	Il31ra
4.45653378735954e-22	0.532489	0.436	0.291	7.08321480162925e-18	0	Fermt3
5.1155230787458e-22	0.364645	0.49	0.326	8.13061238135858e-18	0	Bsg
5.166046493962e-22	0.560932	0.408	0.266	8.2109142975032e-18	0	Atp6ap1
7.7018413841512e-22	0.620068	0.33	0.202	1.22413066959699e-17	0	Mlf2
7.7847837905612e-22	0.39362	0.605	0.428	1.2373135356718e-17	0	Pomp
1.05105762472395e-21	0.541683	0.368	0.232	1.67055098873625e-17	0	Rpn2
1.86054059373474e-21	0.63227	0.328	0.202	2.957143219682e-17	0	Tmem14c
1.93995557210156e-21	0.310657	0.764	0.574	3.08336538629822e-17	0	Clta
3.94348798640287e-21	0.579246	0.369	0.237	6.26777980558872e-17	0	Wdr83os
4.91099733296491e-21	0.417391	0.529	0.37	7.80553916101444e-17	0	Slc3a2
4.98283819700968e-21	0.40857	0.583	0.419	7.91972303032719e-17	0	Atp5g2
5.37110837180943e-21	0.561547	0.368	0.235	8.5368396461539e-17	0	Atp5o
7.94633016790505e-21	0.450639	0.524	0.368	1.26298971688683e-16	0	Ndufa3
9.83994370509932e-21	0.389046	0.607	0.444	1.56396065248849e-16	0	Eif4a1
4.60766269514486e-20	0.490134	0.334	0.206	7.32341908766324e-16	0	Adam10
9.91338444124495e-20	0.486183	0.305	0.183	1.57563332309147e-15	0	Blvrb
1.36611187905489e-19	0.332028	0.712	0.545	2.17129822056984e-15	0	Cox6b1
1.53618391519399e-19	0.551764	0.339	0.214	2.44161071480932e-15	0	Snx10
2.01621225382363e-19	0.442062	0.333	0.207	3.20456775622728e-15	0	Itgav
2.04790746671564e-19	0.308481	0.61	0.432	3.25494412759784e-15	0	Fcgr2b
2.52784577806698e-19	0.362243	0.535	0.378	4.01775807965965e-15	0	Mbnl2
2.60846914742784e-19	0.414649	0.531	0.383	4.14590086292181e-15	0	Uqcrb
6.6699442007174e-19	0.376881	0.566	0.41	1.06012093126202e-14	0	Romo1
7.53344102653288e-19	0.333882	0.495	0.339	1.19736511675714e-14	0	Atp6v1a
1.49684079693783e-18	0.498928	0.376	0.247	2.37907876265298e-14	0	Pebp1
1.91446526212839e-18	0.305717	0.414	0.27	3.04285108762687e-14	0	Mitf
2.2632334289523e-18	0.517033	0.334	0.213	3.59718321197678e-14	0	Skil
2.71057847584749e-18	0.435888	0.517	0.375	4.308193429512e-14	0	Ran
7.2375372152942e-18	0.407887	0.473	0.332	1.15033416499886e-13	0	Cycs
8.19929514261441e-18	0.560114	0.364	0.246	1.30319596996714e-13	0	Nucks1
8.66232466247247e-18	0.451448	0.415	0.282	1.37678988185337e-13	0	Eif5b
1.03069715669057e-17	0.535941	0.331	0.214	1.63819006084399e-13	0	Twf2
1.07011780138843e-17	0.353058	0.525	0.372	1.70084523352677e-13	0	Vcp
1.48843800361227e-17	0.316514	0.587	0.429	2.36572336294134e-13	0	Arl6ip1
1.74202191799104e-17	0.536503	0.33	0.214	2.76876963645496e-13	0	Ndufab1
2.07352196547474e-17	0.49985	0.324	0.207	3.29565581192555e-13	0	Cerk
2.14173236650816e-17	0.309246	0.501	0.35	3.40406942332807e-13	0	Psmb9
2.78100639867624e-17	0.439742	0.325	0.206	4.42013157005602e-13	0	Scpep1
3.36371893255564e-17	0.397838	0.396	0.265	5.34629487140393e-13	0	Trafd1
3.80318048257914e-17	0.337986	0.662	0.513	6.04477505901128e-13	0	Cox7a2
4.3821303103904e-17	0.597885	0.308	0.199	6.96495791533451e-13	0	Mrps14
4.93116374468723e-17	0.684686	0.359	0.246	7.83759165580588e-13	0	Pcna
5.08114997914285e-17	0.320619	0.538	0.383	8.07597977684964e-13	0	Bri3
8.88169750346448e-17	0.415277	0.678	0.546	1.41165700120064e-12	0	H2afz
9.01150802592507e-17	0.482734	0.387	0.265	1.43228908564053e-12	0	Timm13
1.15331509693313e-16	0.342078	0.569	0.422	1.83307901506551e-12	0	Clic1
2.21811955248007e-16	0.377226	0.541	0.406	3.52547921671182e-12	0	Atp5b
2.23676868218054e-16	0.387671	0.398	0.269	3.55512014345775e-12	0	Atp6ap2
2.50058082689155e-16	0.398212	0.423	0.293	3.97442316626144e-12	0	Ndufb5
2.80388618015115e-16	0.60698	0.329	0.222	4.45649669473224e-12	0	Ranbp1
3.02547330635027e-16	0.447906	0.324	0.212	4.80868727311311e-12	0	Furin
4.06332641429119e-16	0.423949	0.447	0.321	6.45825100287441e-12	0	Hmgb1
4.0945401188609e-16	0.472836	0.339	0.225	6.50786206491751e-12	0	Mapk3
4.39548889960834e-16	0.340754	0.545	0.399	6.98619005703749e-12	0	Itgb2
5.71096593357161e-16	0.401802	0.489	0.356	9.07700925481872e-12	0	Ndufa13
7.15504822208667e-16	0.407828	0.419	0.296	1.13722336441846e-11	0	Cyth1
8.00798021807344e-16	0.651267	0.678	0.582	1.27278837586059e-11	0	Cmss1
1.49194264776989e-15	0.527146	0.301	0.196	2.37129364436547e-11	0	Coa5
1.58348793515882e-15	0.554837	0.301	0.198	2.51679572414143e-11	0	Ndufs5
1.640253335266e-15	0.378921	0.432	0.303	2.60701865107178e-11	0	Spcs1
2.8364057775168e-15	0.443619	0.332	0.22	4.5081833427852e-11	0	Uqcc2
2.95260428220792e-15	0.33031	0.408	0.282	4.69286924614126e-11	0	Rgs2
3.669394342561e-15	0.334025	0.607	0.47	5.83213536806646e-11	0	Atp5j
3.92858159057722e-15	0.398843	0.358	0.24	6.24408758006344e-11	0	Lgals9
3.9934729850721e-15	0.374092	0.408	0.283	6.3472259624736e-11	0	Ncf1
4.10878096428416e-15	0.361042	0.475	0.342	6.53049646463325e-11	0	Hcls1
5.19265859131141e-15	0.489193	0.345	0.235	8.25321156503035e-11	0	Tmed9
1.16662992983564e-14	0.45376	0.362	0.25	1.85424161048076e-10	0	Rnasek
1.33641272270724e-14	0.319861	0.579	0.434	2.12409438147088e-10	0	Elob
2.4880264353828e-14	0.409812	0.353	0.24	3.95446921639742e-10	0	Plekho1
2.7377238569477e-14	0.329929	0.432	0.305	4.35133829823268e-10	0	Sgpl1
2.77714308327488e-14	0.469047	0.312	0.208	4.4139912165571e-10	0	Psenen
3.24936298052226e-14	0.412355	0.365	0.253	5.16453752124208e-10	0	Rhog
3.40143829651896e-14	0.304955	0.594	0.457	5.40624602848724e-10	0	Cox5b
3.9742360030028e-14	0.316296	0.533	0.395	6.31665070317265e-10	0	Sh3glb1
3.9859165447704e-14	0.435391	0.325	0.22	6.33521575625807e-10	0	Esyt1
6.64087528583779e-14	0.435403	0.328	0.222	1.05550071793106e-09	0	Ndufa11
7.22014960851863e-14	0.442931	0.37	0.26	1.14757057877795e-09	0	Ndufb6
8.31939978900481e-14	0.387823	0.356	0.246	1.32228540246442e-09	0	B4galt1
1.08603104588185e-13	0.48414	0.326	0.225	1.72613774432461e-09	0	Cuta
1.42335449841355e-13	0.307229	0.421	0.298	2.2622796397785e-09	0	Il10ra
1.44151430890252e-13	0.429586	0.402	0.301	2.29114284256966e-09	0	Hmgb2
1.62108839464095e-13	0.446411	0.305	0.205	2.57655789444233e-09	0	Rabac1
1.98505109279253e-13	0.401115	0.325	0.221	3.15504020688445e-09	0	Tmem59
2.51022368778631e-13	0.442577	0.322	0.221	3.98974952936756e-09	0	Eid1
2.76290465304147e-13	0.433525	0.305	0.204	4.39136065554411e-09	0	Srsf9
3.28939408483597e-13	0.406455	0.357	0.251	5.22816295843829e-09	0	Prdx2
5.24677397698851e-13	0.556063	0.609	0.487	8.33922255902554e-09	0	Gphn
6.00218099675437e-13	0.325889	0.469	0.345	9.5398664762414e-09	0	Ywhab
6.03858990788789e-13	0.316698	0.408	0.29	9.59773479959701e-09	0	Chd4
6.85788775447671e-13	0.311585	0.488	0.362	1.08999267969653e-08	0	Reep5
8.12507698826289e-13	0.356032	0.449	0.335	1.2913997365145e-08	0	Hnrnpab
1.30803107295529e-12	0.411468	0.311	0.212	2.07898458735514e-08	0	Map4
1.43258645303269e-12	0.423646	0.308	0.21	2.27695290845016e-08	0	Ndufs7
2.84548988785601e-12	0.429087	0.337	0.238	4.52262162775834e-08	0	Il2rg
6.89649277332552e-12	0.398176	0.364	0.263	1.09612856139236e-07	0	Ndufs6
9.64990216173591e-12	0.351268	0.396	0.289	1.5337554495863e-07	0	Atp5c1
9.88747267618134e-12	0.308962	0.315	0.216	1.57151490715226e-07	0	Arhgap10
1.08756486674869e-11	0.386393	0.319	0.223	1.72857559921037e-07	0	Mdh1
1.09042135549612e-11	0.35351	0.368	0.264	1.73311570242553e-07	0	Spcs2
2.15316825612733e-11	0.386589	0.333	0.237	3.42224562628878e-07	0	Swi5
2.32435989646251e-11	0.39024	0.381	0.281	3.69433761943752e-07	0	Rtn3
2.46305753626931e-11	0.321502	0.417	0.31	3.91478364814644e-07	0	Capg
3.57301508577421e-11	0.374604	0.371	0.271	5.67895017732953e-07	0	Sf3b5
3.77971034568991e-11	0.352012	0.323	0.227	6.00747162343955e-07	0	Ciao2a
4.29165482776399e-11	0.426763	0.31	0.219	6.82115618324808e-07	0	Nop10
9.65035684886007e-11	0.347831	0.339	0.243	1.53382771755782e-06	0	Ubxn1
2.08144217344537e-10	0.32857	0.353	0.256	3.30824419047407e-06	0	Selenof
8.61102899736921e-10	0.314383	0.3	0.213	1.36863694884186e-05	0	Vdac1
2.1467165253612e-09	0.32048	0.335	0.247	3.41199124540909e-05	0	Arpp19
1.1024751662571e-08	0.328256	0.307	0.226	0.000175227	0	Surf4
1.55039432943608e-08	0.314024	0.318	0.235	0.00024642	0	Capns1
4.18169378848185e-08	0.32097	0.315	0.237	0.000664638	0	Cbx3
1.08738920716024e-07	0.377267	0.338	0.261	0.0017283	0	Tuba1c
3.06241527477313e-07	0.306409	0.323	0.249	0.0048674	0	Cct6a
4.79836681932117e-07	0.387147	0.723	0.651	0.00762652	0	Zc3h7a
1.11639521673872e-05	0.41263	0.723	0.685	0.17744	0	Lars2
0	3.91182	0.964	0.215	0	1	Arg1
0	2.73099	0.793	0.205	0	1	Adam8
0	4.15887	0.692	0.133	0	1	Spp1
0	2.83926	0.717	0.163	0	1	Bnip3
0	2.86385	0.648	0.099	0	1	Hilpda
0	2.98943	0.872	0.333	0	1	Hmox1
0	2.00837	0.848	0.338	0	1	Basp1
0	2.15206	0.876	0.378	0	1	Plin2
0	2.57178	0.73	0.233	0	1	Fn1
0	2.65427	0.85	0.353	0	1	Ctsl
0	3.31321	0.585	0.117	0	1	Cd36
0	2.79773	0.562	0.103	0	1	Vegfa
0	2.07844	0.924	0.475	0	1	Pgk1
0	2.53167	0.562	0.124	0	1	Emp1
0	2.85598	0.824	0.39	0	1	Mt1
0	1.80686	0.907	0.495	0	1	Mif
0	2.19234	0.971	0.605	0	1	Lgals3
0	2.81878	0.421	0.06	0	1	Egln3
0	5.32856	0.35	0.03	0	1	Mmp12
0	1.68438	0.999	0.898	0	1	Ftl1
1.21350044985489e-299	3.52374	0.34	0.042	1.92873761499937e-295	1	Pdpn
6.39105071018479e-295	2.51572	0.628	0.177	1.01579359987677e-290	1	Ero1l
4.56100165301871e-290	2.94929	0.513	0.115	7.24925602730793e-286	1	Ndrg1
4.08467215823529e-286	1.55425	0.951	0.74	6.49217792829917e-282	1	Gapdh
3.10565751609969e-281	1.81352	0.796	0.313	4.93613205608884e-277	1	Tpi1
1.33175628956361e-279	3.17778	0.313	0.037	2.1166934466324e-275	1	Cxcl3
2.73331352489533e-266	3.4753	0.449	0.097	4.34432851646863e-262	1	Mt2
6.01060410628836e-266	1.80532	0.579	0.149	9.55325416653471e-262	1	Clec4d
6.04175361361808e-265	1.58474	0.999	0.966	9.60276319348458e-261	1	Fth1
1.81229500616878e-262	1.77604	0.797	0.358	2.88046168280466e-258	1	Pgam1
4.02425842554124e-257	1.56802	0.973	0.823	6.39615634155524e-253	1	Srgn
6.22888243775896e-255	2.92149	0.533	0.141	9.90018574657409e-251	1	Thbs1
5.96958002876871e-248	1.49351	0.897	0.589	9.48805049772499e-244	1	Pkm
7.77866768585381e-238	2.81019	0.401	0.079	1.2363414419896e-233	1	Slc7a2
4.0168774546741e-235	1.54145	0.879	0.555	6.38442502645902e-231	1	Ldha
6.12221357881472e-227	1.56045	0.838	0.455	9.73064626216812e-223	1	Aldoa
2.47245223366171e-224	1.58386	0.842	0.459	3.92971558018192e-220	1	Cstb
9.37328280916211e-216	1.50369	0.895	0.558	1.48978956968823e-211	1	Anxa2
7.14319146099707e-215	2.30436	0.621	0.228	1.13533885081087e-210	1	Fabp5
1.29090018756636e-211	2.33005	0.752	0.357	2.05175675811798e-207	1	Pf4
9.01070704675504e-206	1.81639	0.655	0.264	1.43216177801125e-201	1	Cxcl2
1.08633886248974e-201	2.36606	0.575	0.209	1.7266269880412e-197	1	Prdx6
4.77237783333296e-201	1.7841	0.758	0.398	7.5852173282994e-197	1	Gpi1
1.3553347839253e-199	1.28134	0.947	0.771	2.15416910557087e-195	1	Vim
2.26941312906072e-197	2.09472	0.565	0.194	3.6070052273291e-193	1	Fam162a
5.81032525877829e-189	1.56837	0.785	0.455	9.23493096630222e-185	1	Eno1
8.5856982885323e-188	2.19341	0.424	0.109	1.36461088597932e-183	1	Rgcc
1.0347677620142e-182	2.23874	0.537	0.191	1.64465988094537e-178	1	Esd
4.26864955876931e-178	2.25889	0.442	0.126	6.78459160870794e-174	1	Slc2a1
1.60206094772424e-176	1.18567	0.893	0.555	2.5463156703129e-172	1	Cebpb
9.34192766701196e-173	1.41788	0.783	0.421	1.48480598339488e-168	1	Ier3
3.07229652589914e-168	2.07226	0.477	0.151	4.8831080982641e-164	1	Mxi1
6.69000015298493e-165	1.96032	0.45	0.136	1.06330862431542e-160	1	Vat1
9.28926717258153e-154	1.56217	0.599	0.243	1.47643612441011e-149	1	Abca1
2.54017609965884e-149	1.73675	0.495	0.174	4.03735589279777e-145	1	Card19
1.16566663573362e-147	2.01909	0.378	0.105	1.85271055083501e-143	1	F10
1.39340627445392e-143	1.04351	0.934	0.624	2.21467993261706e-139	1	Lgmn
2.51469592929968e-142	1.36186	0.621	0.269	3.99685771002892e-138	1	Sdc4
8.98995518400136e-142	2.11548	0.336	0.087	1.42886347694518e-137	1	Lhfpl2
4.53446005418608e-140	2.24408	0.59	0.276	7.20707081012336e-136	1	Ccl2
1.01905912802495e-139	2.17549	0.567	0.25	1.61969257808286e-135	1	Ccl7
5.66477235234966e-136	1.32891	0.756	0.419	9.00358917682454e-132	1	Mafb
9.67943447840099e-135	1.4324	0.706	0.357	1.53844931599705e-130	1	Ccl9
8.47672053451512e-134	0.86248	0.973	0.77	1.34728996175583e-129	1	Ctsb
1.12667595245439e-128	1.38923	0.673	0.339	1.79073875883101e-124	1	Id2
3.2706859035101e-123	2.0549	0.409	0.142	5.19842817503895e-119	1	Sgk1
1.02489691413833e-122	2.02361	0.303	0.08	1.62897115533147e-118	1	Il7r
5.59876460329606e-121	0.835757	0.996	0.914	8.89867646047875e-117	1	Psap
5.55467766614815e-119	1.68195	0.464	0.181	8.82860468257587e-115	1	Ap3s1
6.25253744959706e-118	1.41543	0.614	0.312	9.93778302238956e-114	1	Bsg
7.74281547752084e-118	1.38136	0.552	0.24	1.23064309199716e-113	1	Cd14
2.81053664089052e-117	1.24603	0.671	0.355	4.46706693703139e-113	1	Cdkn1a
6.41141822932222e-117	1.63334	0.457	0.176	1.01903081336847e-112	1	Fnip2
1.87320469493872e-115	1.55816	0.479	0.19	2.97727154213561e-111	1	Cd9
4.54264598973118e-115	1.40982	0.49	0.194	7.22008153607873e-111	1	Slc16a3
8.38780501173958e-115	0.869774	0.902	0.618	1.33315772856589e-110	1	Ctsd
5.02302195405665e-114	1.35048	0.605	0.301	7.98359109377763e-110	1	Soat1
9.88973263964032e-114	1.95841	0.799	0.642	1.57187410574443e-109	1	Prdx1
6.23844846938027e-113	1.19183	0.646	0.327	9.91538999723301e-109	1	Lilr4b
1.66588452018264e-112	0.643846	0.996	0.989	2.6477568563783e-108	1	Tpt1
2.02446989775268e-109	1.47704	0.511	0.223	3.21769245548811e-105	1	Msr1
3.90735137930762e-109	2.24436	0.316	0.097	6.21034428227154e-105	1	Gclm
2.55570700635786e-108	1.3538	0.673	0.4	4.06204071590519e-104	1	P4hb
9.33233771509987e-104	1.54327	0.467	0.199	1.48328175643797e-99	1	Arhgap10
3.44868177605842e-103	1.28475	0.594	0.3	5.48133481486726e-99	1	Lrp1
4.91626796237369e-103	1.62956	0.402	0.15	7.81391629939675e-99	1	Ptgs2
5.67027765934064e-103	1.47184	0.514	0.238	9.01233931175601e-99	1	Tmem189
1.36531034784759e-100	1.40697	0.509	0.229	2.17002426686896e-96	1	C3ar1
4.70749896167338e-97	1.37869	0.529	0.253	7.48209884968367e-93	1	Grina
4.45321428506362e-96	1.23062	0.577	0.292	7.07793878468011e-92	1	Capg
5.14537204262717e-94	0.86959	0.664	0.336	8.17805432455162e-90	1	F13a1
7.09382872172879e-93	1.04933	0.727	0.469	1.12749313703157e-88	1	Rbms1
7.44137635551343e-93	1.8133	0.317	0.107	1.1827323579453e-88	1	Ftl1-ps1
9.04276161201861e-93	1.35103	0.566	0.297	1.43725653061424e-88	1	Osbpl8
1.78575193504405e-91	1.51757	0.378	0.143	2.83827412555902e-87	1	Fam129b
1.79134451495104e-91	1.46075	0.503	0.245	2.84716297206318e-87	1	Higd1a
3.02462472270798e-91	1.72766	0.34	0.122	4.80733853427207e-87	1	Eif4ebp1
4.03559540429711e-91	1.70646	0.359	0.135	6.41417533558982e-87	1	Egln1
1.32420424397613e-89	0.890406	0.842	0.669	2.10469022537567e-85	1	Mcl1
3.06977183389603e-89	1.13811	0.628	0.355	4.87909535279435e-85	1	Aprt
4.30094775872628e-89	1.02638	0.783	0.581	6.83592636771954e-85	1	Txn1
2.57157582219872e-84	0.902301	0.754	0.486	4.08726261180265e-80	1	Ccl6
5.31644639337055e-84	1.07357	0.524	0.249	8.44995989762316e-80	1	Mtss1
2.58075403095791e-82	1.06718	0.56	0.286	4.1018504568045e-78	1	Fmnl2
6.14903949904561e-80	1.4052	0.423	0.189	9.77328337978309e-76	1	Npepps
1.20804248133464e-79	1.18415	0.4	0.168	1.92006271983327e-75	1	Smox
3.25521526799483e-79	1.46652	0.388	0.165	5.17383914695099e-75	1	Bnip3l
1.86291884289968e-77	1.45308	0.389	0.165	2.96092320890476e-73	1	Rhob
3.65938620565178e-77	1.36962	0.392	0.168	5.81622843526293e-73	1	Slc48a1
8.30338806089485e-77	1.66739	0.345	0.137	1.31974049839863e-72	1	Gpnmb
2.58698595615394e-76	1.66327	0.301	0.11	4.11175547871108e-72	1	Adssl1
2.91260698594252e-75	0.819784	0.564	0.279	4.62929754345704e-71	1	Ninj1
9.13152221265755e-73	1.09353	0.574	0.33	1.45136414047979e-68	1	Atp6v1a
9.40953462940619e-73	0.815777	0.769	0.539	1.49555143399782e-68	1	App
2.40455327101127e-72	1.58739	0.308	0.117	3.82179696894532e-68	1	Ecm1
3.3330038309921e-72	1.53135	0.336	0.136	5.29747628897884e-68	1	Arhgap24
2.49450171331139e-69	1.47852	0.317	0.125	3.96476102313713e-65	1	Gab1
2.55256866326534e-68	0.956577	0.549	0.297	4.05705263339393e-64	1	Emilin2
3.38879107537739e-68	1.27613	0.508	0.278	5.38614453520482e-64	1	Rgs1
5.79358486232259e-68	1.3362	0.364	0.158	9.20832378017553e-64	1	Pfkl
6.08832930426599e-68	0.704221	0.91	0.775	9.67679059620037e-64	1	Npc2
8.20284338515106e-68	1.22662	0.436	0.212	1.30375992763591e-63	1	Slc7a8
1.25195098227565e-67	1.33236	0.546	0.327	1.98985089122892e-63	1	Creg1
2.01571886117485e-67	1.11815	0.486	0.249	3.20378355795131e-63	1	Snx18
2.44536199652943e-67	1.36681	0.4	0.188	3.88665835728387e-63	1	Atp6v1c1
3.63293429642036e-67	0.763142	0.763	0.555	5.77418577073052e-63	1	Dusp1
5.68263005173206e-67	1.29454	0.367	0.161	9.03197220422293e-63	1	Por
6.9036992721435e-67	1.31563	0.418	0.2	1.09727396231449e-62	1	Vdac1
2.09092939553548e-66	0.87776	0.528	0.267	3.32332318126409e-62	1	Tgm2
5.48961958618256e-65	1.27301	0.441	0.224	8.72520137027856e-61	1	Tiparp
1.4670299483028e-64	1.23205	0.384	0.173	2.33169739983247e-60	1	AA467197
1.49873426857822e-62	1.30827	0.402	0.195	2.38208824647822e-58	1	Ugp2
6.9931071521832e-62	1.3784	0.36	0.164	1.111484450768e-57	1	Scd2
1.22702468100129e-61	1.32327	0.517	0.311	1.95023302798346e-57	1	Sqstm1
1.75950161047979e-60	0.777791	0.734	0.54	2.79655185969658e-56	1	Cd53
9.81568079702187e-60	0.989852	0.633	0.437	1.56010430587866e-55	1	Nfkbia
2.41928487380604e-58	1.16998	0.422	0.216	3.84521137842732e-54	1	Metrnl
2.67657442936016e-58	0.811921	0.663	0.426	4.25414739802504e-54	1	Fcgr2b
3.25082692829614e-58	0.853286	0.609	0.374	5.16686431983388e-54	1	Lilrb4a
4.04626655388905e-57	0.752969	0.401	0.193	6.43113606075125e-53	1	Il1rn
2.20320371127523e-56	1.07195	0.49	0.279	3.50177197870085e-52	1	Cd68
1.17816780015269e-55	0.848758	0.657	0.438	1.87257990156268e-51	1	S100a10
2.70162381447696e-55	0.790681	0.698	0.504	4.29396089072968e-51	1	Gabarap
3.27124461036515e-54	1.67486	0.308	0.14	5.19931618371436e-50	1	Fbxl5
5.90864959966859e-54	0.68357	0.757	0.565	9.39120767371325e-50	1	Sdcbp
9.68840080306306e-54	1.23582	0.363	0.177	1.53987442363884e-49	1	Psmd8
3.48127582621894e-53	0.779692	0.685	0.494	5.53313979819238e-49	1	Anxa5
3.35627437802033e-51	0.634702	0.851	0.668	5.33446249642551e-47	1	S100a6
9.48660518591567e-51	0.711009	0.777	0.611	1.50780102824944e-46	1	Fos
1.22117832474752e-50	1.29202	0.36	0.18	1.94094082935371e-46	1	Anxa1
1.63648028109925e-50	0.629807	0.591	0.368	2.60102175877914e-46	1	Egr1
1.97248084033078e-50	1.19687	0.381	0.2	3.13506104762174e-46	1	Anxa4
2.1181344515387e-50	0.63076	0.909	0.842	3.36656289727561e-46	1	H3f3b
1.09794638670088e-47	0.915951	0.502	0.3	1.74507598702239e-43	1	Itgam
5.89075295257882e-47	0.855051	0.506	0.3	9.36276274282877e-43	1	Cndp2
2.79937894992133e-45	1.18524	0.325	0.16	4.44933290300497e-41	1	Hk2
3.78410254336737e-45	0.871353	0.496	0.301	6.0144525824281e-41	1	Gsn
1.00421707805615e-44	0.783923	0.604	0.406	1.59610262386244e-40	1	Prdx5
2.22568392619586e-44	0.831882	0.362	0.182	3.5375020322957e-40	1	Gsr
3.90969246483397e-44	0.755994	0.438	0.239	6.2140652036071e-40	1	Plaur
4.22991971586524e-44	1.14168	0.38	0.206	6.72303439639621e-40	1	Furin
7.48025631566994e-44	1.00667	0.363	0.19	1.18891193881258e-39	1	Lmna
1.35963588391549e-43	0.923913	0.392	0.209	2.16100527389529e-39	1	Trem2
1.96098544315986e-43	0.900413	0.55	0.368	3.11679026335829e-39	1	Slc3a2
4.71090861558387e-43	0.795835	0.387	0.204	7.487518153609e-39	1	Ccr1
1.19243476698544e-42	0.476733	0.87	0.696	1.89525581864665e-38	1	Zeb2
1.5858621662898e-40	0.795002	0.379	0.205	2.520569327101e-36	1	Nlrp3
2.16310212004316e-40	0.754592	0.563	0.38	3.4380345095966e-36	1	Bri3
1.6585296382896e-39	0.808363	0.577	0.391	2.6360670070975e-35	1	Cd63
4.99879747069139e-39	1.07706	0.326	0.171	7.9450886999169e-35	1	Rnh1
5.57473458402535e-39	1.01635	0.341	0.18	8.8604831478499e-35	1	Dhrs3
8.20905167030491e-39	0.789992	0.694	0.552	1.30474667247826e-34	1	Btg1
8.36762867108372e-39	0.898322	0.358	0.192	1.32995090098205e-34	1	Osm
2.8712631720449e-38	0.82859	0.428	0.251	4.56358568564817e-34	1	Tuba1c
7.64085214628735e-38	0.979378	0.324	0.169	1.21443704013091e-33	1	Anxa3
1.14660103982934e-37	0.94995	0.398	0.231	1.82240769270475e-33	1	Vapa
1.37593858190149e-37	0.785462	0.547	0.374	2.18691678207423e-33	1	Ndufv3
5.82069392404462e-37	0.568659	0.772	0.654	9.25141092287651e-33	1	Gng5
8.74843223286326e-37	0.916132	0.344	0.184	1.39047581909129e-32	1	Bcl2l1
9.79674207401707e-37	0.983417	0.402	0.237	1.55709418524427e-32	1	Hspa9
1.1719520823597e-36	0.66027	0.461	0.273	1.86270063970251e-32	1	Bcl2a1b
4.48790533042515e-36	0.825267	0.51	0.34	7.13307673217773e-32	1	Ifrd1
8.05169089158617e-36	0.407449	0.819	0.625	1.27973575030871e-31	1	Lamp1
3.66592293296296e-35	0.948865	0.438	0.275	5.82661790965133e-31	1	Fndc3a
8.97275902765246e-35	0.553837	0.782	0.678	1.42613031985508e-30	1	Iqgap1
1.27213645528407e-34	0.802276	0.504	0.331	2.02193368202851e-30	1	Atp6v1b2
1.36721775390115e-34	1.31084	0.334	0.191	2.17305589805049e-30	1	Cited2
1.37829719500377e-34	0.924504	0.635	0.479	2.19066556173899e-30	1	Hsp90aa1
1.71897924646207e-34	0.411727	0.944	0.831	2.73214561432681e-30	1	Ctss
1.08288362742946e-33	0.543001	0.663	0.501	1.72113523743638e-29	1	Litaf
3.22751385981236e-33	0.678174	0.867	0.777	5.12981052878577e-29	1	Gpx1
3.52915630788024e-33	0.733942	0.467	0.298	5.60924103574485e-29	1	Cd84
3.85281121814147e-33	0.894911	0.455	0.292	6.12365815011405e-29	1	Atf4
4.04957205854707e-33	0.877016	0.626	0.475	6.43638982985471e-29	1	Sat1
7.59244284248724e-33	0.829308	0.431	0.271	1.20674286538492e-28	1	Ywhag
8.12026246072019e-33	0.526106	0.755	0.647	1.29063451550687e-28	1	Tomm6
2.10786871768793e-32	1.23264	0.337	0.197	3.3502465398932e-28	1	Txnrd1
2.61540778861439e-32	0.716154	0.335	0.184	4.1569291392237e-28	1	Xylt1
5.5170511017387e-32	0.502156	0.599	0.418	8.7688010211035e-28	1	Tpd52
5.9457497972091e-32	0.74585	0.35	0.196	9.45017472768414e-28	1	Ets2
2.74179458859183e-31	1.06146	0.326	0.186	4.35780831910786e-27	1	Mdm2
1.22487170917679e-30	0.680805	0.434	0.268	1.94681109456559e-26	1	Mitf
1.40501261457644e-30	0.858823	0.415	0.262	2.2331270496078e-26	1	Trim25
2.26048054087905e-30	0.501297	0.965	0.908	3.59280777167316e-26	1	Tmsb10
4.12333677786215e-30	0.984302	0.357	0.216	6.55363147473411e-26	1	Pgd
1.34518702488265e-29	0.745244	0.398	0.237	2.13804025734848e-25	1	Bhlhe40
1.74726234122872e-29	0.842486	0.363	0.217	2.77709876514892e-25	1	Riok3
6.25049397206995e-29	0.730221	0.407	0.253	9.93453511920798e-25	1	Snx24
7.54515417064834e-29	0.758503	0.494	0.333	1.19922680388285e-24	1	Atf3
2.45109616472996e-28	0.760414	0.366	0.22	3.8957722442218e-24	1	Pla2g7
2.67680251291417e-28	0.694944	0.527	0.379	4.25450991402578e-24	1	Rtn4
5.62664993349214e-28	0.805794	0.351	0.209	8.9429974042924e-24	1	Sgms1
6.24837550610772e-28	0.822233	0.363	0.222	9.93116802940761e-24	1	Mapk3
1.31279453130809e-27	0.71985	0.386	0.237	2.08655562806108e-23	1	C5ar1
3.59147397208659e-27	0.590303	0.679	0.561	5.70828873123442e-23	1	Sec61g
3.89717406283083e-27	0.383282	0.546	0.355	6.19416845546331e-23	1	Dab2
5.77527575163575e-27	0.92135	0.303	0.175	9.17922327964986e-23	1	Azin1
6.63222227549541e-27	0.835909	0.491	0.353	1.05412540846724e-22	1	Zfp36l1
8.22073528821783e-27	0.881453	0.339	0.205	1.30660366670934e-22	1	Ell2
8.52516198204031e-27	0.620166	0.542	0.388	1.35498924542549e-22	1	Ctsa
1.08091310515945e-26	0.471289	0.708	0.555	1.71800328934043e-22	1	Atp6v0c
3.47718583690233e-26	0.787221	0.395	0.253	5.52663916917257e-22	1	Rgl1
2.6500097514295e-25	0.375391	0.9	0.843	4.21192549892205e-21	1	Junb
5.66774098065008e-25	0.614709	0.347	0.211	9.00830751464524e-21	1	Eea1
1.39035810352113e-24	0.823173	0.325	0.196	2.20983516973648e-20	1	Glul
4.34601889890764e-24	0.492361	0.697	0.558	6.90756243792381e-20	1	Akr1a1
3.51122968092179e-23	0.676762	0.457	0.323	5.5807484548571e-19	1	Prelid1
4.73421729506551e-23	0.792999	0.406	0.276	7.52456496877712e-19	1	Dstn
6.1807207998114e-23	0.548904	0.701	0.585	9.82363763922023e-19	1	Ubc
8.80508051480221e-23	0.77065	0.329	0.202	1.39947949702266e-18	1	Nfil3
9.76224438330845e-23	0.567063	0.613	0.484	1.55161112228304e-18	1	Calm2
3.09930365471035e-22	0.661923	0.379	0.246	4.92603322879663e-18	1	Rab11a
8.03879220364285e-22	0.416323	0.678	0.512	1.27768563284699e-17	1	Alox5ap
9.1712526087415e-22	0.64477	0.392	0.26	1.45767888963337e-17	1	Slc15a3
2.54532382943578e-21	0.720419	0.302	0.184	4.04553769450522e-17	1	Blvrb
2.6976984336112e-21	0.820391	0.328	0.21	4.28772189038165e-17	1	Klf4
3.03090853540549e-21	0.784971	0.332	0.212	4.81732602617348e-17	1	Glrx
3.85107576347702e-21	0.7034	0.376	0.252	6.12089981847037e-17	1	Atp6v1e1
4.03136478411175e-21	0.65026	0.332	0.207	6.40745118786721e-17	1	Sash1
5.11211443520374e-20	0.671363	0.367	0.243	8.12519468331282e-16	1	Ms4a6d
5.63680549548354e-20	0.626807	0.465	0.342	8.95913865452153e-16	1	Ier3ip1
6.6071867406871e-20	0.390053	0.855	0.812	1.05014626056481e-15	1	Eif1
8.50750430210499e-20	0.464882	0.679	0.562	1.35218273377657e-15	1	Klf6
9.53851216446466e-20	0.683707	0.364	0.244	1.51605112342001e-15	1	Fkbp1a
1.07129424772362e-19	0.539253	0.362	0.233	1.70271507733192e-15	1	Hk3
1.12634101493084e-19	0.3894	0.362	0.227	1.79020640913107e-15	1	Stab1
9.57228888104063e-19	0.412146	0.632	0.495	1.5214195947526e-14	1	Ctsh
9.81147375779797e-19	0.430931	0.617	0.493	1.55943563906441e-14	1	Lgals1
4.15982807682638e-18	0.553667	0.512	0.4	6.61163074530785e-14	1	Atp6v1g1
5.36761090522741e-18	0.476	0.549	0.428	8.53128077276845e-14	1	Ostf1
5.39904463642761e-18	0.562741	0.496	0.379	8.58124154513805e-14	1	Dynll1
1.12384303531872e-17	0.700515	0.363	0.252	1.78623612033557e-13	1	Lasp1
1.29492012238182e-17	0.643385	0.408	0.291	2.05814604251366e-13	1	Gpx4
1.46238460355104e-17	0.572787	0.421	0.301	2.32431408888403e-13	1	Rbm47
2.00684969180496e-17	0.421778	0.605	0.474	3.1896869001548e-13	1	Sdc3
2.39893668798393e-17	0.310547	0.547	0.402	3.81286997188166e-13	1	Nampt
2.90735028225053e-17	0.448216	0.427	0.292	4.62094253860899e-13	1	Maf
5.97418220807306e-17	0.304404	0.663	0.534	9.49536520151132e-13	1	Cd44
1.1158295346231e-16	0.561715	0.407	0.289	1.77349946232996e-12	1	Zfand5
1.83095761704947e-16	0.448809	0.506	0.387	2.91012403653843e-12	1	Jun
2.39588938627934e-16	0.529277	0.434	0.317	3.80802659055238e-12	1	Fcgr3
5.34445861436294e-16	0.574337	0.394	0.281	8.49448252166845e-12	1	Peak1
9.5197069354506e-16	0.505874	0.526	0.408	1.51306222032052e-11	1	Pid1
1.61750980363618e-15	0.561086	0.4	0.292	2.57087008189935e-11	1	Mtpn
1.87057337061278e-15	0.530741	0.359	0.248	2.97308931525195e-11	1	Wsb1
2.80207347372413e-15	0.584888	0.316	0.212	4.45361557913713e-11	1	Stx4a
2.93296350389164e-15	0.555602	0.34	0.234	4.66165219308537e-11	1	Bcl2l11
2.95023441711219e-15	0.535066	0.353	0.245	4.68910258255811e-11	1	Myo5a
3.26701729675039e-15	0.316062	0.754	0.632	5.19259729145507e-11	1	Ctsz
6.54666069226688e-15	0.565839	0.391	0.284	1.0405262504289e-10	1	Mdfic
8.16888501577056e-15	0.423416	0.738	0.663	1.29836258440657e-10	1	Ubb
1.30851314023345e-14	0.643065	0.349	0.251	2.07975078508705e-10	1	Psmb6
3.09898569420886e-14	0.482464	0.494	0.386	4.92552786237556e-10	1	Atp6v0e
3.83113037441243e-14	0.536791	0.352	0.247	6.08919861709111e-10	1	Pcna
9.53361076310546e-14	0.528857	0.408	0.304	1.51527209468798e-09	1	Zmiz1
1.56112004379079e-13	0.550778	0.467	0.364	2.48124419760107e-09	1	Neat1
2.13698026394116e-13	0.483006	0.502	0.399	3.39651643150808e-09	1	Sh3glb1
4.56670806765365e-13	0.398105	0.483	0.374	7.25832580272872e-09	1	Snx3
5.57090716915044e-13	0.532679	0.374	0.279	8.85439985464771e-09	1	Tmed2
5.91281003463948e-13	0.390397	0.43	0.324	9.39782026905599e-09	1	Rab7
1.20779686873212e-12	0.612813	0.357	0.262	1.91967234316283e-08	1	Arl4c
1.46351299418075e-12	0.599735	0.356	0.265	2.32610755295088e-08	1	Prr13
1.65251314914719e-12	0.439358	0.329	0.231	2.62650439925455e-08	1	Fndc3b
2.4768310173757e-12	0.363855	0.822	0.767	3.93667521901693e-08	1	Hsp90b1
3.14388152942496e-12	0.380353	0.356	0.257	4.99688530286804e-08	1	Txndc17
3.70266944802671e-12	0.37963	0.625	0.541	5.88502282069365e-08	1	Rhoa
5.33399082871272e-12	0.411591	0.374	0.272	8.477845023156e-08	1	Fosl2
5.73470715991571e-12	0.474749	0.407	0.311	9.11474355997002e-08	1	Cyfip1
6.16467606069153e-12	0.354221	0.33	0.228	9.79813613086311e-08	1	Mmp14
7.11356772490168e-12	0.344678	0.591	0.496	1.13063045419587e-07	1	Atp6v0b
3.39576157545285e-11	0.447981	0.394	0.301	5.39722344802477e-07	1	Tomm20
3.96708200478812e-11	0.349415	0.605	0.509	6.30528013841023e-07	1	Dazap2
7.58436473751253e-11	0.410528	0.393	0.299	1.20545893138024e-06	1	Cyth1
7.68140525407737e-11	0.338483	0.323	0.233	1.22088255108306e-06	1	Gadd45b
3.5340104315657e-10	0.472659	0.357	0.272	5.61695617993052e-06	1	Atp6ap1
3.78156870057494e-10	0.347877	0.514	0.431	6.01042529269381e-06	1	Hif1a
4.68125075694313e-10	0.303605	0.665	0.571	7.44037995308542e-06	1	Atp2b1
5.51820809350155e-10	0.368779	0.454	0.362	8.77063994381136e-06	1	Gna13
6.64257229230386e-10	0.506725	0.309	0.229	1.05577044013878e-05	1	Ciao2a
8.28604664487417e-10	0.372187	0.502	0.413	1.3169842537363e-05	1	Snx5
9.15550908753256e-10	0.525853	0.309	0.233	1.45517661437243e-05	1	Trib1
2.93658758649686e-09	0.760414	0.326	0.251	4.66741230997811e-05	1	Vmp1
5.3774923218985e-09	0.300705	0.649	0.572	8.54698629642547e-05	1	Rap1b
5.60052276903137e-09	0.459404	0.327	0.248	8.90147088909846e-05	1	Ist1
6.87306503562062e-09	0.39581	0.336	0.257	0.00010924	1	Ptpn12
8.54775701414161e-09	0.312476	0.61	0.541	0.000135858	1	Uqcrq
1.01579029667336e-08	0.377318	0.308	0.231	0.00016145	1	Rnf149
1.08769895327234e-08	0.465078	0.3	0.226	0.000172879	1	Ppp2r1a
2.02309970976268e-08	0.392135	0.318	0.241	0.000321551	1	Fcgr1
2.25903100033664e-08	0.381736	0.477	0.399	0.00035905	1	Emp3
2.48520515668568e-08	0.40225	0.352	0.274	0.000394999	1	Epb41l2
2.9163896612585e-08	0.435321	0.339	0.264	0.000463531	1	Psma6
5.24095999787671e-08	0.358059	0.389	0.31	0.000832998	1	Sgpl1
5.26335783862671e-08	0.419756	0.324	0.25	0.000836558	1	B4galt1
6.41855144163029e-08	0.394701	0.31	0.236	0.00102016	1	Reep3
8.01002705254574e-08	0.413777	0.426	0.353	0.00127311	1	Pdia6
1.07633866434622e-07	0.363723	0.392	0.315	0.00171073	1	Cmpk1
1.21086028858783e-07	0.373307	0.417	0.342	0.00192454	1	Ssr3
1.43191785722445e-07	0.336565	0.465	0.391	0.00227589	1	Uqcrb
2.33048359432362e-07	0.423733	0.314	0.246	0.00370407	1	Bax
2.49160548102463e-07	0.435938	0.353	0.283	0.00396016	1	Tmem106a
3.00967464091211e-07	0.383055	0.33	0.258	0.00478358	1	Fnip1
4.41963105534086e-07	0.396298	0.342	0.273	0.00702456	1	Csf2rb
4.63847506667085e-07	0.327327	0.351	0.278	0.00737239	1	Map1lc3b
4.71052359624355e-07	0.355316	0.45	0.383	0.00748691	1	Eif2s2
6.08768393059602e-07	0.322894	0.519	0.454	0.00967576	1	Eif4a1
6.31166742934688e-07	0.379288	0.34	0.272	0.0100318	1	Ptpre
8.60753330269831e-07	0.336607	0.449	0.383	0.0136808	1	Calm3
9.23786288249937e-07	0.329475	0.344	0.276	0.0146827	1	Pitpnc1
1.1790599800268e-06	0.343392	0.4	0.325	0.01874	1	Rnf19b
2.05501537490027e-06	0.379143	0.309	0.246	0.0326624	1	Ifnar2
3.29139580907291e-06	0.327963	0.356	0.292	0.0523134	1	Atp6v0d1
4.21078396436739e-06	0.337109	0.332	0.268	0.0669262	1	Eif5
5.31123886609921e-06	0.417352	0.325	0.268	0.0844168	1	Psmb5
2.53891498921675e-05	0.332616	0.376	0.319	0.403535	1	Tmed10
2.75012351121454e-05	0.301609	0.349	0.289	0.437105	1	Eloc
5.06099046500255e-05	0.310648	0.341	0.285	0.804394	1	Ctnnb1
0.00012374	0.30901	0.308	0.254	1	1	Atp2a2
0.000132909	0.353629	0.321	0.273	1	1	Chd7
0.000594884	0.317032	0.3	0.255	1	1	Psmd2
0	4.1761	0.908	0.097	0	2	Folr2
0	3.91844	0.877	0.108	0	2	Cbr2
0	3.82758	0.832	0.082	0	2	Gas6
0	3.64257	0.925	0.177	0	2	Fcgrt
0	3.4615	0.847	0.144	0	2	Serpinb6a
0	3.10798	0.919	0.222	0	2	Timp2
0	3.20348	0.92	0.224	0	2	Pltp
0	3.57818	0.83	0.146	0	2	Clec10a
0	3.56271	0.776	0.104	0	2	Ednrb
0	2.29198	0.953	0.317	0	2	F13a1
0	3.53329	0.705	0.073	0	2	Igfbp4
0	3.6234	0.962	0.333	0	2	Ccl8
0	2.26733	0.981	0.362	0	2	Mrc1
0	3.31137	0.997	0.378	0	2	Selenop
0	1.73786	0.971	0.353	0	2	C1qa
0	2.57753	0.875	0.257	0	2	Ninj1
0	5.0919	0.649	0.032	0	2	Fcna
0	1.78144	0.977	0.362	0	2	C1qc
0	1.65968	0.944	0.348	0	2	Pf4
0	1.93749	0.931	0.344	0	2	Ccl9
0	2.54034	0.753	0.168	0	2	Wwp1
0	2.06232	0.828	0.259	0	2	Maf
0	1.65988	0.978	0.415	0	2	C1qb
0	3.4195	0.611	0.072	0	2	Stard8
0	3.60106	0.599	0.068	0	2	C4b
0	2.63239	0.989	0.47	0	2	Ccl6
0	5.0669	0.541	0.026	0	2	Lyve1
0	2.41887	0.625	0.116	0	2	Igf1
0	3.46982	0.558	0.056	0	2	Pmp22
0	2.45655	0.649	0.155	0	2	Blvrb
0	4.2027	0.492	0.03	0	2	Npl
0	2.78545	0.499	0.071	0	2	Pdgfc
0	3.79379	0.468	0.048	0	2	Ltc4s
0	2.99428	0.481	0.064	0	2	Tns1
0	3.36773	0.449	0.052	0	2	Cela1
0	3.47685	0.993	0.611	0	2	Wfdc17
0	3.60024	0.401	0.035	0	2	Fgfr1
0	5.76356	0.375	0.016	0	2	Cd209f
0	1.63241	0.974	0.615	0	2	Lamp1
0	4.2885	0.358	0.021	0	2	C6
0	3.53245	0.344	0.026	0	2	Plekhg5
0	4.46625	0.319	0.017	0	2	Fxyd2
0	4.03893	0.332	0.032	0	2	Cd163
0	3.71203	0.323	0.023	0	2	Cp
0	4.02577	0.301	0.021	0	2	Rcn3
0	2.05382	0.991	0.723	0	2	Itm2b
0	1.54773	0.999	0.772	0	2	Ctsb
9.24083851453401e-298	2.10917	0.818	0.292	1.46873887350004e-293	2	Snx2
1.87596525971187e-291	2.18565	0.766	0.249	2.98165918378604e-287	2	Ap2m1
4.00184811400302e-288	1.8796	0.865	0.33	6.36053739239641e-284	2	Dab2
2.16485105963691e-286	2.79391	0.504	0.094	3.4408142741869e-282	2	Rnase4
8.50058224758677e-281	2.03485	0.786	0.259	1.35108254243144e-276	2	Cfp
2.43461382887365e-279	2.06681	0.637	0.153	3.86957521961178e-275	2	Itsn1
6.7308329398226e-274	2.42856	0.549	0.116	1.0697985874554e-269	2	Rnasel
2.80433014231895e-270	2.71731	0.452	0.077	4.45720232820174e-266	2	Nxpe5
7.11295233907552e-268	1.55037	0.982	0.619	1.13053264477266e-263	2	Apoe
5.80451422178871e-266	1.75751	0.925	0.501	9.22569490411097e-262	2	Rbpj
9.86995429512752e-264	2.76436	0.494	0.1	1.56873053566757e-259	2	Cfh
5.2526664485349e-259	2.90034	0.38	0.055	8.34858805330138e-255	2	Siglec1
5.28768883238195e-258	2.03892	0.716	0.223	8.40425263018787e-254	2	Trf
1.49044500461347e-255	2.05768	0.72	0.232	2.36891329033265e-251	2	Ap2a2
9.45474365475798e-254	2.96736	0.378	0.056	1.50273695648723e-249	2	Prxl2b
3.43820322328071e-253	1.90224	0.735	0.236	5.46468020308236e-249	2	Mtss1
9.64080912806069e-253	1.66371	0.915	0.512	1.53231020281397e-248	2	Serinc3
2.17605975939215e-250	1.41585	0.997	0.729	3.45862938157788e-246	2	Lyz2
3.48878749626865e-248	2.60426	0.437	0.078	5.5450788465694e-244	2	Ddx60
1.15091764287921e-241	2.55906	0.429	0.077	1.82926850159221e-237	2	Rab11fip5
2.23281004035337e-240	2.37205	0.535	0.126	3.54882827813764e-236	2	Aldh2
6.8457537866041e-237	1.31623	0.998	0.625	1.08806410684286e-232	2	Lgmn
8.41321914083931e-230	1.76209	0.751	0.272	1.337197050245e-225	2	Frmd4b
1.36151241245865e-228	2.25267	0.385	0.063	2.16398782836178e-224	2	Mir99ahg
2.49843448334215e-228	2.07008	0.654	0.204	3.97101176782401e-224	2	Stab1
3.16027018069698e-224	1.25462	0.968	0.618	5.02293342519979e-220	2	Ctsd
5.19115332657292e-223	2.8717	0.301	0.038	8.250819097255e-219	2	Etv1
5.99633216758236e-221	1.39867	0.865	0.362	9.53057034715541e-217	2	Ctsl
2.43542605638883e-219	2.80844	0.337	0.051	3.87086617402441e-215	2	Hist1h2bc
3.22643030755251e-219	2.07844	0.598	0.173	5.12808833082396e-215	2	Pepd
1.05366369724522e-206	1.37509	0.915	0.502	1.67469308040156e-202	2	Grn
1.74634896844041e-206	2.2522	0.462	0.104	2.7756470504392e-202	2	Cd38
5.53704242037398e-206	1.71212	0.532	0.133	8.80057522294241e-202	2	Psd3
1.99343339202179e-203	2.11652	0.677	0.259	3.16836303327944e-199	2	Hsbp1
4.213396991747e-201	2.34768	0.443	0.099	6.69677317868269e-197	2	Cd302
6.03199130967569e-201	2.13842	0.498	0.124	9.58724698759854e-197	2	Camk1
6.11678116128994e-201	1.93682	0.589	0.175	9.72201197775423e-197	2	Glul
3.59624423314224e-198	1.85798	0.656	0.227	5.71587058415628e-194	2	Osbpl9
1.82474966391438e-197	2.03797	0.499	0.125	2.90025711582551e-193	2	Lrp6
3.4713480237022e-195	2.6038	0.329	0.054	5.51736054887228e-191	2	Ms4a8a
1.28768904596521e-194	3.89393	0.592	0.214	2.0466529696571e-190	2	Retnla
1.23305508924353e-190	1.28112	0.95	0.722	1.95981775884367e-186	2	Ly6e
1.46487785161918e-190	1.61917	0.729	0.271	2.32827685736353e-186	2	Adgre1
6.48264441680004e-183	1.7241	0.685	0.262	1.0303515036062e-178	2	Ehd4
6.86339238835826e-183	1.61468	0.743	0.318	1.09086758620566e-178	2	Aplp2
6.60543427213049e-182	2.17395	0.423	0.096	1.04986772321242e-177	2	Lifr
2.59880983003162e-181	1.14075	0.827	0.349	4.13054834385226e-177	2	Hmox1
1.63242669194139e-180	1.95509	0.554	0.17	2.59457898417165e-176	2	Gnpda1
4.47133568216369e-176	2.10062	0.459	0.118	7.10674093323096e-172	2	Tcn2
1.49694492061414e-171	2.24962	0.379	0.081	2.37924425682412e-167	2	Epb41l1
4.52125861314642e-169	1.4556	0.833	0.422	7.18608843973492e-165	2	Ifitm2
3.22796859072462e-165	1.33952	0.832	0.416	5.13053327809771e-161	2	Fcgr2b
4.19455213319633e-164	1.80474	0.595	0.212	6.66682116050225e-160	2	Tmem176b
5.52572248507693e-162	2.0464	0.513	0.162	8.78258331778128e-158	2	Slc48a1
3.62992996364015e-160	1.09288	0.963	0.586	5.76941068420965e-156	2	Ifitm3
4.6314176614052e-160	2.33173	0.344	0.072	7.36117523103742e-156	2	Tmem8
1.51076094673499e-159	1.86845	0.518	0.161	2.40120344874059e-155	2	Bin1
7.09531863624319e-157	1.26348	0.859	0.473	1.12772994404449e-152	2	Unc93b1
9.18161766202151e-157	0.950974	0.997	0.901	1.4593263112017e-152	2	Ftl1
2.01282642424065e-155	1.27425	0.648	0.225	3.19918631868809e-151	2	Ms4a7
1.38727780994553e-154	1.67407	0.576	0.198	2.20493935112743e-150	2	Txnip
2.44050785024224e-154	2.2347	0.372	0.087	3.87894317717502e-150	2	Mgl2
4.61991007106185e-154	1.7986	0.555	0.192	7.3428850669457e-150	2	Snx6
2.93064450890482e-153	1.4961	0.722	0.316	4.65796638245332e-149	2	Creg1
5.62963185373166e-150	1.03105	0.672	0.247	8.9477368683211e-146	2	Ccl7
6.15183337844747e-150	1.28511	0.711	0.296	9.77772397170442e-146	2	Slc9a9
6.65880084629779e-150	2.14876	0.386	0.095	1.05834980651057e-145	2	Pros1
2.80290016547909e-149	1.33115	0.773	0.373	4.45492952301247e-145	2	Hexa
2.52477376954229e-147	1.79651	0.465	0.136	4.01287542931051e-143	2	Nrp2
1.38038133201545e-143	1.93167	0.431	0.121	2.19397808910536e-139	2	Pla2g15
8.71998182213624e-143	1.36754	0.754	0.358	1.38595391081033e-138	2	Csf1r
1.84396962448494e-141	1.76429	0.497	0.161	2.93080532115637e-137	2	Tmem176a
5.82743595382534e-141	1.61776	0.548	0.191	9.26212670501e-137	2	Eps15
1.09992945543128e-140	1.26777	0.813	0.441	1.74822787646248e-136	2	Bst2
3.55195710209936e-137	1.02357	0.936	0.614	5.64548061807672e-133	2	Ctsc
9.98023334642671e-134	1.48673	0.586	0.221	1.58625828808106e-129	2	Nrp1
3.34200408480938e-132	1.86819	0.435	0.131	5.31178129239603e-128	2	Twf1
5.06404092047714e-132	1.78234	0.46	0.146	8.04878663900637e-128	2	Adam15
5.74068345372628e-132	1.41578	0.711	0.356	9.12424228135255e-128	2	Snx3
9.76759343613725e-132	1.11138	0.867	0.569	1.55246130073965e-127	2	Clta
8.40930452460719e-129	0.732399	0.993	0.955	1.33657486114107e-124	2	H2-D1
1.09235878623119e-126	1.48484	0.658	0.312	1.73619505483585e-122	2	Ap2s1
1.08566253942146e-124	1.77305	0.408	0.12	1.72555204015646e-120	2	Hacd4
2.94142728917617e-124	1.82708	0.416	0.126	4.67510453341661e-120	2	Mpp1
5.86825309211781e-123	1.49582	0.538	0.199	9.32700146461204e-119	2	Ptafr
5.4100901426792e-122	1.53331	0.495	0.17	8.59879727277432e-118	2	Dhrs3
2.32759212440926e-120	1.09928	0.849	0.547	3.69947492253607e-116	2	Akr1a1
8.02696944413282e-119	1.83728	0.385	0.113	1.27580652345047e-114	2	Idh1
3.88351299448496e-118	1.25226	0.583	0.222	6.1724555534344e-114	2	C5ar1
8.53902983783733e-118	0.813735	1	0.967	1.35719340242587e-113	2	Fth1
4.20396998954417e-117	1.30625	0.592	0.238	6.68178990138151e-113	2	Rgl1
4.64473397030552e-117	1.3521	0.614	0.26	7.3823401724036e-113	2	Dstn
6.91696969509052e-116	0.949239	0.886	0.517	1.09938316333769e-111	2	Marcks
1.15912052006952e-115	1.39897	0.495	0.177	1.8423061545985e-111	2	Hdac9
8.09088379524787e-115	1.56092	0.52	0.201	1.2859650704167e-110	2	Akr1b3
8.10268234318772e-115	1.87535	0.555	0.242	1.28784033162626e-110	2	Gstp1
1.97708253809389e-114	1.14199	0.617	0.25	3.14237498604643e-110	2	Abca1
1.67344510814452e-112	1.44236	0.867	0.585	2.65977365488489e-108	2	Ifi27l2a
2.18869457131028e-112	1.59438	0.476	0.171	3.47871115164056e-108	2	Atp13a2
4.20163753082529e-112	1.98961	0.329	0.088	6.67808269149372e-108	2	Mfsd11
5.6119179549085e-111	1.6767	0.428	0.142	8.91958239753156e-107	2	Lipa
6.14963176352697e-111	1.61652	0.468	0.168	9.77422472494977e-107	2	Ap1b1
5.7157215970352e-108	1.96242	0.326	0.09	9.08456790632774e-104	2	Idh2
4.78593071039736e-106	1.50585	0.456	0.16	7.60675827110557e-102	2	Rab3il1
7.4119634213903e-104	1.08979	0.765	0.441	1.17805746619577e-99	2	Cltc
2.23106383369095e-101	1.81121	0.339	0.1	3.5460528572684e-97	2	Slc12a7
3.82337365933116e-100	1.03716	0.791	0.46	6.07687009414094e-96	2	Sdc3
9.09857638224993e-100	1.55207	0.416	0.144	1.4461277301948e-95	2	Man1c1
4.73189834582995e-98	0.887416	0.885	0.637	7.52087923086213e-94	2	Prdx1
4.86295568930422e-97	1.19872	0.662	0.336	7.72918177258012e-93	2	Itm2c
1.80712596127991e-96	1.43846	0.427	0.151	2.87224600285829e-92	2	Gas7
3.49873638743222e-95	0.893843	0.832	0.501	5.56089161418477e-91	2	Alox5ap
4.30695415447952e-95	1.154	0.531	0.221	6.84547293312974e-91	2	Pde7b
6.37550773404764e-95	1.5452	0.437	0.164	1.01332319924953e-90	2	Osbpl11
1.84216067819463e-94	1.80506	0.317	0.093	2.92793018192255e-90	2	Cebpd
2.7116311566626e-94	1.40833	0.392	0.131	4.30986656039953e-90	2	Lpl
3.92234597222545e-94	1.80036	0.336	0.104	6.23417668825513e-90	2	Hpse
6.88256863351523e-94	1.5324	0.44	0.166	1.09391545861091e-89	2	Tpp1
7.03234603587819e-94	1.30196	0.51	0.212	1.11772107894248e-89	2	Wdfy3
1.96696937073425e-92	1.21492	0.53	0.22	3.12630111784501e-88	2	Clec4a3
3.84746644887898e-91	1.39072	0.477	0.192	6.11516317384825e-87	2	Snx9
8.78414596669391e-91	1.18334	0.641	0.327	1.39615215994633e-86	2	Rnf130
1.22930803820693e-90	1.42289	0.411	0.146	1.9538621959261e-86	2	Vat1
2.97531179265215e-90	1.61302	0.39	0.138	4.72896056324133e-86	2	Sec14l1
9.4819151929833e-88	1.2203	0.382	0.131	1.50705560077277e-83	2	Zdhhc14
1.07246296437996e-87	1.32915	0.476	0.194	1.70457263558551e-83	2	Plxnb2
1.32908006831851e-87	0.937155	0.368	0.12	2.11243986058544e-83	2	Tbc1d4
2.3344431770229e-87	1.00072	0.72	0.396	3.71036398556019e-83	2	Snx5
8.76266708563455e-86	1.25717	0.402	0.144	1.39273830659076e-81	2	Cfb
8.43259347034671e-85	1.7108	0.303	0.092	1.34027640617691e-80	2	Tspan3
7.98604089566321e-84	1.42212	0.428	0.167	1.26930133995671e-79	2	Smpdl3a
3.22597365771109e-83	1.37499	0.475	0.204	5.12736253156601e-79	2	Scamp2
3.90355465487674e-83	1.65212	0.3	0.091	6.20430976846109e-79	2	Mindy1
4.43745730959468e-83	1.15676	0.553	0.255	7.05289464786979e-79	2	Lgals3bp
2.63391010281634e-82	1.1577	0.479	0.195	4.18633671741629e-78	2	Aoah
2.05470886435071e-81	1.44077	0.346	0.116	3.26575426899902e-77	2	St6gal1
2.16335005457278e-81	0.908725	0.645	0.312	3.43842857673797e-77	2	Gda
1.89393695263961e-80	1.13068	0.487	0.205	3.01022339252539e-76	2	Trem2
2.24407016433454e-80	1.47326	0.389	0.145	3.56672511919331e-76	2	Arhgef3
2.21493581250159e-79	1.37839	0.358	0.126	3.52041898039003e-75	2	Rnf150
6.30554642022974e-79	1.56564	0.323	0.107	1.00220354803132e-74	2	Ctnnd1
8.68358130452046e-79	1.28263	0.393	0.148	1.38016841254048e-74	2	Ccl12
8.82805832661396e-78	1.03199	0.532	0.24	1.40313159043202e-73	2	Eps8
9.74484689802788e-78	1.34918	0.446	0.188	1.54884596597255e-73	2	Stard3nl
1.27056392083067e-77	1.12199	0.473	0.197	2.01943429576826e-73	2	Sash1
8.24222532598543e-76	0.89128	0.793	0.53	1.31001929331213e-71	2	Arpc3
8.32518289071828e-76	0.901293	0.771	0.482	1.32320456865076e-71	2	Atp6v0b
2.72460048057837e-75	0.74771	0.72	0.382	4.33048000383126e-71	2	Cd63
3.53265649498493e-75	1.37769	0.415	0.169	5.61480423312905e-71	2	Tent5a
1.88025110682358e-74	0.969356	0.721	0.447	2.98847110918539e-70	2	Ptpn18
4.69266064075254e-74	1.49445	0.387	0.153	7.45851482241209e-70	2	Cyb5a
9.4842238918926e-74	0.691143	0.76	0.426	1.50742254537741e-69	2	Mafb
9.8699633926397e-74	1.13884	0.546	0.267	1.56873198162615e-69	2	Tmem106a
2.74338423615152e-70	1.41609	0.35	0.131	4.36033490493922e-66	2	Snx8
4.56300631759563e-70	0.641392	0.654	0.334	7.2524422411865e-66	2	Naaa
1.22363933521704e-69	0.892428	0.757	0.5	1.94485235939396e-65	2	Cox5a
6.61181048200306e-68	1.25875	0.377	0.148	1.05088115800957e-63	2	Cd81
8.19916171524632e-66	0.810166	0.729	0.442	1.30317476302125e-61	2	Lamp2
3.25183784442111e-65	0.723312	0.82	0.539	5.16847106992291e-61	2	App
7.50819449136482e-65	1.13372	0.498	0.242	1.19335243245752e-60	2	Mfsd1
1.87988782665692e-64	1.35362	0.378	0.157	2.98789371168851e-60	2	Dse
7.30349804412511e-64	1.35631	0.336	0.128	1.16081797913324e-59	2	Sulf2
7.87665418081171e-64	0.888805	0.726	0.479	1.25191541549821e-59	2	Hint1
1.18202694736707e-63	0.82955	0.668	0.376	1.87871363014523e-59	2	Nrros
5.02943173580247e-63	0.772716	0.777	0.485	7.99377880088444e-59	2	Ctsh
3.80652624340357e-62	1.15806	0.469	0.226	6.05009281126563e-58	2	Arap1
4.15901591225459e-62	0.391746	1	0.986	6.61033989093745e-58	2	B2m
1.13014714883961e-61	0.990786	0.52	0.263	1.79625587836567e-57	2	Klf2
7.6129711897887e-61	1.10898	0.416	0.183	1.21000564090502e-56	2	Clec4a1
9.41216135469187e-61	0.910902	0.582	0.306	1.49596892571473e-56	2	Fcgr3
3.40489293999552e-60	1.13902	0.411	0.182	5.41173683882888e-56	2	Atp6v0a1
6.77007020564658e-60	1.11821	0.422	0.188	1.07603495848547e-55	2	Tgfbr2
1.17885342469435e-59	1.2799	0.38	0.164	1.8736696332092e-55	2	Necap2
2.90731088669163e-59	1.3695	0.302	0.113	4.62087992330768e-55	2	Mgst1
1.25220357195249e-58	1.323	0.349	0.145	1.99025235726128e-54	2	Mgat1
1.5008169933958e-58	0.882005	0.677	0.43	2.38539852930329e-54	2	Vamp8
5.06855608989693e-58	1.28416	0.334	0.134	8.05596304928218e-54	2	Dnase2a
6.08969409353984e-58	0.563951	0.537	0.274	9.67895979227223e-54	2	Tcf4
8.56159741197764e-58	1.31359	0.317	0.124	1.36078029265973e-53	2	Hfe
1.02424674669671e-57	0.46457	0.96	0.773	1.62793777919975e-53	2	Npc2
1.82965990119749e-57	1.20072	0.377	0.163	2.90806144696329e-53	2	Tbc1d14
3.12685644378553e-57	0.65365	0.812	0.525	4.96982563175271e-53	2	Ahnak
3.94347662231798e-57	0.435363	1	0.992	6.26776174351219e-53	2	Rps29
7.92231968538695e-57	0.441124	1	0.915	1.2591734907954e-52	2	Psap
1.21389501573277e-56	1.36577	0.312	0.122	1.92936473800566e-52	2	Snx27
7.51783281896938e-56	0.803372	0.566	0.296	1.19488434824699e-51	2	Ifi207
1.24664518604894e-55	1.21437	0.322	0.128	1.98141785870619e-51	2	Tlr4
1.28999034291145e-55	0.860252	0.686	0.43	2.05031065102345e-51	2	Tmem50a
2.58581469317636e-55	1.08204	0.462	0.23	4.1098938733345e-51	2	Plekhb2
4.4161714748157e-55	1.09817	0.493	0.26	7.01906294207208e-51	2	Il4ra
2.08544470319754e-54	1.25262	0.323	0.13	3.31460581126216e-50	2	B4galt6
1.23530970220703e-53	0.986503	0.505	0.265	1.96340124068786e-49	2	Laptm4a
1.37163555044717e-53	0.854693	0.533	0.288	2.18007754388073e-49	2	Man1a
2.14978309644909e-53	1.20481	0.364	0.16	3.41686525349619e-49	2	P2rx4
2.22213895078622e-53	1.26878	0.36	0.16	3.53186764837961e-49	2	2610507B11Rik
4.55961524817298e-53	1.20058	0.372	0.168	7.24705247544613e-49	2	Lrrc25
8.3985980699636e-53	1.11088	0.424	0.205	1.33487317724001e-48	2	Tsc22d3
9.4491337617569e-53	1.22272	0.346	0.149	1.50184532009364e-48	2	Dmac1
4.04843259963349e-52	1.18584	0.34	0.145	6.43457877385747e-48	2	B3gnt2
8.39828428176324e-52	1.16414	0.353	0.155	1.33482330374345e-47	2	AC149090.1
1.88255026835951e-51	1.10703	0.37	0.167	2.9921253965306e-47	2	Snx29
9.13738286671216e-51	1.29134	0.308	0.127	1.45229563283523e-46	2	Hmox2
9.64842198860303e-51	0.729224	0.753	0.526	1.53352019086856e-46	2	Dbi
7.24771813971233e-50	0.928272	0.507	0.276	1.15195232112588e-45	2	Gmfg
3.81468789800771e-49	1.01253	0.409	0.197	6.06306494509345e-45	2	Ehd1
3.89042273329583e-49	0.834384	0.557	0.308	6.1834378923004e-45	2	Kctd12
4.15410339089414e-49	0.972413	0.462	0.237	6.60253192948714e-45	2	Ms4a6d
5.59951732157144e-49	0.9018	0.517	0.279	8.89987283090565e-45	2	Gns
9.42077190811796e-49	0.914839	0.462	0.237	1.49733748707627e-44	2	Tmcc1
1.28731202538934e-48	0.802269	0.636	0.391	2.04605373315381e-44	2	Serp1
2.48082331337819e-48	0.941823	0.443	0.222	3.9430205742833e-44	2	Rab31
3.22654808850814e-48	1.08128	0.351	0.159	5.12827553187483e-44	2	Pld3
6.85784334949887e-48	1.10005	0.312	0.13	1.08998562196935e-43	2	Sbf2
7.25088523930272e-48	0.663008	0.408	0.189	1.15245569993477e-43	2	Marcksl1
9.1645270642076e-48	1.12215	0.341	0.152	1.45660993158516e-43	2	Zfhx3
2.61036410712591e-47	1.04438	0.428	0.219	4.14891271186592e-43	2	Rnpep
3.23584517849079e-47	1.22901	0.312	0.134	5.14305232669327e-43	2	Ly9
5.23363273329772e-47	0.912905	0.456	0.238	8.31833586630339e-43	2	Myo5a
6.15380031112869e-47	0.66857	0.771	0.548	9.78085021450794e-43	2	Pitpna
1.06159658544915e-46	0.631673	0.787	0.532	1.68730161291288e-42	2	Tuba1b
1.24101365988539e-46	0.95955	0.419	0.209	1.97246711102184e-42	2	Wdfy2
1.30861074704987e-46	1.09951	0.312	0.133	2.07990592136107e-42	2	Mertk
3.70793090549629e-46	0.80541	0.587	0.354	5.8933853811958e-42	2	Rab1a
7.48978174459137e-46	1.22785	0.316	0.14	1.19042591048535e-41	2	Cd300ld
8.7872347740689e-46	0.979408	0.446	0.235	1.39664309499051e-41	2	Lgals9
1.11929399716647e-45	0.433938	0.965	0.785	1.77900587909639e-41	2	Fcer1g
2.80309374186219e-44	1.02875	0.448	0.243	4.45523719331576e-40	2	Rab11a
2.88869350374646e-44	0.769675	0.518	0.289	4.59128945485463e-40	2	Tbxas1
2.12345257615778e-43	0.382175	0.991	0.952	3.37501552454517e-39	2	H2-K1
3.51219917388936e-43	1.11136	0.338	0.158	5.58228936697976e-39	2	Clec4a2
5.99545739925211e-43	0.966082	0.432	0.23	9.5291799903713e-39	2	Slc43a2
7.03511224150034e-43	0.595117	0.675	0.416	1.11816073966406e-38	2	Ly86
1.47538304453752e-42	0.6398	0.712	0.478	2.34497381098794e-38	2	Calm2
1.8148867429594e-42	0.954472	0.367	0.175	2.88458098925968e-38	2	Fchsd2
3.92248057494224e-42	0.988562	0.413	0.215	6.2343906258132e-38	2	Tmem59
3.95314904932128e-42	0.691979	0.475	0.25	6.28313509899124e-38	2	Snx24
1.30836685998712e-41	0.972688	0.4	0.205	2.07951828726354e-37	2	Dclre1c
3.38550111674508e-41	0.702909	0.632	0.406	5.38091547495464e-37	2	Qk
3.41626744245295e-41	0.842994	0.516	0.3	5.42981547303472e-37	2	Sgpl1
1.01857753360298e-40	1.09572	0.342	0.166	1.61892713190858e-36	2	Adam9
1.12572137599451e-40	0.696796	0.561	0.329	1.78922155500568e-36	2	Atp6v1b2
2.071539764618e-40	0.975413	0.559	0.364	3.29250530188384e-36	2	Ly6a
4.03999563019919e-40	0.738117	0.501	0.28	6.42116905463859e-36	2	Srgap2
4.11098996795403e-40	0.784082	0.519	0.304	6.53400745506614e-36	2	Cndp2
2.69915466834676e-39	0.983767	0.361	0.179	4.29003642987034e-35	2	Sypl
4.70345508582693e-39	0.439381	0.856	0.626	7.47567151341332e-35	2	Ctsz
2.76085394163772e-38	0.9974	0.374	0.193	4.38810125483899e-34	2	Lamtor1
5.94360361641433e-38	1.06226	0.342	0.171	9.44676358792894e-34	2	Comt
1.06638540225531e-37	0.942482	0.391	0.206	1.69491295834459e-33	2	Xdh
1.16614786802307e-37	0.679391	0.665	0.457	1.85347542143587e-33	2	Atpif1
3.27390959543972e-37	0.877777	0.458	0.267	5.20355191099189e-33	2	Atp6ap2
7.70848951780042e-37	0.721667	0.482	0.273	1.2251873239592e-32	2	Rreb1
2.07322602866479e-36	0.884573	0.353	0.178	3.29518544995982e-32	2	Irf7
6.79897926706863e-36	0.547359	0.722	0.495	1.08062976470789e-31	2	Anxa5
8.95621419788494e-36	0.611115	0.512	0.297	1.42350068461183e-31	2	Ndfip1
1.49649803116066e-35	0.822772	0.359	0.181	2.37853397072675e-31	2	Nav1
5.71497255880746e-35	0.643496	0.594	0.382	9.08337738496857e-31	2	Bri3
6.36494283454233e-35	0.973084	0.329	0.164	1.01164401412216e-30	2	Nadk
8.68743204973509e-35	0.832532	0.431	0.246	1.3807804499849e-30	2	Rnasek
1.33766337865747e-34	0.960239	0.328	0.164	2.12608217403819e-30	2	Rnf13
1.43864572016765e-34	0.761953	0.513	0.313	2.28658350763446e-30	2	Rab5c
1.69943568356723e-34	0.834398	0.483	0.291	2.70108307546175e-30	2	G3bp2
2.17429195349923e-34	0.813102	0.448	0.257	3.45581963089167e-30	2	Prcp
2.68133689299563e-34	0.624828	0.473	0.268	4.26171685772725e-30	2	Mitf
3.83851894482883e-34	0.722785	0.481	0.284	6.10094201091094e-30	2	Cd68
2.42145442966877e-33	0.905426	0.384	0.211	3.84865967051554e-29	2	Gltp
3.78885398423563e-33	0.719985	0.473	0.28	6.0220045225441e-29	2	Ncf1
9.06803575540517e-33	0.530704	0.795	0.598	1.4412736029641e-28	2	Cops9
9.35744369357167e-33	0.756798	0.477	0.288	1.48727210065628e-28	2	Gpx4
1.98846054852176e-32	0.904262	0.308	0.152	3.16045919582049e-28	2	Dennd4c
2.02275750716284e-32	0.363877	0.969	0.901	3.21497078188462e-28	2	Laptm5
2.49188937870914e-32	0.675203	0.435	0.242	3.96060897852031e-28	2	C3ar1
4.78684957260618e-32	0.456327	0.808	0.653	7.60821871070027e-28	2	Gng5
9.37672289918521e-32	0.876598	0.367	0.199	1.4903363375965e-27	2	Ralbp1
6.01242747136606e-31	1.01023	0.308	0.159	9.55615222298922e-27	2	Sft2d1
1.14853566172437e-30	0.85488	0.39	0.222	1.82548258074471e-26	2	Asah1
1.83903419809595e-30	0.835538	0.386	0.217	2.92296095445371e-26	2	Sema4a
6.00340649982368e-30	0.739439	0.367	0.198	9.54181429081976e-26	2	Dok2
7.75649725047241e-30	0.459308	0.753	0.564	1.23281767299009e-25	2	Rap1b
1.05940810950621e-29	0.732416	0.439	0.261	1.68382324924916e-25	2	Lbh
2.22295284454111e-29	0.910053	0.317	0.167	3.53316125111364e-25	2	Sptssa
2.3164849138241e-29	0.71604	0.432	0.254	3.68182112203202e-25	2	Vsir
3.2765580947677e-29	0.894912	0.304	0.156	5.20776143582378e-25	2	Ms4a4a
6.61768157767049e-29	0.584201	0.586	0.392	1.05181430995495e-24	2	Ndufa4
8.90772144838204e-29	0.701554	0.445	0.266	1.41579324700584e-24	2	Atp6ap1
9.01312555990711e-29	0.820917	0.344	0.187	1.43254617649164e-24	2	Dnajc13
9.0521874896702e-29	0.606064	0.531	0.338	1.43875467960818e-24	2	Sh3bgrl
1.06165964889523e-28	0.700289	0.66	0.492	1.68740184595408e-24	2	Lgals1
1.95411092497499e-28	0.648082	0.515	0.327	3.10586390415524e-24	2	Pnp
1.97206854132078e-28	0.820022	0.319	0.168	3.13440573957525e-24	2	Iigp1
2.90459958476275e-28	0.666057	0.519	0.334	4.61657058002192e-24	2	Ssr3
5.73300285462477e-28	0.68559	0.427	0.253	9.1120347371406e-24	2	Pirb
1.09078605796288e-27	0.763576	0.428	0.261	1.7336953605262e-23	2	Rab5if
1.24192699807772e-27	0.473218	0.675	0.471	1.97391877074473e-23	2	Ptprj
1.36667282857362e-27	0.619735	0.306	0.157	2.17218979373491e-23	2	Emp1
6.43324482421197e-27	0.507354	0.665	0.471	1.02249993236025e-22	2	BC005537
1.11276078873195e-26	0.713861	0.469	0.302	1.76862199761056e-22	2	Spcs1
2.17852759310594e-26	0.451716	0.76	0.582	3.46255175648259e-22	2	Ubc
2.3960885903035e-26	0.761461	0.367	0.21	3.80834320542838e-22	2	9530068E07Rik
2.9894650587494e-26	0.644821	0.397	0.232	4.7514557643763e-22	2	Iqgap2
3.23145354193322e-26	0.639583	0.422	0.251	5.13607225954866e-22	2	Atp6v1e1
5.26137827974681e-26	0.636733	0.458	0.284	8.36243463782958e-22	2	Atp6v0d1
6.62018159686844e-26	0.833592	0.346	0.198	1.05221166300627e-21	2	Dck
1.53428876734279e-25	0.656019	0.494	0.324	2.43859856681463e-21	2	Timm10b
4.11300813277511e-25	0.634637	0.439	0.271	6.53721512623277e-21	2	Map1lc3b
7.03743287265363e-25	0.557131	0.587	0.411	1.11852958077957e-20	2	Romo1
1.01924623787685e-24	0.845446	0.325	0.184	1.61998997048146e-20	2	Sdhc
1.81836495656057e-24	0.695969	0.359	0.209	2.89010926195736e-20	2	Cd164
1.85688001945027e-24	0.664891	0.415	0.255	2.95132510291426e-20	2	Fcho2
2.52866219177143e-24	0.539294	0.48	0.3	4.01905568760151e-20	2	Cd84
3.3986260618869e-24	0.700043	0.344	0.196	5.40177626276304e-20	2	Ms4a6b
4.09428916258515e-24	0.546103	0.571	0.397	6.50746319501284e-20	2	Atp6v1g1
4.80847475775717e-24	0.773266	0.347	0.202	7.64258977997925e-20	2	Scarb2
7.05775909343639e-24	0.519393	0.574	0.392	1.12176023031078e-19	2	Emp3
1.04836881886846e-23	0.61253	0.637	0.493	1.66627740070953e-19	2	Nme2
2.03655596599855e-23	0.467493	0.49	0.306	3.23690205235809e-19	2	Itgam
2.70524252360302e-23	0.63422	0.368	0.216	4.29971246701464e-19	2	Anxa6
2.78919222800759e-23	0.862164	0.303	0.171	4.43314212719526e-19	2	Abhd12
4.10601209263776e-23	0.416386	0.775	0.611	6.52609562003845e-19	2	Tmbim6
4.26848192103654e-23	0.810365	0.31	0.175	6.78432516529548e-19	2	Glmp
5.21636673420366e-23	0.633704	0.539	0.386	8.2908932873433e-19	2	Uqcrb
5.4086180671709e-23	0.692159	0.363	0.216	8.59645755596142e-19	2	Dpysl2
6.57841410229865e-23	0.786146	0.329	0.192	1.04557313741935e-18	2	Ankfy1
7.8953996994548e-23	0.727487	0.323	0.184	1.25489482823135e-18	2	Cept1
1.1026997678179e-22	0.697318	0.342	0.2	1.75263101096978e-18	2	Snap23
1.18276844745802e-22	0.683038	0.405	0.254	1.87989217038978e-18	2	Selenof
1.21768244846987e-22	0.409224	0.468	0.295	1.93538448359802e-18	2	Epsti1
1.38965983113144e-22	0.465425	0.52	0.34	2.2087253356003e-18	2	Atp6v1a
1.54617025241189e-22	0.403946	0.69	0.498	2.45748299918346e-18	2	Tspo
2.46966306819133e-22	0.702551	0.355	0.21	3.9252824805833e-18	2	Klf4
2.89717108714642e-22	0.666151	0.42	0.27	4.60476372591052e-18	2	Tut7
6.83777230176369e-22	0.424016	0.604	0.431	1.08679552964232e-17	2	Arl6ip1
6.98099572869365e-22	0.382578	0.581	0.384	1.10955946111857e-17	2	Aif1
3.05052717897974e-21	0.727534	0.33	0.197	4.8485078982704e-17	2	Rgs10
6.61559968885278e-21	0.619672	0.437	0.286	1.05148341454626e-16	2	Rab14
6.64220461168317e-21	0.400185	0.681	0.509	1.05571200098092e-16	2	Gabarap
1.0641034369346e-20	0.403189	0.756	0.58	1.69128600266385e-16	2	H2-T23
3.75261361456044e-20	0.699702	0.322	0.191	5.96440407898237e-16	2	Sdhd
7.08337811965248e-20	0.741404	0.317	0.19	1.12583211833757e-15	2	Fam174a
1.04119542313481e-19	0.585843	0.406	0.262	1.65487600553046e-15	2	Prr13
1.32314903924322e-19	0.697828	0.321	0.193	2.10301308297318e-15	2	Serinc1
1.38286588356103e-19	0.514316	0.356	0.215	2.1979270353319e-15	2	Arhgap10
3.54344473431734e-19	0.303344	0.757	0.569	5.63195106072399e-15	2	Sdcbp
5.76242025259911e-19	0.511669	0.51	0.355	9.15879074948102e-15	2	Mrps21
6.26055220367916e-19	0.535408	0.476	0.328	9.95052167252766e-15	2	Srp14
6.67966760466605e-19	0.659554	0.357	0.225	1.06166636908562e-14	2	Copz1
1.6319828469544e-18	0.724167	0.319	0.197	2.59387353694933e-14	2	Coa5
1.70256857033465e-18	0.664891	0.323	0.197	2.70606248568989e-14	2	Zfp706
1.24319761426248e-17	0.392316	0.679	0.517	1.97593828810878e-13	2	Canx
1.8694854856852e-17	0.471523	0.435	0.289	2.97136023094806e-13	2	Man2b1
1.16445281853774e-16	0.612454	0.329	0.207	1.85078130978389e-12	2	St13
1.18521213199059e-16	0.431233	0.56	0.404	1.88377616258584e-12	2	Erp29
1.4764339498948e-16	0.48929	0.379	0.245	2.34664411996279e-12	2	Pld4
5.47495038162896e-16	0.572163	0.314	0.196	8.70188613656107e-12	2	Nipa2
5.60206940313792e-16	0.553972	0.4	0.272	8.90392910934741e-12	2	Bnip2
5.63045310525649e-16	0.383176	0.547	0.391	8.94904216549467e-12	2	Ctsa
7.09194855324725e-16	0.522445	0.459	0.326	1.12719430305312e-11	2	Slc6a6
1.27635730732724e-15	0.501241	0.335	0.213	2.02864230426592e-11	2	Oxct1
1.53011362550622e-15	0.553652	0.338	0.217	2.43196259637959e-11	2	Sdha
2.64094507519109e-15	0.568875	0.334	0.216	4.19751810250872e-11	2	Ndufab1
2.80274044506641e-15	0.316141	0.517	0.38	4.45467566338856e-11	2	Egr1
3.52247987300051e-15	0.622636	0.312	0.199	5.59862951014701e-11	2	Dnajc19
3.78308501557892e-15	0.354528	0.689	0.546	6.01283532376114e-11	2	Atp5g3
4.46695117040957e-15	0.382008	0.546	0.397	7.09977219024898e-11	2	Sh3glb1
6.16814815040212e-15	0.656018	0.3	0.191	9.80365467024913e-11	2	Ssu72
6.99631206087526e-15	0.440134	0.468	0.332	1.11199383895551e-10	2	Selenok
8.58920470117844e-15	0.55402	0.394	0.273	1.3651681952053e-10	2	Tmem256
1.06134784364529e-14	0.417235	0.38	0.257	1.68690626268983e-10	2	Txndc17
1.24884366584342e-14	0.581208	0.332	0.217	1.98491212249153e-10	2	Cox14
1.55165430687266e-14	0.628667	0.3	0.192	2.4661993553434e-10	2	Mrpl23
1.75866667465759e-14	0.504212	0.36	0.237	2.79522481270078e-10	2	Dpm3
2.07142159932905e-14	0.345176	0.394	0.261	3.29231748997359e-10	2	Ifi204
2.28845742979161e-14	0.562358	0.302	0.192	3.63727423891079e-10	2	Hdgf
3.11834683632307e-14	0.425091	0.547	0.416	4.95630046165188e-10	2	Ost4
3.74254465648037e-14	0.348154	0.629	0.479	5.9484004770099e-10	2	Arhgdib
4.22551830467344e-14	0.580096	0.324	0.213	6.71603879344796e-10	2	Fkbp2
4.88070695173412e-14	0.406335	0.559	0.431	7.75739562908621e-10	2	Ndufc1
6.53402764864029e-14	0.423273	0.468	0.336	1.03851835447489e-09	2	Clec2d
6.60151599568186e-14	0.507968	0.357	0.239	1.04924495235368e-09	2	Aftph
7.41259706494155e-14	0.303082	0.533	0.379	1.17815817750181e-09	2	Ms4a6c
8.30192334058185e-14	0.565356	0.357	0.243	1.31950769575208e-09	2	Lamtor2
1.18194504639629e-13	0.497827	0.384	0.264	1.87858345674227e-09	2	Dbnl
1.71233468644169e-13	0.383718	0.499	0.364	2.72158475063043e-09	2	Reep5
1.78546043777032e-13	0.343638	0.659	0.533	2.83781081979215e-09	2	Uqcr11
1.92713727783966e-13	0.562049	0.317	0.21	3.06299198939836e-09	2	Tm9sf2
4.23425099154068e-13	0.407347	0.518	0.385	6.72991852595475e-09	2	Atp1b3
1.5636376648665e-12	0.403716	0.383	0.263	2.48524570453882e-08	2	Gusb
1.60962531097846e-12	0.378905	0.427	0.307	2.55833846926916e-08	2	Trim30a
2.53842890375559e-12	0.430243	0.394	0.276	4.03457889962913e-08	2	Mrfap1
4.04316369117051e-12	0.434131	0.442	0.326	6.42620437074641e-08	2	Tpr
4.24334560503547e-12	0.529261	0.301	0.201	6.74437350464338e-08	2	Max
4.31772949638501e-12	0.461906	0.363	0.254	6.86259926155433e-08	2	Notch2
5.33222876153095e-12	0.451431	0.361	0.251	8.4750443935773e-08	2	Atp2a2
7.77316524009079e-12	0.405326	0.398	0.284	1.23546688326003e-07	2	S100a13
7.99566420986679e-12	0.51309	0.312	0.212	1.27083086951623e-07	2	Epn1
9.10382844069384e-12	0.399344	0.334	0.226	1.44696249236388e-07	2	Slc7a8
1.43746486468687e-11	0.446334	0.377	0.27	2.28470665593332e-07	2	Trafd1
3.03831220182523e-11	0.301037	0.706	0.588	4.82909341358102e-07	2	Cox6a1
4.2060272683744e-11	0.395789	0.396	0.286	6.68505974035427e-07	2	Bmp2k
5.95971565728878e-11	0.362844	0.325	0.222	9.47237206569479e-07	2	Ifi47
6.46649788329652e-11	0.438523	0.351	0.247	1.02778517357115e-06	2	Rab11b
6.94275552450819e-11	0.446988	0.325	0.225	1.10348156306533e-06	2	Mdh1
7.62469528822275e-11	0.494403	0.323	0.226	1.21186906911012e-06	2	Ndufb4
9.24986459289741e-11	0.345225	0.437	0.323	1.47017347839511e-06	2	Sqstm1
1.41901142975171e-10	0.340393	0.357	0.25	2.25537676644737e-06	2	Plcl2
1.7489881153286e-10	0.451225	0.352	0.253	2.77984171050328e-06	2	Prdx2
1.98866957230334e-10	0.383487	0.491	0.379	3.16079141821892e-06	2	Uqcr10
2.62384826031742e-10	0.358878	0.418	0.306	4.1703444249485e-06	2	Cox7a2l
5.02812337993088e-10	0.388863	0.383	0.279	7.99169930006214e-06	2	Ywhag
5.23339187948271e-10	0.384865	0.375	0.272	8.31795305324981e-06	2	Pycard
5.56054169515961e-10	0.43247	0.345	0.246	8.83792497028668e-06	2	Dnajc3
1.28710040797118e-09	0.422193	0.337	0.242	2.0457173884294e-05	2	Scp2
2.21324437212111e-09	0.371192	0.316	0.221	3.51773060504929e-05	2	Rock2
2.56114911718409e-09	0.405615	0.326	0.234	4.0706904068524e-05	2	Cd48
5.15252396803546e-09	0.347392	0.362	0.265	8.18942159479556e-05	2	Apobec3
7.15139272869182e-09	0.395176	0.335	0.243	0.000113664	2	Wdr83os
7.16721479275034e-09	0.428554	0.3	0.213	0.000113916	2	Ndufs7
7.89720689030088e-09	0.343295	0.389	0.288	0.000125518	2	Eif5b
1.3738190754501e-08	0.371846	0.326	0.236	0.000218355	2	Ubap2l
1.70429108738681e-08	0.423161	0.333	0.247	0.00027088	2	Hspa9
2.0103669424509e-08	0.376858	0.301	0.213	0.000319528	2	Dennd5a
2.15306423076346e-08	0.372942	0.307	0.22	0.000342208	2	5031439G07Rik
3.15565409483475e-08	0.313996	0.468	0.371	0.00050156	2	Ndufb9
4.69363856258336e-08	0.356149	0.323	0.237	0.000746007	2	Reep3
5.25374010565342e-08	0.389111	0.305	0.222	0.000835029	2	Arhgap17
5.72081204091162e-08	0.329651	0.471	0.373	0.000909266	2	Micos10
1.15955412735743e-07	0.341852	0.35	0.263	0.001843	2	Ndufb2
1.28153974576009e-07	0.347431	0.307	0.225	0.00203688	2	Uqcc2
2.23740233860684e-07	0.304189	0.342	0.254	0.00355613	2	Dip2b
2.70210463644003e-07	0.378856	0.378	0.295	0.00429473	2	Ndufb8
7.58323952289358e-07	0.330357	0.326	0.248	0.0120528	2	Mat2a
1.05460504800886e-06	0.304569	0.429	0.341	0.0167619	2	Cyth4
1.15417917014895e-06	0.358064	0.347	0.271	0.0183445	2	Timm13
2.59844609293033e-06	0.33669	0.303	0.229	0.0412997	2	Cuta
2.13157440510446e-05	0.310128	0.304	0.238	0.338792	2	Capns1
0	4.3981	0.816	0.104	0	3	Inpp4b
0	3.20866	0.777	0.081	0	3	Il2rb
0	4.84966	0.735	0.042	0	3	Tox
0	4.89265	0.702	0.031	0	3	Cd3e
0	3.01403	0.838	0.175	0	3	Rabgap1l
0	3.15655	0.769	0.114	0	3	Ets1
0	4.6159	0.686	0.033	0	3	Cd3d
0	2.91943	0.729	0.084	0	3	Skap1
0	3.94301	0.693	0.051	0	3	Thy1
0	4.24525	0.677	0.04	0	3	Trbc2
0	4.66241	0.67	0.044	0	3	Tnfrsf9
0	3.7894	0.655	0.054	0	3	Itk
0	3.64278	0.667	0.075	0	3	Nkg7
0	2.7222	0.801	0.218	0	3	Atxn1
0	5.03513	0.581	0.022	0	3	Cd3g
0	2.60388	0.746	0.202	0	3	Prkch
0	5.04943	0.571	0.031	0	3	Ctla4
0	4.83049	0.559	0.022	0	3	Trac
0	3.67339	0.579	0.045	0	3	Lck
0	4.45251	0.6	0.068	0	3	Ikzf2
0	3.39677	0.596	0.066	0	3	Ptprcap
0	4.64807	0.535	0.024	0	3	Camk4
0	5.22559	0.521	0.019	0	3	Icos
0	2.66529	0.612	0.114	0	3	Ptpn22
0	5.15717	0.5	0.017	0	3	Themis
0	5.40533	0.486	0.015	0	3	Cxcr6
0	3.00709	0.54	0.071	0	3	Ppp1r16b
0	3.56508	0.514	0.048	0	3	Ltb
0	4.80782	0.488	0.026	0	3	Lag3
0	4.97592	0.482	0.021	0	3	Cd8a
0	3.30886	0.524	0.067	0	3	Osbpl3
0	6.25965	0.463	0.007	0	3	Pdcd1
0	3.77207	0.49	0.039	0	3	Il18r1
0	4.58125	0.473	0.027	0	3	St6galnac3
0	3.73896	0.475	0.036	0	3	Sh2d2a
0	2.55898	0.505	0.075	0	3	Ms4a4b
0	3.78879	0.465	0.037	0	3	Cd247
0	4.25915	0.458	0.031	0	3	Tmem163
0	3.04692	0.5	0.079	0	3	Prkca
0	2.98344	0.508	0.089	0	3	Stk39
0	3.9612	0.449	0.031	0	3	Cd28
0	4.41302	0.44	0.023	0	3	Zap70
0	4.18409	0.431	0.022	0	3	Bcl11b
0	4.49223	0.419	0.018	0	3	Cd8b1
0	4.05055	0.424	0.03	0	3	Sntb1
0	2.96197	0.441	0.049	0	3	Gimap3
0	4.72514	0.398	0.017	0	3	Farp1
0	3.0896	0.425	0.045	0	3	Kcnq5
0	4.17569	0.398	0.022	0	3	Lat
0	4.05588	0.408	0.035	0	3	Adamts6
0	6.68452	0.376	0.005	0	3	Rgs16
0	3.16461	0.4	0.044	0	3	Ikzf3
0	4.21716	0.384	0.029	0	3	Tnfrsf18
0	5.37748	0.345	0.012	0	3	Tnfrsf4
0	5.53046	0.344	0.013	0	3	Ifng
0	3.59648	0.352	0.032	0	3	Cst7
0	4.05591	0.342	0.023	0	3	Cd2
0	3.32555	0.341	0.031	0	3	Prf1
0	3.9987	0.319	0.019	0	3	Klrc1
1.72475277124013e-300	2.53307	0.452	0.066	2.74132205460906e-296	3	Ablim1
2.4990821988137e-299	2.79245	0.397	0.05	3.9720412467945e-295	3	Ctsw
6.98626459512137e-295	2.59595	0.415	0.055	1.11039689474859e-290	3	Gimap4
2.22816651627724e-293	2.71259	0.602	0.139	3.54144786097104e-289	3	Msi2
3.2342718883872e-292	3.40614	0.389	0.052	5.14055173940261e-288	3	Atp10a
6.80585580673253e-284	2.49564	0.533	0.105	1.08172272192207e-279	3	Runx2
2.19657119966912e-271	2.32339	0.689	0.205	3.4912302647541e-267	3	Cblb
7.35431326018738e-271	3.14673	0.331	0.037	1.16889454957418e-266	3	Tbx21
2.13656528959522e-258	3.12033	0.342	0.043	3.39585687128264e-254	3	Trbc1
1.04750599454753e-252	2.97228	0.373	0.054	1.66490602773384e-248	3	Tnik
1.93564282284138e-251	2.74053	0.374	0.054	3.07651070262408e-247	3	Pglyrp1
9.37879854223609e-250	2.68321	0.476	0.094	1.490666240303e-245	3	Mllt3
2.81639026006601e-242	2.8218	0.432	0.079	4.47637067934891e-238	3	Klrd1
3.2017972997617e-238	2.51505	0.619	0.185	5.08893662824125e-234	3	Itgav
2.68719575054783e-234	2.59952	0.34	0.047	4.27102892592072e-230	3	Prkcq
4.16898678320517e-232	2.84713	0.453	0.094	6.6261875932263e-228	3	Kdm2b
1.2920490311861e-225	3.11438	0.37	0.062	2.05358273016718e-221	3	Dut
2.37706810026354e-218	2.73016	0.4	0.075	3.77811203855888e-214	3	Cd82
3.54874237671243e-212	3.17173	0.327	0.05	5.64037113354674e-208	3	Gpm6b
8.49443258405874e-204	2.69641	0.33	0.052	1.3501051149103e-199	3	Spn
1.20837151617685e-203	2.53949	0.437	0.097	1.92058568781149e-199	3	Vgll4
3.66824590544283e-203	2.69088	0.327	0.051	5.83031004211083e-199	3	Ccdc88c
3.11759902214832e-196	1.41161	0.87	0.405	4.95511188580254e-192	3	AW112010
3.4902460878288e-189	2.04659	0.679	0.282	5.54739713199509e-185	3	Ndfip1
5.4314428069986e-189	2.59744	0.369	0.072	8.63273519744358e-185	3	D16Ertd472e
8.3317896576378e-188	2.25785	0.312	0.05	1.32425464818495e-183	3	Ctla2a
6.20610745579997e-186	2.66499	0.302	0.047	9.86398719024847e-182	3	Setbp1
1.10183602502333e-178	1.7376	0.443	0.102	1.75125817817208e-174	3	Stat4
4.21384320269709e-172	2.52571	0.341	0.067	6.69748238636675e-168	3	Ssbp3
5.34355023649769e-171	1.65562	0.793	0.428	8.49303874588943e-167	3	Akap13
2.13647825958329e-158	2.53356	0.301	0.056	3.39571854578168e-154	3	Srgap3
7.66431381339513e-158	2.44392	0.418	0.11	1.21816603750102e-153	3	Lrba
2.85209635454166e-157	2.32546	0.501	0.165	4.53312194590851e-153	3	Cdk6
4.46071665768053e-157	2.29665	0.487	0.153	7.08986305571743e-153	3	Uhrf2
6.45137606251595e-154	2.89865	0.316	0.066	1.02538171137628e-149	3	Pkp4
1.72491203487475e-153	1.02049	0.973	0.949	2.74157518822993e-149	3	Rpsa
3.32220775207224e-151	1.587	0.768	0.435	5.28031700114362e-147	3	Stat3
6.64297476097753e-149	1.95418	0.493	0.158	1.05583440850977e-144	3	Hcst
1.27097855797877e-144	2.33208	0.341	0.078	2.02009332005146e-140	3	Rinl
2.99338699869535e-144	2.16332	0.487	0.162	4.75768929572639e-140	3	Vps54
6.70290659951198e-140	2.55734	0.303	0.065	1.06535997492643e-135	3	Rbl2
9.39203161487784e-138	1.45135	0.552	0.191	1.49276950486868e-133	3	Samsn1
1.06081247331645e-137	2.29838	0.32	0.072	1.68605534508916e-133	3	Atp2b4
7.59940033358897e-135	1.69608	0.544	0.198	1.20784868902063e-130	3	Nedd9
2.09221302307068e-124	1.50618	0.632	0.282	3.32536337886854e-120	3	H2-Q7
9.53091149664078e-123	1.50468	0.648	0.29	1.51484307327609e-118	3	Tnfaip3
8.20067576666741e-121	1.72909	0.465	0.158	1.30341540635412e-116	3	Aebp2
2.38823138258155e-120	2.3394	0.433	0.147	3.79585495947511e-116	3	Odc1
2.06714010495244e-119	1.64966	0.505	0.182	3.28551248281141e-115	3	Fam107b
3.755260363849e-119	1.80116	0.464	0.161	5.9686108223016e-115	3	Cdk17
5.03803681868266e-119	2.14864	0.411	0.133	8.00745571961422e-115	3	Smyd3
2.24129240539924e-117	2.10484	0.303	0.073	3.56231014914156e-113	3	Rab27a
7.41787594478202e-117	1.88545	0.352	0.096	1.17899720266365e-112	3	P2ry10
7.12036203603906e-116	2.33098	0.326	0.088	1.13171034200805e-111	3	Dgkh
2.411981306288e-115	2.15344	0.332	0.089	3.83360308821414e-111	3	Grap2
1.77186662471804e-113	1.64089	0.432	0.141	2.81620481332685e-109	3	Vps37b
9.19117772415362e-113	2.06893	0.331	0.09	1.46084578747698e-108	3	Mcm6
1.03468642460475e-112	1.28095	0.749	0.412	1.64453060326679e-108	3	Dennd4a
1.92669799292352e-112	1.27246	0.565	0.222	3.06229378995264e-108	3	Itgal
3.44206221116547e-110	0.585185	0.985	0.995	5.47081367842641e-106	3	Rpl37a
2.21833990833515e-109	1.3826	0.638	0.313	3.52582945030788e-105	3	Rac2
4.14477058193228e-109	1.95294	0.327	0.089	6.58769836292317e-105	3	Cdc14a
4.83499958085789e-109	1.86818	0.343	0.096	7.68474833381553e-105	3	Nup210
9.24186862798338e-108	2.05626	0.307	0.08	1.46890259973168e-103	3	Acot7
1.47381264385967e-107	2.0927	0.49	0.205	2.34247781615056e-103	3	Sdf4
1.78612831307767e-107	1.65977	0.591	0.282	2.83887234080565e-103	3	Ubash3b
1.00360701608435e-106	1.89318	0.352	0.103	1.59513299136447e-102	3	Nsmaf
1.2738849809799e-106	2.20692	0.318	0.088	2.02471278876946e-102	3	Dgat1
2.44803363923816e-105	1.1312	0.818	0.531	3.89090466620513e-101	3	Mbnl1
2.52541473213382e-103	1.12253	0.767	0.464	4.01389417525349e-99	3	Dock10
5.05641329799852e-103	1.70565	0.399	0.132	8.03666329583884e-99	3	Ccnd2
4.27268151830471e-102	0.827825	0.96	0.933	6.79100000519351e-98	3	Rps15a
3.41918162114221e-101	1.66769	0.343	0.101	5.43444726864343e-97	3	Arsb
3.91396821870427e-101	0.714872	0.976	0.959	6.22086108680857e-97	3	Rpl39
4.45446875009211e-100	1.70218	0.462	0.18	7.07993263139639e-96	3	Dnajc1
3.1846945731215e-97	1.64327	0.532	0.243	5.06175355451931e-93	3	Hip1
4.47636205450124e-94	1.88892	0.334	0.104	7.11472984942428e-90	3	Med14
4.66875930877175e-93	1.38955	0.475	0.188	7.42052604536182e-89	3	Fryl
6.35953713145885e-93	1.25474	0.564	0.248	1.01078483167407e-88	3	Sema4d
3.33059454500382e-92	0.618362	0.978	0.972	5.29364696982907e-88	3	Rps21
8.30913423435344e-91	1.87401	0.341	0.11	1.32065379520814e-86	3	Zeb1
3.83414365529458e-90	1.3937	0.578	0.283	6.09398792572521e-86	3	Sh3kbp1
3.07621020494731e-89	1.44341	0.419	0.155	4.88932849974325e-85	3	H2-Q6
3.52173342207473e-89	1.57193	0.469	0.196	5.59744310104558e-85	3	Aopep
1.85394133381684e-88	1.22144	0.631	0.331	2.94665435596848e-84	3	Stk17b
4.24690581976999e-88	1.55263	0.471	0.198	6.75003210994242e-84	3	Utrn
8.10747927697282e-88	1.87522	0.359	0.126	1.28860275628206e-83	3	Smc4
8.14163218910596e-88	0.556125	0.979	0.971	1.2940310201365e-83	3	Rpl38
7.69791349804421e-87	1.2093	0.59	0.284	1.22350637137915e-82	3	Fyn
9.69341489852666e-87	1.11562	0.727	0.425	1.54067136397183e-82	3	S100a4
1.06503298021025e-86	1.45623	0.48	0.206	1.69276341874617e-82	3	Anxa6
1.94325546859361e-86	1.9551	0.316	0.101	3.08861024178268e-82	3	Pvt1
2.28989059351954e-86	1.67653	0.329	0.105	3.63955210933995e-82	3	Cyfip2
3.79720770733735e-85	1.30954	0.801	0.563	6.03528193004199e-81	3	Dock2
3.28560720044263e-84	1.74941	0.337	0.113	5.22214408438352e-80	3	Aak1
5.54520028129365e-84	1.64812	0.421	0.168	8.81354132708813e-80	3	Crem
1.1557206957746e-83	1.57332	0.388	0.144	1.83690247386415e-79	3	Ttc39b
7.63620522810872e-83	0.667886	0.957	0.922	1.2136984589556e-78	3	Rpl13a
2.30249249690292e-82	1.67977	0.427	0.177	3.65958157457751e-78	3	Sla
3.1521168269725e-82	1.71001	0.376	0.139	5.0099744847901e-78	3	Cog5
2.69349916599379e-81	1.34252	0.575	0.298	4.28104757443054e-77	3	Dock8
3.29972037098901e-80	1.46104	0.524	0.254	5.24457555764993e-76	3	Peli1
7.52008664910021e-80	1.4036	0.497	0.225	1.19524257200799e-75	3	AU020206
9.17415771647078e-80	1.64365	0.335	0.114	1.45814062745587e-75	3	Prrc2b
2.39350126879178e-79	1.28806	0.509	0.231	3.80423091661766e-75	3	Bhlhe40
1.38291226318579e-76	0.758928	0.898	0.679	2.1980007511075e-72	3	Ptprc
1.1089392711698e-75	1.87244	0.543	0.291	1.76254807759728e-71	3	Hmgb2
2.79183626322129e-75	1.69954	0.335	0.12	4.43734455676392e-71	3	Kmt2a
4.65517976073971e-75	1.51097	0.402	0.165	7.3989427117197e-71	3	B4galnt1
5.20138653490175e-75	0.683665	0.974	0.969	8.26708375857284e-71	3	Rps26
9.44036585287802e-73	1.41178	0.443	0.2	1.50045174865643e-68	3	Ankrd12
1.27049001782531e-72	1.4749	0.452	0.205	2.01931683433155e-68	3	Rapgef6
9.01438170991599e-72	1.22406	0.56	0.292	1.43274582897405e-67	3	Nr4a2
4.99547600488213e-70	1.16491	0.542	0.276	7.93980956215966e-66	3	Ikzf1
6.24583328442913e-69	0.698755	0.899	0.817	9.92712742227166e-65	3	Rps15
8.07499644890411e-68	0.527751	0.973	0.966	1.28343993558882e-63	3	Rpl30
2.28771829319575e-67	0.907228	0.755	0.473	3.63609945520533e-63	3	Arhgap15
4.64418313930582e-67	0.523021	0.984	0.995	7.38146468161268e-63	3	Rpl41
2.4038346020323e-66	1.32555	0.464	0.225	3.82065471647014e-62	3	Cbx3
3.52772445732869e-66	0.618697	0.941	0.891	5.60696525247822e-62	3	Rpl27
3.41442093949918e-65	0.996788	0.687	0.446	5.42688064123999e-61	3	Celf2
6.3876097134164e-65	1.72935	0.437	0.215	1.0152466878504e-60	3	Nr3c1
1.35505258983225e-64	1.34878	0.407	0.179	2.15372058627938e-60	3	Arhgef1
3.11789759310699e-63	1.18679	0.574	0.318	4.95558643448424e-59	3	Ankrd44
8.36485628049697e-63	1.65297	0.351	0.147	1.32951025722219e-58	3	Nrip1
1.06063831301198e-62	1.55305	0.327	0.128	1.68577853470124e-58	3	Nfatc1
2.82870303231503e-62	1.24717	0.538	0.299	4.4959405995615e-58	3	Nsd3
2.87469181718157e-62	1.47242	0.381	0.166	4.56903517422839e-58	3	Agfg1
2.42890565396537e-61	1.11058	0.516	0.261	3.86050264641255e-57	3	Pitpnc1
2.7539424342417e-61	1.4917	0.355	0.149	4.37711610498376e-57	3	Sept11
6.18096769677489e-61	1.3872	0.431	0.205	9.824030057254e-57	3	Tnrc6b
1.22715349063001e-60	1.34438	0.364	0.152	1.95043775800734e-56	3	Stk10
4.98291891709073e-60	0.508988	0.963	0.942	7.91985132682401e-56	3	Rps27
5.42667856164552e-60	1.74796	0.423	0.207	8.62516290587938e-56	3	Eea1
1.38701921092161e-59	1.12812	0.542	0.301	2.20452833383881e-55	3	Kansl1
5.81268620496552e-59	1.18512	0.465	0.229	9.2386834541722e-55	3	Il2rg
1.30262610801562e-58	0.764555	0.829	0.65	2.07039393608003e-54	3	Jund
2.11096214814578e-58	0.491749	0.991	0.945	3.3551632382629e-54	3	mt-Atp6
3.35929570259868e-58	1.45285	0.315	0.125	5.33926458971035e-54	3	Vps13a
5.91945526974053e-58	0.446155	0.979	0.985	9.4083822057256e-54	3	Rplp2
6.53675779969396e-58	0.520899	0.966	0.939	1.03895228468336e-53	3	Rpl27a
1.0525486040325e-57	1.17761	0.448	0.22	1.67292075124925e-53	3	Dock11
1.65614869504651e-57	0.482643	0.973	0.975	2.63228273590692e-53	3	Rpl37
5.73972584326822e-57	1.0133	0.571	0.323	9.12272025529051e-53	3	Sik3
2.33291837730248e-56	1.29497	0.629	0.429	3.70794046888456e-52	3	Arl6ip1
3.34722707942872e-56	0.732182	0.797	0.586	5.320082720044e-52	3	Coro1a
9.65883751608328e-56	0.824479	0.622	0.351	1.53517563480628e-51	3	Id2
1.23778197905779e-55	0.547055	0.952	0.903	1.96733067751446e-51	3	Rpl18a
1.62843279477112e-55	1.21869	0.391	0.177	2.58823108400922e-51	3	Nr4a3
3.29935980549934e-55	0.688756	0.859	0.739	5.24400247486064e-51	3	Rpl5
9.00717166030259e-55	0.885471	0.767	0.626	1.43159986368849e-50	3	Cox17
5.38341678761538e-54	0.873708	0.73	0.516	8.55640264223588e-50	3	Wnk1
3.13034327751968e-53	0.504014	0.962	0.888	4.97536760528978e-49	3	mt-Cytb
1.35476257291948e-52	0.662424	0.843	0.743	2.15325963339822e-48	3	Rpl23a
3.62889185786038e-52	1.29718	0.322	0.135	5.76776071888329e-48	3	Smad7
2.23952130497032e-51	1.0996	0.431	0.215	3.55949516211983e-47	3	Cnn2
5.27592481207447e-51	1.20394	0.412	0.203	8.38555489631117e-47	3	Lrrc8c
5.33728016281516e-50	1.40774	0.316	0.137	8.48307309077841e-46	3	Il21r
1.26870459843323e-49	0.400098	0.991	0.988	2.01647908874977e-45	3	Eef1a1
1.55916948473539e-49	1.12699	0.475	0.263	2.47814397903843e-45	3	Ncor1
1.75979782080783e-49	0.922921	0.601	0.378	2.79702265639197e-45	3	Luc7l2
2.45247428567448e-49	0.62101	0.852	0.74	3.89796262965102e-45	3	Rpl3
5.27522151697956e-49	1.26973	0.382	0.184	8.38443707908731e-45	3	Itpr1
5.44086521549958e-48	0.48465	0.973	0.983	8.64771117351502e-44	3	Rps12
8.25348237962157e-48	1.09911	0.499	0.293	1.31180848941705e-43	3	Nol7
1.03160583390946e-47	0.869853	0.699	0.541	1.63963431241569e-43	3	Snrpg
1.0479799645417e-47	0.866038	0.589	0.358	1.66565935564258e-43	3	Fnbp1
1.0643958623824e-47	1.22083	0.43	0.226	1.69175078367058e-43	3	Itpkb
1.49428826194538e-47	0.933173	0.508	0.282	2.37502176353598e-43	3	Fmnl1
3.00789491705208e-47	1.29484	0.374	0.183	4.78074818116258e-43	3	H2afv
8.97466626094418e-47	0.603032	0.896	0.845	1.42643345551447e-42	3	Rplp0
9.29163974832697e-47	1.53412	0.335	0.157	1.47681322159909e-42	3	Phactr2
1.4873366480842e-46	0.932074	0.626	0.45	2.36397286846502e-42	3	Snrpe
5.08614129819466e-46	1.02993	0.625	0.423	8.08391297935059e-42	3	Hif1a
7.44022060742195e-46	1.20992	0.395	0.203	1.18254866334364e-41	3	Zcchc7
7.5818161042358e-46	1.26925	0.346	0.16	1.20505385160724e-41	3	Phlpp1
1.29910365367087e-45	1.21918	0.365	0.179	2.06479534714449e-41	3	Elk3
2.14381619118666e-45	1.18237	0.357	0.17	3.40738145427208e-41	3	Esyt2
2.25893497898094e-45	0.623211	0.833	0.709	3.5903512555923e-41	3	Uqcrh
3.71036414062302e-45	1.27242	0.363	0.178	5.89725276510623e-41	3	Nfat5
3.88075172765e-45	1.13467	0.349	0.163	6.16806679592691e-41	3	Rapgef1
6.0559412896664e-45	1.12597	0.412	0.212	9.62531308579578e-41	3	Runx3
6.12580279617534e-45	0.935761	0.596	0.393	9.73635096424108e-41	3	Shisa5
8.12443761504896e-45	0.414949	0.99	0.964	1.29129811453588e-40	3	mt-Co3
8.54865757630261e-45	0.613121	0.871	0.789	1.35872363517754e-40	3	Rps18
1.9412380532891e-44	0.831184	0.605	0.392	3.0854037618977e-40	3	Myh9
4.45751978946115e-44	1.09518	0.487	0.284	7.08478195336955e-40	3	Zc3hav1
9.41835470180212e-44	0.956708	0.559	0.364	1.49695329630443e-39	3	Serbp1
1.12866908525895e-43	1.43037	0.308	0.141	1.79390664411058e-39	3	Gtdc1
3.30198618448638e-43	0.968136	0.526	0.325	5.24817684162266e-39	3	Prkar1a
6.0144075752556e-43	0.712008	0.752	0.622	9.55929940011125e-39	3	Rpl12
8.9623473383387e-43	1.16075	0.421	0.231	1.42447548595555e-38	3	Elf1
1.91890254696181e-42	1.03547	0.486	0.287	3.0499037081411e-38	3	Exoc4
3.7992258492946e-42	0.931158	0.488	0.282	6.03848956486884e-38	3	Ptk2b
5.26944283870105e-42	1.15252	0.309	0.14	8.37525244783146e-38	3	Nfatc3
5.57234843719116e-42	0.463315	0.936	0.908	8.85669060607163e-38	3	Rpl22
7.2323133556181e-42	1.23789	0.365	0.186	1.14950388474194e-37	3	Arl15
1.06508686618022e-41	1.15958	0.364	0.183	1.69284906510684e-37	3	Phf20l1
1.27359236436238e-41	0.45052	0.984	0.985	2.02424770391756e-37	3	Rps8
1.49823687123443e-41	1.03975	0.487	0.29	2.38129768314e-37	3	Ppp1r12a
1.88606411444086e-41	1.40503	0.311	0.147	2.9977103034923e-37	3	Fars2
1.91694661327374e-41	1.28246	0.404	0.226	3.04679494713728e-37	3	Ap3b1
2.78037288069709e-41	0.392791	0.978	0.977	4.41912465657995e-37	3	Rpl23
3.77179667470761e-41	1.00486	0.497	0.31	5.99489363478028e-37	3	Hnrnpl
4.16339353895105e-41	0.467082	0.934	0.89	6.6172976908088e-37	3	Rpl36
1.31303340884297e-40	0.460358	0.96	0.942	2.08693530001502e-36	3	Rps3a1
2.82181508775197e-40	0.971829	0.327	0.153	4.48499290047298e-36	3	Dusp5
4.6224686045158e-40	0.797893	0.68	0.502	7.34695160001742e-36	3	Sub1
4.97181484122114e-40	1.16703	0.329	0.159	7.90220250863688e-36	3	Plekha2
2.19277255446422e-39	0.626096	0.813	0.724	3.48519269806543e-35	3	Rpl36a
3.99584377652914e-39	0.450332	0.98	0.979	6.35099409841541e-35	3	Rps20
8.70545507543619e-39	1.14111	0.323	0.156	1.38364502968983e-34	3	Nabp1
1.50376060973051e-38	0.98552	0.573	0.376	2.39007711310567e-34	3	Arid5b
1.23037575547071e-37	0.823298	0.657	0.48	1.95555922574515e-33	3	Xist
5.77361285017473e-37	1.06402	0.369	0.196	9.17658026406771e-33	3	Stk24
6.74587551685191e-37	0.814864	0.374	0.19	1.07218945464844e-32	3	Tes
8.06452028420557e-37	0.823839	0.513	0.319	1.28177485397163e-32	3	Rock1
9.47365117947112e-37	0.931618	0.457	0.268	1.50574211846514e-32	3	Arhgap45
1.05995203937117e-36	1.09447	0.353	0.183	1.68468777137653e-32	3	Leprotl1
1.9038265920562e-36	1.10281	0.325	0.162	3.02594198541412e-32	3	Limd2
5.40647235870423e-36	0.968751	0.392	0.216	8.59304716692451e-32	3	Esyt1
8.20897649651113e-36	0.967404	0.411	0.23	1.30473472435548e-31	3	Usp34
8.95465014456977e-36	0.998238	0.489	0.303	1.42325209397792e-31	3	Baz1a
1.95208521881307e-35	1.0282	0.491	0.32	3.1026442467815e-31	3	Hmgb1
2.10310387886915e-35	0.334078	0.976	0.974	3.34267330507462e-31	3	Rps24
3.46775491299067e-35	1.10279	0.346	0.182	5.51164965870737e-31	3	Cnot6l
5.92390913859437e-35	1.01351	0.389	0.217	9.41546118488189e-31	3	Sept7
1.11519157249742e-34	0.421394	0.953	0.954	1.7724854853274e-30	3	Rpl13
1.56276637308773e-34	0.988828	0.504	0.338	2.48386087338564e-30	3	Nap1l1
1.80671645322122e-34	0.438157	0.934	0.914	2.8715951307498e-30	3	Rps13
2.77523358315593e-34	0.43971	0.949	0.939	4.41095625706804e-30	3	Rpl34
3.16952640126657e-34	1.12108	0.315	0.16	5.03764526217309e-30	3	Ogt
3.39263762982054e-34	0.795164	0.603	0.423	5.39225824883677e-30	3	Nfkb1
4.86719042809795e-34	0.401724	0.944	0.908	7.73591246641888e-30	3	Rpl18
8.90289389516957e-34	1.0073	0.42	0.248	1.41502595569825e-29	3	Atrx
1.03531346112203e-33	0.657394	0.669	0.491	1.64552721510736e-29	3	Lgals1
1.61301353422882e-33	1.02061	0.36	0.196	2.56372371130329e-29	3	Nlrc5
1.6275817179355e-33	1.19296	0.311	0.159	2.58687838248668e-29	3	Stat5b
1.80000510725264e-33	1.13662	0.308	0.156	2.86092811746735e-29	3	4932438A13Rik
2.10368773680702e-33	0.560254	0.774	0.618	3.34360128888108e-29	3	Rbm39
2.13273711374938e-33	1.13301	0.305	0.154	3.38977236859327e-29	3	Senp6
2.96700699313549e-33	0.349381	0.978	0.983	4.71576091488955e-29	3	Rps28
3.93817936696162e-33	0.876153	0.467	0.289	6.2593422858488e-29	3	Birc6
4.94811057255064e-33	0.801502	0.559	0.392	7.86452694401199e-29	3	Gas5
1.18983325748738e-32	0.886677	0.489	0.305	1.89112097945044e-28	3	Fli1
1.44015689917226e-32	0.503582	0.857	0.779	2.2889853755444e-28	3	Rpl7
3.05486905059223e-32	0.828685	0.619	0.476	4.85540886901129e-28	3	Npm1
3.72455275591596e-32	0.948749	0.351	0.189	5.91980415025283e-28	3	Ezr
4.42188970153518e-32	0.83722	0.616	0.446	7.02815149162002e-28	3	Elmo1
6.09939162910693e-32	0.788719	0.579	0.409	9.69437305530256e-28	3	Rpl22l1
8.97267824902045e-32	1.08048	0.343	0.187	1.42611748089931e-27	3	Ncoa2
1.61259212920507e-31	1.03406	0.38	0.22	2.56305393015855e-27	3	Mdh1
1.66219960737112e-31	0.963006	0.409	0.245	2.64190005595566e-27	3	Nucks1
3.04703181738716e-31	0.843291	0.46	0.286	4.84295237055515e-27	3	Kmt2e
8.5804100498324e-31	0.881539	0.49	0.322	1.36377037332036e-26	3	Tnfrsf1b
1.01531306802282e-30	0.998508	0.351	0.194	1.61373859031547e-26	3	Ppp1cc
1.21503818783058e-30	0.814712	0.323	0.166	1.93118169573793e-26	3	Sorl1
2.31732493331454e-30	1.03597	0.304	0.158	3.68315624901013e-26	3	Rad21
2.37082527721577e-30	0.945407	0.43	0.262	3.76818969560675e-26	3	Lbh
3.18492584771073e-30	0.529106	0.788	0.68	5.06212114235144e-26	3	Pabpc1
7.1097013420321e-30	0.364772	0.967	0.941	1.13001593130258e-25	3	Rps14
1.33862934483159e-29	1.06275	0.305	0.162	2.12761748067532e-25	3	Sipa1l1
1.37515260043225e-29	0.932183	0.343	0.188	2.18566754312702e-25	3	Slc38a1
1.81723488565448e-29	0.712142	0.62	0.446	2.88831312725924e-25	3	S100a10
2.71223521858853e-29	0.972458	0.378	0.217	4.3108266564246e-25	3	Maml2
4.53002450371913e-29	0.916919	0.423	0.263	7.20002094621118e-25	3	Fam172a
4.65526398682479e-29	0.945947	0.39	0.233	7.39907658065932e-25	3	Sec62
7.97659993905395e-29	0.717769	0.581	0.432	1.26780079431323e-24	3	Eef2
9.2862428818317e-29	0.552441	0.509	0.316	1.47595544363833e-24	3	Cytip
1.17205021645856e-28	0.384751	0.985	0.952	1.86285661403923e-24	3	H2-K1
4.5556423471097e-28	0.727336	0.633	0.479	7.24073794649616e-24	3	Cmip
5.35889871135897e-28	0.919921	0.424	0.267	8.51743361183394e-24	3	Hivep2
6.38864377125429e-28	0.686755	0.614	0.481	1.01541104100316e-23	3	Rpl4
7.6972289046518e-28	0.812868	0.424	0.263	1.22339756210536e-23	3	Hnrnph1
1.72596705942316e-27	0.500532	0.926	0.892	2.74325204424716e-23	3	Rps2
2.75089006782354e-27	0.986328	0.327	0.183	4.37226467379873e-23	3	Huwe1
4.41292090746197e-27	1.16318	0.349	0.206	7.01389649032005e-23	3	Atxn7l1
9.42314754930588e-27	0.854857	0.421	0.266	1.49771507148668e-22	3	G3bp1
1.0221616806839e-26	0.873619	0.402	0.25	1.62462377527899e-22	3	Sept9
1.78299347662693e-26	0.928334	0.39	0.239	2.83388983175085e-22	3	Nrp1
1.88718338404917e-26	0.419254	0.907	0.859	2.99948927060774e-22	3	Rps7
1.98105827145998e-26	0.533524	0.74	0.632	3.14869401665849e-22	3	Hnrnpa2b1
3.47514525723953e-26	0.792193	0.418	0.26	5.52339587185651e-22	3	Apobec3
3.80036181216833e-26	0.81055	0.451	0.294	6.04029506426034e-22	3	Prrc2c
5.767464016945e-26	0.383745	0.915	0.874	9.16680730853238e-22	3	Rpl17
5.8256203878268e-26	0.546164	0.722	0.624	9.25924104441192e-22	3	Eef1b2
6.78140468695701e-26	0.988487	0.388	0.24	1.07783646094495e-21	3	Fbxl17
2.64370304765857e-25	0.393015	0.91	0.887	4.20190162394854e-21	3	Myl6
3.04231459870789e-25	0.894653	0.321	0.182	4.83545482318632e-21	3	Rtf1
3.48018588902413e-25	0.766131	0.422	0.266	5.53140745201495e-21	3	Eif3e
5.75884047533144e-25	1.01908	0.324	0.187	9.15310105149179e-21	3	Chd2
8.01321843596212e-25	0.827128	0.413	0.264	1.27362093821182e-20	3	Gng2
1.60605060852188e-24	0.330857	0.933	0.914	2.55265683718467e-20	3	Rpl9
1.83445411567078e-24	0.463399	0.438	0.271	2.91568137144714e-20	3	Malt1
4.95158375946525e-24	0.774264	0.524	0.391	7.87004722729406e-20	3	Ncl
5.31452213688833e-24	0.434933	0.831	0.757	8.4469014843703e-20	3	Rack1
9.4989984971186e-24	0.718416	0.476	0.327	1.50977082113203e-19	3	Snrnp70
1.54830700424848e-23	0.906145	0.401	0.256	2.46087915255254e-19	3	Rps6ka3
2.6110296069166e-23	0.322915	0.951	0.933	4.14997045723324e-19	3	Rps10
5.45226783739755e-23	0.904087	0.31	0.18	8.66583450075967e-19	3	Pum1
5.97446652528243e-23	0.803766	0.37	0.23	9.4958170952839e-19	3	Hectd1
9.79673722024566e-23	0.857963	0.331	0.197	1.55709341378585e-18	3	Zfp292
1.56370533893248e-22	0.811111	0.507	0.363	2.48535326569928e-18	3	Foxn3
2.25783891159308e-22	0.663655	0.332	0.194	3.58860916608604e-18	3	Ugcg
2.40164696487893e-22	0.941051	0.308	0.18	3.81717768597856e-18	3	Coro2a
2.79052515176212e-22	0.760805	0.464	0.329	4.43526067621071e-18	3	Snrpf
4.6019827212833e-22	0.512074	0.759	0.618	7.31439133720768e-18	3	Cd52
5.07443862334876e-22	0.765286	0.371	0.232	8.06531274795052e-18	3	Smarca5
5.39087378894166e-22	0.888337	0.308	0.181	8.56825480014387e-18	3	Supt16
6.17851331090972e-22	0.613359	0.581	0.45	9.82012905635991e-18	3	Myl12a
6.70783153582257e-22	0.728816	0.426	0.283	1.06614274430364e-17	3	Mdfic
1.70321699826916e-21	0.849677	0.314	0.186	2.707093097049e-17	3	Cab39
2.14395053482799e-21	0.409374	0.8	0.713	3.40759498005561e-17	3	Rps6
3.07489700669383e-21	0.705576	0.416	0.275	4.88724130243917e-17	3	Ifngr1
3.14861521044274e-21	0.81594	0.332	0.202	5.00440901547769e-17	3	Ago2
4.24403007211023e-21	0.386116	0.867	0.807	6.745461396612e-17	3	Rpl6
5.50071120744933e-21	0.423945	0.787	0.717	8.74283039311997e-17	3	Cox7c
9.27978860313705e-21	0.77042	0.356	0.222	1.4749296005826e-16	3	Nktr
9.87086901899059e-21	0.804858	0.377	0.243	1.56887592187837e-16	3	Lrch1
1.03269604204191e-20	0.621244	0.504	0.359	1.64136708922141e-16	3	Pak2
1.23922935094786e-20	0.803053	0.324	0.196	1.96963113039653e-16	3	Eml4
1.41588900759624e-20	0.715507	0.421	0.283	2.25041398867347e-16	3	Hnrnpa1
1.56569817304655e-20	0.324759	0.911	0.828	2.48852067624019e-16	3	mt-Nd1
2.27920506592971e-20	0.811528	0.342	0.214	3.62256853178869e-16	3	Lsm6
2.72737552065394e-20	0.742392	0.412	0.279	4.33489065252737e-16	3	Krtcap2
3.15292476398609e-20	0.785269	0.325	0.198	5.01125861987949e-16	3	Lpxn
3.4393946052373e-20	0.855996	0.415	0.287	5.46657378556417e-16	3	Tnfaip8
6.23118278004016e-20	0.815729	0.304	0.181	9.90384191059584e-16	3	Arhgap9
8.79429199131508e-20	0.803414	0.362	0.234	1.39776476909962e-15	3	Anp32e
1.3361329712697e-19	0.726356	0.513	0.38	2.12364974453606e-15	3	Ankrd11
2.00783988500838e-19	0.651948	0.335	0.206	3.19126071323232e-15	3	Lmnb1
2.96231288975976e-19	0.486867	0.512	0.359	4.70830010698417e-15	3	Jak1
3.45359665424958e-19	0.602818	0.58	0.472	5.48914652226428e-15	3	Eef1g
5.19852183675231e-19	0.393484	0.822	0.675	8.26253060733412e-15	3	S100a6
8.22750284208879e-19	0.360565	0.897	0.855	1.30767930172159e-14	3	Rps5
8.75514222347925e-19	0.608127	0.434	0.296	1.39154230499979e-14	3	Tra2b
8.91648246677809e-19	0.692312	0.384	0.25	1.41718572326971e-14	3	Ankrd17
9.25358360015885e-19	0.665936	0.445	0.315	1.47076457740925e-14	3	Gls
9.82717848801106e-19	0.837214	0.313	0.194	1.56193174888448e-14	3	Ube2h
1.88898769902434e-18	0.576138	0.553	0.423	3.00235704882928e-14	3	Srrm2
6.960987597415e-18	0.739696	0.335	0.215	1.10637936873314e-13	3	Rwdd1
1.31624123045345e-17	0.591018	0.476	0.348	2.09203381168272e-13	3	Hnrnpa0
2.11727441159005e-17	0.469532	0.61	0.486	3.36519594978122e-13	3	Fus
2.83411370228626e-17	0.693092	0.371	0.247	4.50454031841378e-13	3	Ythdc1
4.05760744948513e-17	0.657517	0.404	0.279	6.44916128021167e-13	3	Rbm25
4.4243651672649e-17	0.697775	0.49	0.381	7.03208599685084e-13	3	Ran
4.9308978223079e-17	0.699962	0.327	0.209	7.83716899877618e-13	3	Eif3h
6.94657884959777e-17	0.316065	0.803	0.694	1.10408924235507e-12	3	mt-Nd2
7.45915078394774e-17	0.712994	0.326	0.21	1.18555742560065e-12	3	Syncrip
8.96005019572258e-17	0.32214	0.898	0.853	1.42411037810815e-12	3	Rpl11
1.00273109003565e-16	0.684559	0.374	0.252	1.59374079450266e-12	3	Mbd2
1.61683720236623e-16	0.694914	0.374	0.253	2.56980104944088e-12	3	Mapk1
2.63324591959482e-16	0.384823	0.723	0.63	4.18528106460401e-12	3	Lcp1
2.85170432266374e-16	0.641069	0.396	0.273	4.53249885044175e-12	3	Eif4g3
5.77676666303163e-16	0.607751	0.464	0.345	9.18159293422247e-12	3	Set
6.24486345682111e-16	0.668001	0.381	0.263	9.92558597827147e-12	3	Dek
7.21126058236584e-16	0.69082	0.389	0.274	1.14615775696123e-11	3	Stag1
8.13772010434745e-16	0.634392	0.384	0.265	1.29340923338498e-11	3	Ssb
9.05300762454997e-16	0.534546	0.476	0.351	1.43888503184597e-11	3	Wipf1
1.05091903294986e-15	0.526782	0.478	0.348	1.6703307109705e-11	3	Csnk1a1
1.29472260961597e-15	0.613832	0.409	0.29	2.05783211572363e-11	3	Sf3b2
1.48687825087759e-15	0.735787	0.301	0.194	2.36324429194484e-11	3	Pds5a
1.56395575049352e-15	0.362365	0.789	0.749	2.48575126983439e-11	3	Rpl10a
1.67315972620468e-15	0.609132	0.44	0.325	2.65932006882972e-11	3	Anp32b
2.59737861589121e-15	0.687734	0.418	0.307	4.12827357209749e-11	3	Grcc10
3.04823936769246e-15	0.415294	0.736	0.675	4.84487165101039e-11	3	Rpl15
3.09834248767688e-15	0.550614	0.405	0.283	4.92450554991364e-11	3	Peak1
3.70000693242516e-15	0.745248	0.305	0.2	5.88079101839655e-11	3	Mier1
4.30781075197332e-15	0.57624	0.424	0.302	6.8468344091864e-11	3	Nipbl
6.82137318993213e-15	0.71517	0.392	0.284	1.08418905480781e-10	3	S100a13
6.84092836766053e-15	0.469199	0.842	0.821	1.08729715475596e-10	3	Ptma
7.42485616581995e-15	0.52541	0.514	0.399	1.18010663899542e-10	3	Ndufa4
8.1014736056284e-15	0.534676	0.488	0.365	1.28764821487858e-10	3	Lnpep
8.12920195527557e-15	0.738014	0.326	0.22	1.2920553587715e-10	3	Hspd1
1.18364432993576e-14	0.568143	0.418	0.303	1.88128429799989e-10	3	Cnbp
1.2687037023395e-14	0.441822	0.481	0.348	2.01647766449839e-10	3	mt-Nd3
1.36024430535005e-14	0.300283	0.923	0.895	2.16197229892337e-10	3	Rpl32
1.55692221478497e-14	0.336881	0.769	0.72	2.47457216817924e-10	3	Rpl21
1.77526620183495e-14	0.713711	0.354	0.249	2.82160810119647e-10	3	Pcna
2.13162353456641e-14	0.60898	0.408	0.293	3.38800244583985e-10	3	Chd4
3.14421885202286e-14	0.340942	0.803	0.752	4.99742144340514e-10	3	Rps3
3.43316556938652e-14	0.581297	0.423	0.309	5.45667335598293e-10	3	Dad1
3.78257964786673e-14	0.644385	0.419	0.31	6.01203209231938e-10	3	Ppm1h
5.61630091652192e-14	0.648643	0.366	0.256	8.92654867671994e-10	3	Pum2
8.0963987306831e-14	0.670887	0.353	0.248	1.28684161425477e-09	3	Fkbp1a
1.32255459148023e-13	0.321389	0.833	0.788	2.10206826769868e-09	3	Rpl8
1.35239855933431e-13	0.402412	0.738	0.701	2.14950227020595e-09	3	Rps17
1.99121818171107e-13	0.348197	0.892	0.863	3.16484217801158e-09	3	Ppia
2.28465818324029e-13	0.763516	0.303	0.205	3.63123571644212e-09	3	Traf3
2.33241324635893e-13	0.701349	0.303	0.204	3.70713761376288e-09	3	Mllt10
2.34074561440892e-13	0.573843	0.416	0.306	3.72038107954153e-09	3	Sfpq
5.1383993006146e-13	0.604911	0.355	0.251	8.16697184839685e-09	3	Crebbp
6.63606709979684e-13	0.631639	0.341	0.24	1.05473650484171e-08	3	Nono
7.03436432113185e-13	0.617256	0.348	0.247	1.1180418652007e-08	3	Vti1a
7.20245622639609e-13	0.576489	0.354	0.247	1.14475839262339e-08	3	Arpp19
7.25267026664064e-13	0.680145	0.336	0.234	1.15273941217986e-08	3	Dennd1b
9.84813423131314e-13	0.390237	0.674	0.6	1.56526245472491e-08	3	Tomm7
1.09740759499922e-12	0.669851	0.316	0.217	1.74421963149176e-08	3	Ambra1
2.01034126231079e-12	0.491102	0.442	0.333	3.19523640231677e-08	3	Nsa2
2.01324541825258e-12	0.517954	0.44	0.335	3.19985226777066e-08	3	Ndufb7
2.0360596139441e-12	0.482461	0.43	0.316	3.23611315040276e-08	3	Mycbp2
2.3006731162563e-12	0.576764	0.365	0.261	3.65668985097777e-08	3	Cct2
2.37578104560585e-12	0.640947	0.305	0.209	3.77606639388593e-08	3	Eif4b
2.61153904513023e-12	0.422674	0.622	0.537	4.15078015832998e-08	3	Rpl14
4.79726497900921e-12	0.336002	0.676	0.56	7.62477295763724e-08	3	mt-Nd5
5.6052401252039e-12	0.432061	0.573	0.467	8.90896865499908e-08	3	Fyb
8.1965343575647e-12	0.400898	0.637	0.541	1.30275717079133e-07	3	1810037I17Rik
8.98601174815277e-12	0.32141	0.764	0.701	1.4282367072514e-07	3	Ddx5
1.21473371899334e-11	0.48486	0.371	0.268	1.93069777296801e-07	3	Smchd1
1.62991146195276e-11	0.542374	0.471	0.369	2.59058127762771e-07	3	Macf1
1.73416358921907e-11	0.549526	0.333	0.235	2.7562796087048e-07	3	Stk4
1.85633118247673e-11	0.659551	0.319	0.226	2.95045278142851e-07	3	Vps13b
1.91481242534967e-11	0.531405	0.397	0.292	3.04340286885077e-07	3	Zbtb20
1.9300839661323e-11	0.503145	0.333	0.233	3.06767545577068e-07	3	Tcf12
2.05540142895936e-11	0.561782	0.375	0.275	3.26685503118801e-07	3	Ube2b
2.29843193096138e-11	0.551305	0.395	0.298	3.65312771107001e-07	3	Sumo2
4.1260146164532e-11	0.308155	0.797	0.752	6.55788763139071e-07	3	Rpl24
6.17752160512092e-11	0.564003	0.387	0.284	9.8185528391792e-07	3	Alcam
6.3453617068424e-11	0.397075	0.509	0.401	1.00853178968553e-06	3	Selplg
9.94820991866932e-11	0.456337	0.327	0.23	1.5811684844733e-06	3	Polr2a
1.73925163886359e-10	0.410188	0.587	0.497	2.7643665548098e-06	3	Naca
1.93322534513825e-10	0.346193	0.638	0.554	3.07266836356273e-06	3	Ywhaz
2.16560290656127e-10	0.617818	0.303	0.216	3.44200925968849e-06	3	Gm11808
2.23664175762073e-10	0.484014	0.396	0.299	3.55491840956238e-06	3	Uba52
2.90521453153976e-10	0.456057	0.457	0.362	4.61754797642929e-06	3	Ndufa13
3.234012170537e-10	0.503403	0.398	0.301	5.1401389438515e-06	3	Khdrbs1
4.10378067086152e-10	0.508017	0.364	0.272	6.5225489982673e-06	3	Tmem30a
4.354701650997e-10	0.568981	0.309	0.221	6.92136280409463e-06	3	Strn3
4.75389740789137e-10	0.523583	0.355	0.264	7.55584454010254e-06	3	Scaf11
5.42140017198366e-10	0.48836	0.433	0.343	8.61677343335083e-06	3	Hnrnpu
5.66329425597869e-10	0.481183	0.4	0.309	9.00123989045253e-06	3	Eif3c
6.02911475161759e-10	0.388492	0.416	0.314	9.582674986221e-06	3	Tpm4
9.0458111247404e-10	0.520756	0.301	0.214	1.43774122016624e-05	3	Arid1a
9.32120616863385e-10	0.427746	0.447	0.349	1.48151250844266e-05	3	Eif3f
1.18356429557075e-09	0.402828	0.341	0.245	1.88115709138015e-05	3	Mndal
1.60446726580086e-09	0.528744	0.325	0.239	2.55014027226388e-05	3	Purb
2.1638762407225e-09	0.310853	0.73	0.683	3.43926489700434e-05	3	Cox6c
2.19654476165062e-09	0.308515	0.888	0.884	3.4911882441675e-05	3	Hsp90ab1
2.21900653479252e-09	0.534754	0.347	0.263	3.52688898639923e-05	3	Pbrm1
2.63401031057768e-09	0.510723	0.337	0.252	4.18649598763216e-05	3	Rab10
3.2484331066855e-09	0.42194	0.477	0.385	5.16305957976593e-05	3	Son
3.24873350659434e-09	0.515725	0.386	0.298	5.16353703538104e-05	3	Clint1
6.66564550832933e-09	0.373269	0.505	0.42	0.000105944	3	Gm26917
8.11483719911561e-09	0.461214	0.359	0.272	0.000128977	3	Brd4
1.18540888270371e-08	0.511413	0.301	0.22	0.000188409	3	Lfng
1.59126448613696e-08	0.444523	0.366	0.281	0.000252916	3	Hnrnpd
1.91458518988575e-08	0.356123	0.579	0.499	0.000304304	3	Atp5a1
2.35285263910612e-08	0.438932	0.374	0.289	0.000373962	3	Top1
2.93739759693408e-08	0.341707	0.568	0.485	0.00046687	3	Ptp4a2
3.07351671903881e-08	0.471699	0.374	0.29	0.000488505	3	Ddx39b
3.17662684306708e-08	0.480955	0.316	0.237	0.000504893	3	Eef1d
4.15812453259263e-08	0.532639	0.33	0.25	0.000660892	3	Wac
5.16473812034471e-08	0.483288	0.332	0.254	0.000820883	3	Lcp2
5.39297548139337e-08	0.415148	0.403	0.319	0.00085716	3	Hnrnpc
5.44328045639387e-08	0.47811	0.335	0.255	0.000865155	3	Dip2b
6.67523715607776e-08	0.466757	0.375	0.297	0.00106096	3	Metap2
6.75124257395082e-08	0.385713	0.449	0.366	0.00107304	3	Myl12b
1.00280675405814e-07	0.316731	0.533	0.444	0.00159386	3	mt-Atp8
1.2499047734209e-07	0.488474	0.302	0.229	0.0019866	3	Cox16
1.51927009159058e-07	0.446243	0.338	0.261	0.00241473	3	Psmb3
1.67595922264341e-07	0.501084	0.327	0.255	0.00266377	3	Pebp1
1.8931736204819e-07	0.44878	0.301	0.226	0.00300901	3	Ggnbp2
2.3278279482236e-07	0.446618	0.365	0.289	0.00369985	3	Gmfg
2.94637872238676e-07	0.435524	0.425	0.354	0.00468297	3	Ewsr1
3.56856271579127e-07	0.300559	0.456	0.37	0.00567187	3	Rap1a
4.39518258755106e-07	0.405351	0.49	0.428	0.0069857	3	Srsf3
5.71270658641052e-07	0.355202	0.422	0.342	0.00907978	3	Sod1
5.71282700248354e-07	0.416335	0.41	0.336	0.00907997	3	Glud1
1.17740276332466e-06	0.449078	0.312	0.244	0.0187136	3	Prpf40a
1.20580262049616e-06	0.412132	0.487	0.427	0.019165	3	Hspe1
1.45332345076755e-06	0.411826	0.335	0.263	0.0230991	3	Kif5b
1.81154343162883e-06	0.307202	0.395	0.316	0.0287927	3	Ddx6
2.06074561623971e-06	0.356624	0.342	0.27	0.0327535	3	Sec11c
2.0883916482204e-06	0.376537	0.414	0.344	0.0331929	3	Abracl
2.18445006916128e-06	0.444789	0.336	0.268	0.0347196	3	Pan3
3.53980439075765e-06	0.410803	0.333	0.265	0.0562617	3	Lsm4
4.28166332333193e-06	0.418015	0.318	0.253	0.0680528	3	Dnajb6
4.35652773321986e-06	0.384781	0.327	0.259	0.0692427	3	Tcea1
5.08573362706404e-06	0.330854	0.533	0.475	0.0808327	3	Eif3a
5.50575781791625e-06	0.343487	0.382	0.312	0.0875085	3	Snrpb
5.92648752470999e-06	0.323926	0.504	0.439	0.0941956	3	Rbm3
7.44229554550987e-06	0.424431	0.322	0.256	0.118288	3	Tap2
7.46026394644876e-06	0.40969	0.311	0.248	0.118573	3	Trmt112
8.20928875820491e-06	0.385227	0.305	0.241	0.130478	3	Iqgap2
1.031420032036e-05	0.354248	0.336	0.272	0.163934	3	Dnaja1
1.22993561216944e-05	0.526721	0.38	0.328	0.195486	3	Ccl4
1.63491266817954e-05	0.370924	0.402	0.345	0.259853	3	Nme1
2.10634214275713e-05	0.338159	0.445	0.385	0.334782	3	Eif2s2
2.34465536589772e-05	0.37	0.33	0.267	0.37266	3	Vasp
2.74054456123397e-05	0.383575	0.341	0.28	0.435582	3	Prex1
3.47738834764089e-05	0.3045	0.337	0.273	0.552696	3	Lrrfip1
4.01700142649783e-05	0.333987	0.335	0.273	0.638462	3	Ssh2
6.02842918618488e-05	0.360039	0.31	0.252	0.958159	3	Cct6a
6.67239891778151e-05	0.342137	0.375	0.314	1	3	Pik3cd
7.45486113021744e-05	0.358901	0.32	0.263	1	3	Polr1d
9.26222746807432e-05	0.349911	0.327	0.272	1	3	Usp25
0.000260711	0.335387	0.322	0.268	1	3	Tacc1
0.000337823	0.305936	0.349	0.292	1	3	Clk1
0.000402536	0.651771	0.446	0.431	1	3	Tubb5
0.000441658	0.403183	0.387	0.343	1	3	Hnrnpab
0.000564442	0.308938	0.376	0.326	1	3	Capza1
0.000691403	0.339037	0.344	0.298	1	3	Trip12
0.00070764	0.325131	0.327	0.28	1	3	Lims1
0.00144391	0.322448	0.301	0.255	1	3	Plcl2
0.00160881	0.325077	0.464	0.438	1	3	Ostf1
0.00183305	0.3223	0.313	0.27	1	3	Ndufs6
0.00228404	0.333903	0.396	0.356	1	3	Itgb1
0.00277403	0.312101	0.378	0.337	1	3	Srp14
0.00461402	0.301668	0.31	0.269	1	3	Fbxo11
0	2.94003	0.973	0.372	0	4	Plac8
0	3.28497	0.581	0.083	0	4	Ifitm6
0	2.96553	0.548	0.097	0	4	Plcb1
0	3.53526	0.346	0.031	0	4	Hp
6.98433258612475e-303	2.17473	0.928	0.503	1.11008982123867e-298	4	Samhd1
3.05193818092064e-295	2.43243	0.636	0.147	4.85075054475527e-291	4	Ly6c2
1.41226906098926e-287	2.94507	0.479	0.082	2.24466044553633e-283	4	Gpr141
5.54899845213347e-268	3.39818	0.307	0.031	8.81957813982093e-264	4	Gm9733
3.57038703844371e-264	2.25032	0.63	0.163	5.67477315890244e-260	4	Gsr
4.47007967133654e-248	1.46476	0.973	0.586	7.1047446296223e-244	4	Ifitm3
2.79554687058379e-230	2.22825	0.579	0.15	4.44324219610587e-226	4	Ms4a4c
5.57400973005869e-230	3.07138	0.358	0.055	8.85933106495528e-226	4	Vcan
5.96644891164599e-221	1.72141	0.855	0.397	9.48307390017013e-217	4	Cybb
3.09782673630879e-216	1.48277	0.893	0.411	4.92368581468919e-212	4	S100a4
3.17969820162335e-207	2.17614	0.729	0.296	5.05381232166016e-203	4	Cers6
7.16062211169629e-204	1.51242	0.89	0.502	1.13810927843301e-199	4	Lyn
4.30466242151456e-195	1.5855	0.808	0.341	6.84183045275524e-191	4	Ccr2
8.11952171075879e-193	2.23732	0.601	0.198	1.290516780708e-188	4	Slfn5
2.8991731090612e-188	1.25751	0.99	0.73	4.60794573954187e-184	4	Lyz2
3.84080665364281e-187	1.7761	0.538	0.146	6.10457809529988e-183	4	Napsa
9.89741570837154e-184	1.53032	0.871	0.519	1.57309525268857e-179	4	Cd44
1.10604085413596e-180	2.02004	0.553	0.167	1.75794133356369e-176	4	Fgr
3.35122916289541e-177	2.24423	0.458	0.116	5.32644363150597e-173	4	Klra2
8.65441839882951e-173	1.22724	0.931	0.559	1.37553326030996e-168	4	Cebpb
7.84212627018439e-170	1.75545	0.688	0.29	1.24642754938311e-165	4	Msrb1
8.9975618851621e-168	1.60908	0.706	0.289	1.43007248602766e-163	4	Emilin2
6.23085884563337e-165	0.872915	0.445	0.113	9.90332704924968e-161	4	Chil3
1.2909716905368e-164	1.5789	0.734	0.318	2.05187040493919e-160	4	Ncf2
6.84673772363165e-162	1.51773	0.765	0.359	1.08822049379401e-157	4	Ms4a6c
4.52860817525381e-157	1.96071	0.57	0.2	7.1977698337484e-153	4	Arhgap26
8.06670034788306e-156	1.36688	0.808	0.404	1.28212135329253e-151	4	Tpd52
1.17863573888738e-153	1.84754	0.619	0.242	1.8733236433876e-149	4	Ifi204
3.90472451578937e-147	1.26541	0.8	0.38	6.20616914539562e-143	4	Lst1
6.44718442843609e-140	2.07599	0.398	0.105	1.02471549305563e-135	4	Sirpb1c
7.76658697924033e-140	1.45351	0.698	0.308	1.23442133448046e-135	4	Gda
1.41413993810462e-136	1.15629	0.896	0.578	2.24763401762348e-132	4	Coro1a
6.13503337481018e-134	1.76648	0.552	0.208	9.7510220459233e-130	4	Adgre5
6.42243071174421e-133	2.08302	0.444	0.139	1.02078113732463e-128	4	Ifi209
1.09181012805254e-132	2.27266	0.337	0.081	1.7353230175267e-128	4	Oas3
7.08324092612925e-131	1.55353	0.654	0.288	1.12581031279898e-126	4	Camk2d
5.19370584273663e-130	1.11411	0.872	0.522	8.25487606644559e-126	4	Pim1
1.11282212928776e-129	1.44511	0.598	0.23	1.76871949228997e-125	4	Plaur
1.31788985657057e-129	1.44792	0.767	0.424	2.09465413803326e-125	4	Trps1
4.38830589417045e-129	2.03178	0.527	0.203	6.97477338819451e-125	4	Morrbid
3.82000514245882e-126	2.06933	0.391	0.111	6.07151617342404e-122	4	Ldlr
1.46602114486769e-125	2.84064	0.339	0.089	2.33009400765271e-121	4	Cxcl10
2.18680965085468e-125	0.884024	0.955	0.663	3.47571525906843e-121	4	S100a6
1.12815367823317e-124	1.25326	0.779	0.412	1.7930874561838e-120	4	Etv6
2.04569944959373e-122	2.11828	0.327	0.081	3.25143470518427e-118	4	Tppp3
4.4439789308813e-121	1.77165	0.557	0.23	7.06326011274274e-117	4	Bach1
9.22550133377611e-121	0.963395	0.891	0.583	1.46630118199038e-116	4	Ifi27l2a
3.59526279288514e-119	1.52896	0.662	0.325	5.71431068301165e-115	4	Rnf213
1.56002312940484e-117	1.40533	0.671	0.321	2.47950076187605e-113	4	Atf3
1.68141186017895e-117	1.45391	0.67	0.334	2.67243601056842e-113	4	Ptpn1
8.75350160293152e-116	1.50002	0.665	0.32	1.39128154476994e-111	4	Nr4a1
3.49502305387289e-115	1.41845	0.643	0.299	5.55498964182557e-111	4	Flna
1.64988471528197e-113	1.24968	0.667	0.303	2.62232676646916e-109	4	Cytip
1.93983283643582e-113	0.926604	0.921	0.678	3.08317031023109e-109	4	Ptprc
3.78207084032586e-111	1.97038	0.363	0.106	6.01122339361393e-107	4	Fam49a
7.23321013535055e-111	1.9429	0.397	0.126	1.14964641891262e-106	4	Ifi211
3.61250697559851e-110	1.42013	0.622	0.283	5.74171858701627e-106	4	Il10ra
1.97268373316717e-108	0.753167	0.981	0.799	3.1353835254959e-104	4	Tyrobp
6.65855996440989e-106	1.94018	0.374	0.116	1.05831152074331e-101	4	Il17ra
4.65726542058693e-105	0.738377	0.99	0.907	7.40225765948087e-101	4	Tmsb10
2.56184536539193e-104	1.41246	0.602	0.277	4.07179702375393e-100	4	Kdm6b
4.69918687840497e-104	1.83238	0.502	0.206	7.46888762453685e-100	4	Ifi203
3.19988707255458e-102	1.9617	0.347	0.105	5.08590051311825e-98	4	Daxx
4.54556159957312e-102	1.07432	0.655	0.301	7.22471560636152e-98	4	Lsp1
4.6904488412935e-101	1.59756	0.589	0.281	7.45499938835189e-97	4	Irf1
4.75741868382917e-101	1.56069	0.481	0.186	7.56144125607808e-97	4	Il6ra
8.17005240747849e-98	1.38442	0.58	0.264	1.29854812964463e-93	4	Kdm7a
1.73069722493491e-97	1.2889	0.622	0.292	2.75077016931155e-93	4	Ifi207
3.43595326689054e-96	1.62777	0.522	0.226	5.46110412239582e-92	4	Itgal
8.68536500977666e-96	1.63827	0.304	0.083	1.3804519146539e-91	4	Sell
9.32324640255453e-95	1.59803	0.399	0.138	1.48183678322202e-90	4	Slfn1
1.88332537970948e-93	0.945608	0.812	0.515	2.99335735851025e-89	4	Zfp36
4.07189554172656e-93	1.61307	0.426	0.159	6.4718707740202e-89	4	Tnfaip2
1.49044176701087e-92	1.0088	0.827	0.565	2.36890814448708e-88	4	Fam49b
8.11003261713648e-90	1.39741	0.406	0.142	1.28900858416767e-85	4	C3
1.16667681099547e-88	1.07756	0.789	0.527	1.85431612339621e-84	4	Ahnak
3.53292960881076e-88	0.526644	0.601	0.257	5.61523832024382e-84	4	Fn1
7.29978952611265e-88	1.52931	0.469	0.193	1.16022854728035e-83	4	Parp14
8.88773711878881e-87	1.23174	0.574	0.273	1.41261693766029e-82	4	Itga4
1.05377390480222e-86	1.4293	0.5	0.216	1.67486824429265e-82	4	Hck
1.41307384336435e-86	1.22057	0.626	0.319	2.24593956664329e-82	4	Jarid2
2.78587087943006e-85	1.77524	0.408	0.157	4.42786317576614e-81	4	Pou2f2
2.52936080273283e-84	1.07441	0.692	0.384	4.02016605986356e-80	4	Taldo1
5.52610277553065e-84	1.58829	0.503	0.231	8.78318775142841e-80	4	Mndal
1.34690761188404e-83	1.59433	0.392	0.145	2.14077495832849e-79	4	Nfam1
1.75437998846645e-83	1.38303	0.484	0.208	2.78841155366857e-79	4	Acer3
4.86578542578907e-82	1.81631	0.301	0.093	7.73367935574914e-78	4	Ptpro
5.51616846206638e-82	1.03217	0.692	0.387	8.76739815360831e-78	4	Foxp1
7.53640043687131e-82	1.67435	0.467	0.209	1.19783548543633e-77	4	Ifi47
3.22463397331047e-81	0.66503	0.952	0.722	5.12523323717966e-77	4	Ly6e
5.23319467661763e-81	0.855059	0.853	0.539	8.31763961901606e-77	4	Tgfbi
2.01111448212238e-80	0.554303	0.628	0.304	3.19646535788531e-76	4	Il1b
2.01755768261424e-80	0.448126	1	0.984	3.20670618074708e-76	4	Fau
5.11379133224748e-78	1.24175	0.643	0.355	8.12785994347414e-74	4	Prkcd
2.6043022904495e-77	0.848667	0.763	0.444	4.13927806044044e-73	4	Mpeg1
2.73644389415525e-77	1.65451	0.417	0.174	4.34930392537036e-73	4	Irgm1
7.38946398047713e-77	1.60207	0.373	0.141	1.17448140505703e-72	4	Plod3
4.40258627700881e-76	1.44886	0.402	0.159	6.9974706286778e-72	4	Oasl2
5.45603922936019e-76	1.64003	0.327	0.112	8.67182875114508e-72	4	Tiam1
1.02316228279304e-75	0.520579	0.994	0.975	1.62621413227125e-71	4	Rps9
1.44407013480902e-75	1.42275	0.435	0.182	2.29520507226546e-71	4	Socs3
1.91524484807446e-75	1.67653	0.321	0.11	3.04409016152955e-71	4	Arhgef10l
2.11897904200282e-75	1.0931	0.69	0.411	3.36790528935929e-71	4	Runx1
2.73926090661854e-75	0.671874	0.948	0.772	4.35378128497951e-71	4	Gpx1
6.56397830410381e-75	1.03175	0.672	0.376	1.04327871165426e-70	4	Nrros
7.0985541826608e-74	1.88571	0.309	0.105	1.12824420179211e-69	4	Rap1gap2
4.41339308081192e-73	0.499943	0.998	0.968	7.01464696264246e-69	4	Rps27a
9.23214386147899e-73	0.794823	0.755	0.43	1.46735694534347e-68	4	Ifitm2
4.84008823589715e-72	1.28577	0.513	0.251	7.69283624213492e-68	4	Klf13
1.3930747896208e-71	1.33549	0.466	0.212	2.2141530706233e-67	4	Atrnl1
6.29740839753014e-71	0.690785	0.918	0.762	1.00091009070344e-66	4	Crip1
2.13525255940919e-70	1.24396	0.475	0.218	3.39377041792497e-66	4	Rnf149
2.68810552182165e-70	0.751055	0.874	0.695	4.27247491638332e-66	4	H3f3a
3.31617837641041e-70	1.07658	0.633	0.352	5.2707339114667e-66	4	Sp100
7.46588299090245e-70	1.30541	0.396	0.16	1.18662744257403e-65	4	Sorl1
7.93829479281567e-70	1.26167	0.483	0.225	1.26171257437012e-65	4	Clec4a3
1.16401231576159e-69	1.23656	0.611	0.354	1.85008117467146e-65	4	Foxn3
1.53719780100241e-69	1.25556	0.417	0.175	2.44322218491323e-65	4	Tmem131
3.5061678561323e-69	1.67622	0.387	0.161	5.57270319053668e-65	4	Gngt2
4.02812085088442e-69	0.991731	0.679	0.392	6.40229528039569e-65	4	Slc8a1
8.56361370001202e-69	1.85279	0.3	0.106	1.36110076147991e-64	4	Gbp5
1.95039937498481e-68	0.819123	0.787	0.506	3.09996476660085e-64	4	Alox5ap
5.27360770813282e-68	1.5285	0.328	0.12	8.3818720913063e-64	4	Rara
6.90046180198846e-68	0.541679	0.971	0.903	1.09675939880805e-63	4	Sem1
6.5494024549757e-67	1.82311	0.31	0.112	1.04096202619384e-62	4	Dusp16
7.48639280260064e-67	1.18396	0.574	0.323	1.18988727204535e-62	4	Tgfb1
7.2108425559725e-66	1.17666	0.516	0.258	1.14609131584627e-61	4	Ptpre
[truncated: 5,750 more rows]
