# Supplementary material for: Cytotoxic NK Cells Impede Response to Checkpoint Immunotherapy in Melanoma with an Immune-Excluded Phenotype
Source: Cancer Discov. 2025 Jun 18;15(9):1819–34. doi: 10.1158/2159-8290.CD-24-1208 (PMC12409281; doi:10.1158/2159-8290.CD-24-1208)
Supplement: Supplemental Table S12 — List of antibodies used for the FACS analysis of the peripheral NK cells. [file cd-24-1208_supplemental_table_s12_suppst12.xlsx]

## Sheet: Sheet1
Antigen	Clone	Fluorochrome	Company	RRID	Catalog number
CD3	SK7	PerCP-Cy5.5	Life Technologies	AB_1518743	45-0036-41
CD14	61D3	PerCP-Cy5.5	Life Technologies	AB_2534631	A15861
CD19	HIB19	PerCP-Cy5.5	Biolegend	AB_2275547	302229
CD123	6H6	PerCP-Cy5.5	Biolegend	AB_2124258	306015
CD56	NCAM16.2	BV421	BD Biossciences	AB_2732054	562751
CD16	3G8	BUV395	BD Biossciences	AB_2744293	563785
Perforin	δG9	AF488	BD Biossciences	AB_2738411	563764
Granzyme B	GB11	BV510	BD Biossciences	AB_2738174	563388
TRAIL	RIK-2	PE	Life Technologies	AB_2535241	A18381
