# Supplementary material for: Cytotoxic NK Cells Impede Response to Checkpoint Immunotherapy in Melanoma with an Immune-Excluded Phenotype
Source: Cancer Discov. 2025 Jun 18;15(9):1819–34. doi: 10.1158/2159-8290.CD-24-1208 (PMC12409281; doi:10.1158/2159-8290.CD-24-1208)
Supplement: Supplemental Table S13 — List of antibodies used for the CITE-seq mouse experiment. [file cd-24-1208_supplemental_table_s13_suppst13.xlsx]

## Sheet: Sheet1
IDENTIFIER	NAME	REACTIVITY	ISOTYPE	CLONE	RRID
TotalSeq-C0001	CD4	Mouse		RM4-5	AB_2813913
TotalSeq-C0002	CD8a	Mouse		53-6.7	AB_2819776
TotalSeq-C0003	CD366	Mouse		RMT3-23	AB_2832424
TotalSeq-C0004	CD279	Mouse		RMP1-30	AB_2819819
TotalSeq-C0012	CD117	Mouse		2B8	AB_2819811
TotalSeq-C0013	Ly-6C	Mouse		HK1.4	AB_2832461
TotalSeq-C0014	CD11b	Mouse, Human		M1/70	AB_2832272
TotalSeq-C0015	Ly-6G	Mouse		1A8	AB_2819863
TotalSeq-C0070	CD49f	Human, Mouse	Rat IgG2a, κ	GoH3	AB_2832617
TotalSeq-C0073	CD44	Human, Mouse	Rat IgG2b, κ	IM7	AB_2813930
TotalSeq-C0074	CD54	Mouse		YN1/1.7.4	AB_2819831
TotalSeq-C0075	CD90.2	Mouse		30-H12	AB_2832346
TotalSeq-C0076	CD15	Mouse		MC-480	AB_2832451
TotalSeq-C0077	CD73	Mouse		TY/11.8	AB_1089066
TotalSeq-C0078	CD49d	Mouse		R1-2	AB_2565776
TotalSeq-C0079	CD200	Mouse		OX-90	AB_2860656
TotalSeq-C0090	IgG1, κ	Isotype control	Mouse (BALB/c) IgG1, κ	MOPC-21	AB_2888921
TotalSeq-C0091	IgG2a, κ	Isotype control	Mouse IgG2a, κ	MOPC-173	AB_2888922
TotalSeq-C0092	IgG2b, κ Isotype Ctrl	Isotype control	Mouse IgG2b, κ	MPC-11	AB_2888923
TotalSeq-C0093	CD19	Mouse		6D5	AB_2832392
TotalSeq-C0095	IgG2b κ	Isotype control	Rat IgG2b, κ	RTK4530	AB_2894967
TotalSeq-C0097	CD25	Mouse		PC61	AB_2876399
TotalSeq-C0098	CD135	Mouse		A2F10	AB_2832479
TotalSeq-C0103	CD45R/B220	Mouse, Human		RA3-6B2	AB_2832307
TotalSeq-C0105	CD115	Mouse		AFS98	AB_2832488
TotalSeq-C0106	CD11c	Mouse		N418	AB_2819834
TotalSeq-C0107	CD21,CD35	Mouse		7000000000	AB_2860653
TotalSeq-C0108	CD23	Mouse		B3B4	AB_2860591
TotalSeq-C0109	CD16/32	Mouse		93	AB_2819783
TotalSeq-C0110	CD43	Mouse		S11	AB_2860697
TotalSeq-C0111	CD5	Mouse		53-7.3	AB_2860586
TotalSeq-C0112	CD62L	Mouse		MEL-14	AB_2819800
TotalSeq-C0113	CD93	Mouse		AA4.1	AB_2860683
TotalSeq-C0114	F4/80	Mouse		BM8	AB_2832437
TotalSeq-C0115	FcεRIα	Mouse		2001-03-01	AB_2832472
TotalSeq-C0116	Ly-6G/Ly-6C	Mouse		RB6-8C5	AB_2832371
TotalSeq-C0117	I-A/I-E	Mouse		M5/114.15.2	AB_2832368
TotalSeq-C0118	NK-1.1	Mouse		PK136	AB_2819814
TotalSeq-C0119	Siglec H	Mouse		551	AB_2860673
TotalSeq-C0120	TCR β chain	Mouse		H57-597	AB_2819820
TotalSeq-C0121	TCR γ/δ	Mouse		GL3	AB_2819838
TotalSeq-C0122	TER-119	Mouse		TER-119	AB_2561661
TotalSeq-C0130	Ly-6A/E	Mouse		D7	AB_2832370
TotalSeq-C0134	CD146	Human, Mouse		P1H12	AB_2820019
TotalSeq-C0171	CD278	Human, Mouse, Rat	Armenian Hamster IgG	C398.4A	AB_2800823
TotalSeq-C0182	CD3	Mouse		17A2	AB_2832261
TotalSeq-C0184	CD335	Mouse		29A1.4	AB_2860686
TotalSeq-C0190	CD274	Mouse		MIH6	AB_2860721
TotalSeq-C0191	CD27	Mouse, Rat, Human		LG.3A10	AB_2832448
TotalSeq-C0192	CD20	Mouse		SA275A11	AB_2860716
TotalSeq-C0193	CD357	Mouse		DTA-1	AB_2832452
TotalSeq-C0194	CD137	Mouse		17B5	AB_2832353
TotalSeq-C0195	CD134	Mouse		OX-86	AB_2832423
TotalSeq-C0197	CD69	Mouse		H1.2F3	AB_2832336
TotalSeq-C0198	CD127	Mouse		A7R34	AB_2819874
TotalSeq-C0200	CD86	Mouse		GL-1	AB_2860608
TotalSeq-C0201	CD103	Mouse		20000000	AB_2832433
TotalSeq-C0202	CD64	Mouse		X54-5/7.1	AB_2819881
TotalSeq-C0203	CD150	Mouse		TC15-12F12.2	AB_2819830
TotalSeq-C0204	CD28	Mouse		37.51	AB_2832287
TotalSeq-C0209	TCR Vγ1.1	Mouse		2.11	AB_2860691
TotalSeq-C0210	TCR Vγ3	Mouse		536	AB_2892291
TotalSeq-C0211	TCR Vγ2	Mouse		UC3-10A6	AB_2819877
TotalSeq-C0212	CD24	Mouse		M1/69	AB_2819784
TotalSeq-C0214	Integrin β7	Human, Mouse	Rat IgG2a, κ	FIB504	AB_2810481
TotalSeq-C0225	CD196	Mouse		29-2L17	AB_2894629
TotalSeq-C0226	CD106	Mouse		429 (MVCAM.A)	AB_2860609
TotalSeq-C0227	CD122	Mouse		5H4	AB_2860612
TotalSeq-C0228	CD183	Mouse		CXCR3-173	AB_2832454
TotalSeq-C0229	CD62P (P-selectin)	Mouse, Rat		RMP-1	AB_2892302
TotalSeq-C0230	CD8b	Mouse		YTS156.7.7	AB_2892281
TotalSeq-C0232	MAdCAM-1	Mouse		MECA-367	AB_2860646
TotalSeq-C0235	TCR Vβ8.1,8.2	Mouse		KJ16-133.18	AB_2860641
TotalSeq-C0236	IgG1, κ Isotype Ctrl			RTK2071	AB_2894972
TotalSeq-C0237	IgG1, λ Isotype Ctrl			G0114F7	AB_3097123
TotalSeq-C0238	IgG2a, κ Isotype Ctrl			RTK2758	AB_2894971
TotalSeq-C0240	Rat IgG2c, κ			RTK4174	AB_3097108
TotalSeq-C0241	IgG Isotype Ctrl			HTK888	AB_2894970
TotalSeq-C0250	KLRG1	Human, Mouse	Syrian Hamster IgG	2F1/KLRG1	AB_2800649
TotalSeq-C0354	TCR Vβ5.1, 5.2	Mouse		MR9-4	AB_2819882
TotalSeq-C0377	CD197	Mouse		4B12	AB_2819839
TotalSeq-C0378	CD223	Mouse		C9B7W	AB_2832450
TotalSeq-C0388	CD152	Mouse		UC10-4B9	AB_2860613
TotalSeq-C0416	CD300LG	Mouse		ZAQ5	AB_2876499
TotalSeq-C0417	CD163	Mouse		S15049I	AB_2832539
TotalSeq-C0421	CD49b	Mouse		HMα2	AB_2876410
TotalSeq-C0422	CD172a (SIRPα)	Mouse		P84	AB_2832522
TotalSeq-C0424	CD14	Mouse		Sa14-2	AB_2832441
TotalSeq-C0426	CD192 (CCR2)	Mouse		SA203G11	AB_2876502
TotalSeq-C0429	CD48	Mouse		HM48-1	AB_2876409
TotalSeq-C0431	CD170	Human		S17007L	AB_2860722
TotalSeq-C0437	CD207	Mouse, Human		4C7	AB_2832523
TotalSeq-C0439	CD201	Mouse		RCR-16	AB_2800655
TotalSeq-C0440	CD169	Mouse		3D6.112	AB_2819887
TotalSeq-C0441	CD71	Mouse		RI7217	AB_2876427
TotalSeq-C0442	Notch 1	Mouse		HMN1-12	AB_2876461
TotalSeq-C0443	CD41	Mouse		MWReg30	AB_2876469
TotalSeq-C0448	CD204	Mouse		1F8C33	AB_2876513
TotalSeq-C0449	CD326	Mouse		G8.8	AB_2860638
TotalSeq-C0450	IgM	Mouse		RMM-1	AB_2861022
TotalSeq-C0552	CD304	Mouse		3000000000000	AB_2876496
TotalSeq-C0553	CD309	Mouse		Avas12	AB_2860682
TotalSeq-C0556	CD370	Mouse		7H11	AB_2876487
TotalSeq-C0557	CD38	Mouse		90	AB_2819786
TotalSeq-C0558	CD55	Mouse		RIKO-3	AB_2876464
TotalSeq-C0559	CD63	Mouse		NVG-2	AB_2860700
TotalSeq-C0560	CD68	Mouse		FA-11	AB_2832495
TotalSeq-C0561	CD79b	Mouse		HM79-12	AB_2890690
TotalSeq-C0562	CD83	Mouse		Michel-19	AB_2860647
TotalSeq-C0563	CX3CR1	Mouse		SA011F11	AB_2819898
TotalSeq-C0565	MERTK (Mer)	Mouse		2B10C42	AB_2860718
TotalSeq-C0566	CD301b	Mouse		URA-1	AB_2876497
TotalSeq-C0567	Tim-4	Mouse		RMT4-54	AB_2876459
TotalSeq-C0568	XCR1	Mouse, Rat		ZET	AB_2819897
TotalSeq-C0570	CD29	Mouse, Rat		HMβ1-1	AB_2890670
TotalSeq-C0571	IgD	Mouse		11-26c.2a	AB_2876729
TotalSeq-C0573	CD140a	Mouse		APA5	AB_2876473
TotalSeq-C0595	CD11a	Mouse		M17/4	AB_2832271
TotalSeq-C0596	ESAM	Mouse		1G8/ESAM	AB_2860681
TotalSeq-C0807	CD200R	Mouse		OX-110	AB_2876445
TotalSeq-C0808	CD193	Mouse		J073E5	AB_2888797
TotalSeq-C0810	CD138	Mouse		281-2	AB_2860696
TotalSeq-C0811	CD317	Mouse		927	AB_2819860
TotalSeq-C0812	CD105	Mouse		MJ7/18	AB_2876435
TotalSeq-C0813	CD9	Mouse		MZ3	AB_2876447
TotalSeq-C0823	CD34	Mouse		SA376A4	AB_2832536
TotalSeq-C0824	P2X7R	Mouse		1F11	AB_2876500
TotalSeq-C0825	CD371	Mouse		5D3/CLEC12A	AB_2876486
TotalSeq-C0827	CD22	Mouse		OX-97	AB_2876451
TotalSeq-C0833	CD194	Mouse		2G12	AB_2876463
TotalSeq-C0834	CD39	Mouse		Duha59	AB_2819888
TotalSeq-C0835	CD314	Mouse		CX5	AB_2888768
TotalSeq-C0836	DR3	Mouse		4C12	AB_2876493
TotalSeq-C0837	IL-33Rα	Mouse		DIH9	AB_2819892
TotalSeq-C0839	Ly49H	Mouse		3D10	AB_2876494
TotalSeq-C0840	Ly49G	Mouse		AT8	AB_2876478
TotalSeq-C0841	Ly49D	Mouse		400000	AB_2876482
TotalSeq-C0842	Ly-49A	Mouse		YE1/48.10.6	AB_2876431
TotalSeq-C0846	CD185	Mouse	Rat IgG2b, κ	L138D7	AB_2814051
TotalSeq-C0847	CD278	Mouse		7E.17G9	AB_2819835
TotalSeq-C0848	TIGIT	Mouse		1G9	AB_2819886
TotalSeq-C0849	CD80	Mouse		16-10A1	AB_2819807
TotalSeq-C0850	CD49a	Mouse		HMα1	AB_2832511
TotalSeq-C0851	CD1d	Mouse		1B1	AB_2860654
TotalSeq-C0852	CD226	Mouse		1000000	AB_2890686
TotalSeq-C0857	CD34	Mouse		HM34	AB_2888791
TotalSeq-C0877	JAML	Mouse		40000000000	AB_2892284
TotalSeq-C0879	IL-21R	Mouse		4A9	AB_2876466
TotalSeq-C0881	CD272	Mouse		6A6	AB_2892292
TotalSeq-C0884	DLL1	Mouse		HMD1-3	AB_2888794
TotalSeq-C0885	CD270	Mouse		HMHV-1B18	AB_2876474
TotalSeq-C0888	Notch 4	Mouse		HMN4-14	AB_2876457
TotalSeq-C0892	CD2	Mouse		RM2-5	AB_2892259
TotalSeq-C0893	CD120b	Mouse		TR75-89	AB_2894663
TotalSeq-C0895	Mac-2	Mouse, Human		M3/38	AB_2819851
TotalSeq-C0903	CD40	Mouse	Rat IgG2a, κ	2023-03-01	AB_2813998
TotalSeq-C0904	CD31	Mouse	Rat IgG2a, κ	390	AB_2813929
TotalSeq-C0905	CD107a	Mouse		1D4B	AB_2819846
TotalSeq-C0906	CD96	Mouse		3.3	AB_2904290
TotalSeq-C0907	CD198	Mouse		SA214G2	AB_2819900
TotalSeq-C0909	CD182	Mouse	Rat IgG2a, κ	SA044G4	AB_2814053
TotalSeq-C0910	CD61	Mouse, Rat	Armenian Hamster IgG	2C9.G2 (HMβ3-1)	AB_2813934
TotalSeq-C0912	GPR56	Human, Mouse		CG4	AB_2832708
TotalSeq-C0914	CD273	Mouse		TY25	AB_2860615
TotalSeq-C0915	VISTA	Mouse		MIH63	AB_2860714
TotalSeq-C0916	CD124	Mouse		I015F8	AB_2832524
TotalSeq-C0917	CD95	Mouse		SA367H8	AB_2860719
TotalSeq-C0924	CD252	Mouse		RM134L	AB_2832373
TotalSeq-C0926	CD186 (CXCR6)	Mouse		SA051D1	AB_2894676
TotalSeq-C0930	Ly108	Mouse		330-AJ	AB_2890692
TotalSeq-C0949	CD226	Mouse		TX42.1	AB_2894682
TotalSeq-C0981	TCR Va2	Mouse		B20.1	AB_2819866
TotalSeq-C0982	TCR Vα 8.3	Mouse		B21.14	AB_2819865
TotalSeq-C0983	TCR Vα 8.3	Mouse		KT50	AB_2819853
TotalSeq-C0984	TCR Vα11	Mouse		RR8-1	AB_2819883
TotalSeq-C0986	TCR γ/δ	Mouse		UC7-13D5	AB_2832366
TotalSeq-C0989	CD98	Mouse		RL388	AB_2876455
TotalSeq-C1006	CD160	Mouse		7H1	AB_2892297
TotalSeq-C1007	CD85k	Mouse		H1.1	AB_2892298
TotalSeq-C1009	CD94	Mouse		18d3	AB_2876413
TotalSeq-C1010	CD205	Mouse		NLDC-145	AB_2876481
TotalSeq-C1011	CD155	Mouse		TX56	AB_2892286
TotalSeq-C1012	CD178	Mouse		MFL3	AB_2892272
TotalSeq-C1028	CD104	Mouse		346-11A	AB_2876443
TotalSeq-C1032	CD210	Mouse		1B1.3a	AB_2876425
TotalSeq-C1034	Ly-51	Mouse		6C3	AB_2860617
TotalSeq-C1042	CD88	Mouse		20/70	AB_2892289
TotalSeq-C1058	FR4			TH6	AB_2876448
TotalSeq-C1062	CD30	Mouse		mCD30.1	AB_2888806
TotalSeq-C1063	CD45RB	Mouse		C363-16A	AB_2888760
TotalSeq-C1064	CD81	Mouse, Rat		Eat-2	AB_2876412
TotalSeq-C1167	IgG1	Mouse		RMG1-1	AB_2904428
TotalSeq-C1168	IgG2b	Mouse		RMG2b-1	AB_2904430
